# Supplementary material for: Aging and putative frailty biomarkers are altered by spaceflight
Source: Sci Rep. 2024 Jun 11;14:13098. doi: 10.1038/s41598-024-57948-5 (PMC11166946; doi:10.1038/s41598-024-57948-5)
Supplement: Supplementary file 2 — Dataset S2. [file 41598_2024_57948_MOESM2_ESM.xlsx]

## Sheet: Mice_Intersection_OSD
Unique genes to Gastrocnemius (OSD 21)	Cyp27b1	Epas1	Ifng	Il17a
Unique genes to Extensor DL (OSD 99)	Ahcyl	B2m	Cntf	Igfbp6
Unique genes to Quadriceps (OSD 103)	Rp1l1
Unique genes to Soleus (OSD 104)	Calr	Pax5	Tex38
Common genes between Soleus (OSD 104) and Tibialis (OSD 105)	Oaz1
Common genes between Extensor DL (OSD 99), Soleus (OSD 104) and Tibialis (OSD 105)	Bdnf	Calu	Fndc5	Mstn
Common genes between Quadriceps (OSD 103) and Tibialis (OSD 105)	Plau
Common genes between Gastrocnemius (OSD 21) and Tibialis (OSD 105)	Mbip
Common genes between Extensor DL (OSD 99) and Tibialis (OSD 105)	Ace2	Ahcy	Frem2	Hmox2
Common genes between Extensor DL (OSD 99) and Quadriceps (OSD 103)	Krt18
Common genes between Gastrocnemius (OSD 21) and Extensor DL (OSD 99)	Cxcl10	Kdr	Vim
Common genes between Gastrocnemius (OSD 21) and Quadriceps (OSD 103)	Nos3	Rev1
Common genes between Quadriceps (OSD 103) and Soleus (OSD 104)	Sesn2
Common genes between Gastrocnemius (OSD 21) and Soleus (OSD 104)	Gdf15	Rgn
Common genes between Gastrocnemius (OSD 21), Extensor DL (OSD 99) and Soleus (OSD 104)	Hif3a	Sod2	Vcan
Common genes between Gastrocnemius (OSD 21), Extensor DL (OSD 99), Soleus (OSD 104) and Tibialis (OSD 105)	Akt1	Tgfb1	Tmem245	Txnrd1
Common genes between Gastrocnemius (OSD 21), Extensor DL (OSD 99), Gastrocnemius L. (OSD 101) and Soleus (OSD 104)	Hif1a
Common genes between Gastrocnemius (OSD 21), Extensor DL (OSD 99), Quadriceps (OSD 103) and Soleus (OSD 104)	Nfe2l2
Common genes between Extensor DL (OSD 99), Quadriceps (OSD 103) and Soleus (OSD 104)	Ace	Actn3	Agt
Common genes between Gastrocnemius (OSD 21), Extensor DL (OSD 99), Gastrocnemius L. (OSD 101), Quadriceps (OSD 103) and Soleus (OSD 104)	Mtor
Common genes between Gastrocnemius (OSD 21), Extensor DL (OSD 99) and Tibialis (OSD 105)	Cxcl12
Common genes between Gastrocnemius (OSD 21), Extensor DL (OSD 99), Quadriceps (OSD 103) and Tibialis (OSD 105)	Bcl2l1	Lgals3	Ppargc1a
Common genes between Gastrocnemius (OSD 21), Gastrocnemius L. (OSD 101), Quadriceps (OSD 103) and Tibialis (OSD 105)	Jag1
Common genes between all	Sirt1
Common genes between Gastrocnemius L. (OSD 101), Quadriceps (OSD 103), Soleus (OSD 104) and Tibialis (OSD 105)	Ccl11
Common genes between Extensor DL (OSD 99), Gastrocnemius L. (OSD 101), Quadriceps (OSD 103), Soleus (OSD 104) and Tibialis (OSD 105)	Ppard
Common genes between Quadriceps (OSD 103), Soleus (OSD 104) and Tibialis (OSD 105)	Fas
Common genes between Gastrocnemius (OSD 21), Quadriceps (OSD 103), Soleus (OSD 104) and Tibialis (OSD 105)	Nos2
Common genes between Extensor DL (OSD 99), Quadriceps (OSD 103), Soleus (OSD 104) and Tibialis (OSD 105)	Egln3
Common genes between Gastrocnemius (OSD 21), Extensor DL (OSD 99), Quadriceps (OSD 103), Soleus (OSD 104) and Tibialis (OSD 105)	Atxn2	Cx3cl1	Lmbr1	Trp53
Common genes between Extensor DL (OSD 99), Gastrocnemius L. (OSD 101) and Tibialis (OSD 105)	Snx14
Common genes between Extensor DL (OSD 99), Quadriceps (OSD 103) and Tibialis (OSD 105)	Vdr
Common genes between Extensor DL (OSD 99) and Soleus (OSD 104)	Gpr1	Ptgs2
Common genes between Gastrocnemius (OSD 21), Extensor DL (OSD 99) and Gastrocnemius L. (OSD 101)	Lep

## Sheet: Humans_OSD_Intersection
Unique genes to Endothelial Cells (OSD 52)	Unique genes to Cardiomyocytes Cells (OSD 127)	Common genes between Endothelial Cells (OSD 52) and Cardiomyocytes Cells (OSD 127)
FAS	HIF3A	CXCL12
OAZ1	Unique genes to Vastus L (OSD 195)	Common genes between Endothelial Cells (OSD 52) and Vastus L (OSD 195)
TGFB1	TMEM245	PTGS2
FGF21	PPARGC1A
LMBR1	MSTN
CYP27B1
EPAS1
PLAU
CALU
EGLN3
LGALS3
SNX14
AGT
IL6
CAPN11
PMAIP1
AKT1
CCL11
BDNF
RP1L1

## Sheet: Intersection_Humans_Mice
Common genes between Humans and Mice	Unique genes to Mice	Unique genes to Humans
Fas	Atxn2	Fgf21
Ptgs2	Bcl2l1	Il6
Oaz1	Cx3cl1	Capn11
Tgfb1	Cxcl10	Pmaip1
Lmbr1	Gdf15
Cxcl12	Hif1a
Cyp27b1	Ifng
Epas1	Il17a
Plau	Jag1
Calu	Kdr
Egln3	Lep
Lgals3	Mbip
Snx14	Mtor
Agt	Nfe2l2
Akt1	Nos2
Ccl11	Nos3
Bdnf	Rev1
Rp1l1	Rgn
Tmem245	Sirt1
Ppargc1a	Sod2
Mstn	Trp53
Hif3a	Txnrd1
	Vcan
	Vim
	Ace
	Ace2
	Actn3
	Ahcy
	Ahcyl
	B2m
	Cntf
	Fndc5
	Frem2
	Gpr1
	Hmox2
	Igfbp6
	Krt18
	Ppard
	Vdr
	Sesn2
	Calr
	Pax5
	Tex38
