# Supplementary material for: Aging and putative frailty biomarkers are altered by spaceflight
Source: Sci Rep. 2024 Jun 11;14:13098. doi: 10.1038/s41598-024-57948-5 (PMC11166946; doi:10.1038/s41598-024-57948-5)
Supplement: Supplementary file 3 — Dataset S3. [file 41598_2024_57948_MOESM3_ESM.xlsx]

## Sheet: Mm_FrailtyCombo_RR1
Pathway	Extensor.DL.FLTvsGC_OSD.99.NES	Gastrocnemius.FLTvsGC_OSD.101.NES	Quadriceps.FLTvsGC_OSD.103.NES	Soleus.FLTvsGC_OSD.104.NES	Tibialis.anterior.FLTvsGC_OSD.105	padj_FLTvsGC_OSD.99	padj_FLTvsGC_OSD.101	padj_FLTvsGC_OSD.103	padj_FLTvsGC_OSD.104	padj_FLTvsGC_OSD.105	pathway Category
BIOCARTA_CTCF_PATHWAY	1.44522	1.48784	NA	NA	1.77731	0.111562	0.187189	0.323778	0.319254	0.0124333	Transcription regulation
BIOCARTA_IGF1MTOR_PATHWAY	1.41412	NA	-1.8925	-1.38663	1.63544	0.15351	0.336875	0.0133194	0.22824	0.0241276	Cell signaling
BIOCARTA_MTOR_PATHWAY	1.30457	NA	-2.01415	-1.44455	1.50481	0.212875	0.30027	0.00451709	0.193311	0.0862681	Cell signaling
GOBP_APOPTOTIC_PROCESS	1.63356	1.13102	-1.37675	-1.30461	1.62022	9.22e-14	0.120895	1.05e-05	0.00113462	4.45e-13	Cell cycle
GOBP_CALCINEURIN_MEDIATED_SIGNALING	1.6587	NA	-1.64083	NA	1.61741	0.0192064	0.316955	0.036561	0.370832	0.0245995	Immunity
GOBP_CARDIAC_MUSCLE_CELL_DIFFERENTIATION	1.4562	1.18377	-1.55624	NA	1.73604	0.0302284	0.270848	0.01581	0.312387	0.000638046	Muscle development
GOBP_CELL_CYCLE_PROCESS	1.40115	-1.12863	-1.70595	-1.34733	1.14367	0.00018629	0.154417	7.6e-11	0.00426408	0.104636	Cell cycle
GOBP_MACROAUTOPHAGY	-1.64188	-1.57983	-2.41475	-1.95935	-1.16324	0.00023272	0.00690879	4.86e-14	1.51e-06	0.149503	Cell processes
GOBP_MITOCHONDRION_ORGANIZATION	1.41606	1.45296	-1.74199	-1.42293	1.55152	0.00293555	0.00376039	1.16e-07	0.00830877	5.96e-05	Cell processes
GOBP_MITOTIC_CELL_CYCLE	1.44738	NA	-1.65556	-1.30585	1.17155	8.59e-05	0.347734	2.43e-08	0.0116583	0.093345	Cell cycle
GOBP_MUSCLE_CELL_APOPTOTIC_PROCESS	1.35976	-1.43784	-1.76174	-1.28093	1.43288	0.0810606	0.104612	0.00371495	0.204827	0.0374447	Muscle system process
GOBP_MUSCLE_CELL_DEVELOPMENT	1.58707	1.34579	-1.5904	1.71159	1.9685	0.00230406	0.0749782	0.00388266	0.000205466	8.2e-07	Muscle development
GOBP_MUSCLE_CELL_DIFFERENTIATION	1.48173	1.40764	-1.611	1.60348	1.8987	0.0010762	0.0150115	0.000102684	0.000106311	2.04e-09	Muscle development
GOBP_MUSCLE_CONTRACTION	NA	-1.19661	-1.35421	1.67935	1.38336	0.310478	0.188261	0.037427	0.000127293	0.0134808	Muscle system process
GOBP_MUSCLE_ORGAN_DEVELOPMENT	1.3806	1.21186	-1.4568	1.6562	1.8803	0.00898252	0.188261	0.00442543	0.000143756	1.8e-07	Muscle development
GOBP_MUSCLE_STRUCTURE_DEVELOPMENT	1.55467	1.43895	-1.50146	1.56428	1.89583	1.71e-05	0.00285123	0.000208681	6.39e-06	5.46e-12	Muscle development
GOBP_MUSCLE_SYSTEM_PROCESS	1.18005	NA	-1.43284	1.73114	1.54078	0.134707	0.334381	0.00481439	4.82e-06	0.000367015	Muscle system process
GOBP_MUSCLE_TISSUE_DEVELOPMENT	1.49921	1.39139	-1.36131	1.56433	2.01446	0.000576143	0.0224838	0.0117828	0.000143756	1.03e-11	Muscle development
GOBP_NEGATIVE_REGULATION_OF_SIGNALING	1.56695	1.27484	-1.26279	-1.30841	1.68385	5.74e-09	0.0103496	0.00618682	0.00312445	5.54e-12	Cell signaling
GOBP_NEGATIVE_REGULATION_OF_VASCULAR_ASSOCIATED_SMOOTH_MUSCLE_CELL_PROLIFERATION	NA	1.34382	NA	1.4046	1.19629	0.324289	0.245132	0.374922	0.179358	0.276369	Muscle system process
GOBP_POSITIVE_REGULATION_OF_MUSCLE_CELL_DIFFERENTIATION	NA	1.53285	-1.63276	1.2103	1.30604	0.365518	0.0847255	0.0175744	0.270358	0.130682	Muscle system process
GOBP_POSITIVE_REGULATION_OF_RESPONSE_TO_DNA_DAMAGE_STIMULUS	-1.19374	-1.15462	-1.5239	NA	-1.34537	0.163863	0.291967	0.0161352	0.378582	0.0296554	Stress response
GOBP_POSITIVE_REGULATION_OF_SIGNALING	1.61804	1.34133	NA	1.21106	1.62838	6.22e-12	0.000429705	0.307896	0.00655739	5.54e-12	Cell signaling
GOBP_POSITIVE_REGULATION_OF_STRIATED_MUSCLE_CELL_DIFFERENTIATION	-1.21052	1.58653	-1.59681	1.27791	1.26437	0.231508	0.0976537	0.0352873	0.25337	0.212032	Muscle system process
GOBP_REGULATION_OF_MUSCLE_CELL_DIFFERENTIATION	1.1518	1.36125	-1.73379	1.2702	1.49895	0.23689	0.114284	0.000914452	0.169394	0.0133899	Muscle system process
GOBP_REGULATION_OF_MUSCLE_SYSTEM_PROCESS	1.30268	NA	-1.28601	1.40291	1.59156	0.056734	0.362193	0.105655	0.0294059	0.00149854	Muscle system process
GOBP_REGULATION_OF_MUSCLE_TISSUE_DEVELOPMENT	NA	1.55086	NA	1.93894	1.91673	0.319381	0.126292	0.38688	0.00177972	0.000744438	Muscle system process
GOBP_REGULATION_OF_STRIATED_MUSCLE_CELL_DIFFERENTIATION	NA	1.44294	-1.68316	1.19892	1.45073	0.319381	0.103676	0.00624795	0.270358	0.0309706	Muscle system process
GOBP_RESPONSE_TO_MUSCLE_ACTIVITY	1.57446	-1.55984	-1.51929	NA	1.63914	0.058885	0.167498	0.155299	0.386604	0.0425192	Muscle system process
GOBP_SKELETAL_MUSCLE_ORGAN_DEVELOPMENT	1.41155	1.19865	-1.49939	1.79361	1.91621	0.026569	0.217866	0.00907404	0.000127293	3.11e-06	Muscle development
GOBP_SKELETAL_MUSCLE_TISSUE_REGENERATION	1.3519	NA	-1.29451	1.60905	1.61258	0.143119	0.347734	0.234892	0.0849175	0.0226242	Muscle system process
GOBP_SMOOTH_MUSCLE_CELL_PROLIFERATION	1.64383	-1.18123	-1.31187	1.22974	1.69881	0.00105008	0.252507	0.143193	0.194488	0.000460355	Muscle system process
GOBP_STRIATED_MUSCLE_CELL_APOPTOTIC_PROCESS	1.49129	-1.32947	-1.63699	-1.3298	1.40147	0.058885	0.187989	0.0198901	0.204827	0.0878489	Muscle system process
GOBP_STRIATED_MUSCLE_CELL_DIFFERENTIATION	1.48794	1.29854	-1.69435	1.65146	1.93482	0.00230406	0.124179	0.000185352	0.000127293	6.09e-08	Muscle development
GOBP_STRIATED_MUSCLE_TISSUE_DEVELOPMENT	1.51641	1.42648	-1.26942	1.28632	1.91755	0.00370152	0.0336664	0.089713	0.101132	3.9e-07	Muscle development
GOBP_VASCULAR_ASSOCIATED_SMOOTH_MUSCLE_CELL_PROLIFERATION	1.68649	1.48807	NA	1.45185	1.73873	0.0107986	0.103676	0.302116	0.106009	0.0031582	Muscle system process
GOCC_SARCOLEMMA	-1.19265	1.38809	-1.46455	1.72045	1.44221	0.165723	0.0886058	0.036561	0.00075167	0.0190196	Muscle development
GOCC_SYNAPSE	1.27711	1.54227	-1.22387	-1.11494	1.49324	0.0033677	1e-07	0.0161352	0.182613	5.57e-07	Cell signaling
GOMF_P53_BINDING	-1.14616	NA	-1.64747	-1.54165	NA	0.275291	0.347734	0.0165854	0.0466598	0.352675	Stress response
GOMF_TRANSCRIPTION_COREGULATOR_ACTIVITY	1.16064	1.2341	-1.47336	1.28755	1.5488	0.169417	0.122575	0.00136163	0.040585	0.000274401	Transcription regulation
HALLMARK_APOPTOSIS	1.70503	-1.27467	-1.30222	-1.42594	1.30512	0.000956799	0.18753	0.143193	0.0643274	0.110452	Cell cycle
HALLMARK_CHOLESTEROL_HOMEOSTASIS	2.09507	1.26911	1.68104	-1.22585	2.01451	4.5e-05	0.236427	0.00900898	0.280565	0.000101791	Cell processes
HALLMARK_COMPLEMENT	1.9291	1.36346	1.25134	1.18192	1.64574	1.07e-05	0.0849119	0.164534	0.235612	0.00127957	Immunity
HALLMARK_INTERFERON_ALPHA_RESPONSE	1.66833	1.76921	1.76989	1.81349	1.43703	0.00868405	0.0125009	0.00339298	0.00161147	0.0407308	Immunity
HALLMARK_INTERFERON_GAMMA_RESPONSE	2.21731	1.82925	2.06553	1.57721	1.93046	1.32e-09	0.000401917	1.16e-07	0.00552781	4.81e-06	Immunity
HALLMARK_MYOGENESIS	-1.59946	1.38188	-2.06665	1.54794	1.32841	0.000576143	0.0828639	1.45e-07	0.00604023	0.0730395	Muscle development
HALLMARK_P53_PATHWAY	1.34392	-1.35497	-1.54062	-1.61529	1.54502	0.0535339	0.0925794	0.00487551	0.00538265	0.00342388	Immunity
HALLMARK_PI3K_AKT_MTOR_SIGNALING	2.06806	1.29596	-1.32944	-1.38768	1.90603	8.82e-06	0.214349	0.151814	0.128577	0.000115769	Cell signaling
HALLMARK_TNFA_SIGNALING_VIA_NFKB	2.10665	-1.54979	1.48148	-1.60113	2.29994	2.44e-08	0.0125009	0.0175744	0.00552781	9.55e-11	Tumor
HALLMARK_UV_RESPONSE_UP	1.3786	1.45392	-1.25025	NA	1.78832	0.066421	0.0571903	0.187615	0.310418	0.000332477	Stress response
HALLMARK_XENOBIOTIC_METABOLISM	-1.43043	-1.58237	-1.71012	-1.3656	-1.20323	0.00946299	0.0085159	0.00160221	0.0992866	0.140646	Cell processes
MP_INCREASED_HEPATOCELLULAR_CARCINOMA_INCIDENCE	NA	-1.51744	-1.91718	-1.59959	NA	0.310478	0.0665906	0.00124016	0.0450834	0.360647	Tumor
REACTOME_INTRACELLULAR_SIGNALING_BY_SECOND_MESSENGERS	1.46107	1.19096	-2.10114	-1.32851	2.06086	0.00868405	0.245132	3.43e-09	0.104627	1.34e-08	Cell signaling
REACTOME_SIGNALING_BY_RECEPTOR_TYROSINE_KINASES	1.72729	1.49514	-1.14174	-1.11294	1.64606	2.75e-06	0.00752204	0.266239	0.280565	3.83e-05	Cell signaling
