# Supplementary material for: Aging and putative frailty biomarkers are altered by spaceflight
Source: Sci Rep. 2024 Jun 11;14:13098. doi: 10.1038/s41598-024-57948-5 (PMC11166946; doi:10.1038/s41598-024-57948-5)
Supplement: Supplementary file 4 — Dataset S4. [file 41598_2024_57948_MOESM4_ESM.xlsx]

## Sheet: GSE111006 HSS 
genes	logFC	logCPM	F	PValue
ENSG00000184613	-1.70993	-1.97073	9.12736	0.00428299
ENSG00000174697	-1.37331	-0.187835	2.65959	0.110435
ENSG00000198216	-1.30892	-1.83475	8.64124	0.0053315
ENSG00000162747	-1.23869	0.519632	3.81021	0.0576566
ENSG00000180871	-1.16688	-0.0472379	3.35029	0.0743243
ENSG00000181092	-1.12307	1.93485	2.01016	0.163656
ENSG00000205038	-1.09908	-1.71156	3.97842	0.0526302
ENSG00000164128	-1.05981	-0.645427	8.6073	0.00541426
ENSG00000100362	-1.00318	-0.60288	2.34325	0.133355
ENSG00000092758	-0.998178	-2.16129	6.03137	0.0182904
ENSG00000216921	-0.958069	-0.593988	4.58481	0.0381282
ENSG00000165995	-0.954617	-0.463835	6.26949	0.0162714
ENSG00000223749	-0.940467	-1.62661	3.55269	0.0664091
ENSG00000143546	-0.932665	0.072117	2.62269	0.112861
ENSG00000175745	-0.930882	-2.93613	11.4487	0.00156383
ENSG00000125337	-0.926943	-1.97974	11.9494	0.00126792
ENSG00000103569	-0.925973	-0.530671	2.22837	0.143001
ENSG00000113231	-0.894299	-2.17027	2.98893	0.0912106
ENSG00000204099	-0.857374	-1.72849	4.34895	0.0431715
ENSG00000173535	-0.853284	-0.31	2.72551	0.106246
ENSG00000108556	-0.852271	-0.0898371	2.22751	0.143076
ENSG00000163220	-0.848047	1.37876	2.20083	0.145433
ENSG00000124731	-0.839171	-1.32088	2.18186	0.147135
ENSG00000205215	-0.837495	-1.63052	2.30672	0.136338
ENSG00000112303	-0.836515	-0.723885	2.53892	0.1186
ENSG00000139780	-0.833208	-1.01054	2.85077	0.0987727
ENSG00000184811	-0.832492	-0.69737	1.65995	0.204691
ENSG00000171051	-0.803225	-0.779983	2.05886	0.158759
ENSG00000279602	-0.782545	0.90019	4.49273	0.0400162
ENSG00000146197	-0.778059	-1.36337	4.39042	0.0422345
ENSG00000137968	-0.757329	2.20094	2.31967	0.135271
ENSG00000257335	-0.753919	-0.348695	1.79947	0.187014
ENSG00000183454	-0.741887	-2.16155	3.09936	0.0856332
ENSG00000152270	-0.738466	0.105811	2.11344	0.153473
ENSG00000135917	-0.735989	-1.33983	1.10545	0.299109
ENSG00000176788	-0.728886	-1.17192	2.24964	0.141156
ENSG00000185960	-0.727547	-1.97107	2.16357	0.148799
ENSG00000106809	-0.721441	-0.131052	3.20073	0.0808483
ENSG00000163464	-0.711633	-1.35469	1.41405	0.241091
ENSG00000166819	-0.711587	2.57441	1.1843	0.282712
ENSG00000241158	-0.7114	-2.72494	7.79276	0.00787187
ENSG00000102924	-0.71139	-2.97623	2.5732	0.116212
ENSG00000177359	-0.704457	-1.20237	1.92039	0.173158
ENSG00000239998	-0.703384	-2.30194	2.13924	0.151046
ENSG00000184378	-0.691013	-2.91171	6.29792	0.0160469
ENSG00000237187	-0.690298	-3.05169	9.01502	0.00450411
ENSG00000182885	-0.686014	-1.93089	1.79564	0.187474
ENSG00000188488	-0.679575	3.00383	1.94831	0.170135
ENSG00000142512	-0.679076	-2.54623	2.27785	0.13875
ENSG00000157551	-0.662429	-1.29689	1.35245	0.251441
ENSG00000186529	-0.657342	-1.37725	1.27303	0.265628
ENSG00000143226	-0.650214	0.266525	3.03496	0.0888377
ENSG00000136099	-0.649848	-1.41573	2.41526	0.127692
ENSG00000126262	-0.648827	-2.10463	1.36221	0.249766
ENSG00000163563	-0.647611	0.385252	1.71811	0.197087
ENSG00000141579	-0.645742	-1.18925	1.40279	0.242943
ENSG00000158517	-0.64527	-1.4896	2.36832	0.131351
ENSG00000099194	-0.642742	3.28027	0.687161	0.411837
ENSG00000124107	-0.6404	-0.626346	2.73486	0.105666
ENSG00000150594	-0.638706	-2.11363	2.03396	0.161241
ENSG00000165084	-0.632279	-2.99808	4.97089	0.031203
ENSG00000112936	-0.630565	-0.389667	1.64875	0.206196
ENSG00000113749	-0.627539	-2.47103	1.92245	0.172932
ENSG00000203710	-0.619819	-0.938753	2.38636	0.12993
ENSG00000140563	-0.613418	-0.962419	1.99116	0.165614
ENSG00000138722	-0.611756	-0.512757	1.20981	0.277659
ENSG00000106538	-0.611174	-0.517578	4.25002	0.0454999
ENSG00000236107	-0.603322	-2.80506	2.21837	0.143878
ENSG00000062282	-0.602324	0.231608	1.97302	0.16751
ENSG00000189221	-0.601251	3.45664	1.4663	0.232727
ENSG00000197249	-0.598105	-0.329737	1.30135	0.260456
ENSG00000163554	-0.595782	-2.3347	2.43309	0.126333
ENSG00000198555	-0.5933	-2.1685	2.50556	0.120977
ENSG00000162551	-0.592979	-1.16432	2.31963	0.135275
ENSG00000273336	-0.592073	-1.16833	5.0638	0.0297488
ENSG00000111404	-0.591594	-1.14071	1.84843	0.18125
ENSG00000119535	-0.590831	1.81439	1.21198	0.277235
ENSG00000018236	-0.580699	-0.0474862	5.60806	0.0225762
ENSG00000132465	-0.579113	-1.28827	1.70661	0.198563
ENSG00000165186	-0.577612	-1.13483	6.75112	0.012882
ENSG00000168004	-0.57121	-2.03389	1.41656	0.240681
ENSG00000227021	-0.571162	-2.34097	4.20329	0.0466471
ENSG00000131355	-0.56933	-2.12954	0.896451	0.349173
ENSG00000122122	-0.569178	-1.49354	2.43928	0.125865
ENSG00000197165	-0.566974	-2.86665	3.87699	0.0556006
ENSG00000221971	-0.564747	-0.283006	2.40658	0.128359
ENSG00000172243	-0.554879	-0.611753	2.10927	0.153869
ENSG00000130176	-0.554328	-0.0217356	2.83733	0.0995457
ENSG00000173110	-0.551903	-2.35276	1.27896	0.264534
ENSG00000169684	-0.551066	-0.918426	2.93075	0.0943126
ENSG00000168685	-0.54805	-0.628415	1.44826	0.235574
ENSG00000173208	-0.546859	-1.64245	1.92529	0.172622
ENSG00000236333	-0.546127	-0.466068	3.1582	0.0828184
ENSG00000225151	-0.543456	-2.85584	3.52738	0.0673457
ENSG00000169282	-0.543291	-0.597892	3.6136	0.0642135
ENSG00000125910	-0.542363	-2.21707	1.37627	0.247374
ENSG00000072657	-0.54007	-0.00402051	12.5551	0.000986979
ENSG00000188404	-0.539246	-0.287329	0.975783	0.328922
ENSG00000235888	-0.53238	-2.53415	6.66719	0.0134134
ENSG00000244682	-0.529038	-0.910765	5.08893	0.0293682
ENSG00000279836	-0.527788	-3.06675	4.20893	0.0465069
ENSG00000155974	-0.527297	-1.68787	5.37664	0.0253673
ENSG00000073756	-0.525658	-1.51296	0.966518	0.331202
ENSG00000141255	-0.523474	-2.34433	3.23736	0.0791929
ENSG00000050628	-0.522858	-1.17658	1.04611	0.312283
ENSG00000259539	-0.522602	-3.08695	8.10741	0.00680494
ENSG00000187773	-0.520386	-1.34733	5.63279	0.0222982
ENSG00000123329	-0.519792	-0.548257	1.49449	0.228364
ENSG00000276476	-0.519429	-3.03702	5.04404	0.0300519
ENSG00000140807	-0.517738	-1.88677	2.15098	0.149957
ENSG00000175967	-0.514646	-1.54635	3.06652	0.0872507
ENSG00000008517	-0.512161	3.53333	4.205	0.0466048
ENSG00000274642	-0.510979	2.001	1.49116	0.228875
ENSG00000189350	-0.50727	1.20298	2.44063	0.125764
ENSG00000120262	-0.507014	-2.53017	4.08511	0.0496928
ENSG00000101307	-0.506027	-2.27376	1.70637	0.198594
ENSG00000259855	-0.505796	-2.57049	2.88742	0.0967001
ENSG00000241717	-0.502993	-1.00834	3.80733	0.0577473
ENSG00000108551	-0.501062	0.204945	3.98498	0.0524441
ENSG00000164176	-0.500953	-0.918664	1.62824	0.208986
ENSG00000147257	-0.497546	-1.06363	1.93081	0.172022
ENSG00000172322	-0.494036	-1.63601	1.14853	0.290002
ENSG00000127507	-0.494022	-1.16531	1.73682	0.194714
ENSG00000007933	-0.49342	0.50428	7.22734	0.0102636
ENSG00000257433	-0.492658	-1.97711	10.7459	0.00210836
ENSG00000237560	-0.491922	-1.20982	1.64166	0.207155
ENSG00000101336	-0.491554	-0.386649	1.61686	0.210554
ENSG00000101265	-0.490687	1.24453	2.39948	0.128909
ENSG00000136379	-0.490059	-2.37152	9.60004	0.00347127
ENSG00000167261	-0.489932	-1.50428	1.7397	0.194352
ENSG00000120907	-0.489034	-2.12417	1.59307	0.21388
ENSG00000103313	-0.486041	-1.13837	0.86227	0.358432
ENSG00000250878	-0.485561	2.02511	3.77862	0.0586582
ENSG00000128340	-0.485514	-0.972043	1.51767	0.224853
ENSG00000133110	-0.484585	-0.605942	2.13166	0.151755
ENSG00000175928	-0.484523	1.94046	3.15633	0.0829062
ENSG00000099994	-0.483723	-1.56148	7.67685	0.00830868
ENSG00000100368	-0.483456	0.33794	1.34484	0.252759
ENSG00000115353	-0.483304	-2.96915	1.36556	0.249194
ENSG00000114737	-0.480903	0.710373	1.92492	0.172663
ENSG00000121005	-0.480873	-2.51937	2.268	0.139585
ENSG00000100365	-0.480615	-1.13335	1.6952	0.200041
ENSG00000149201	-0.478534	-1.92051	4.63136	0.0372109
ENSG00000077420	-0.47839	-0.715117	1.25893	0.268253
ENSG00000243762	-0.476932	-3.05182	5.38757	0.0252274
ENSG00000007171	-0.476818	-1.75154	4.97454	0.0311445
ENSG00000163687	-0.475304	-2.94454	2.04156	0.160478
ENSG00000259735	-0.475182	-2.54476	6.90117	0.0119873
ENSG00000183889	-0.474063	-2.22646	8.30998	0.00620036
ENSG00000244405	-0.473672	1.55764	2.01066	0.163604
ENSG00000107796	-0.471752	3.4718	3.00101	0.0905813
ENSG00000250483	-0.470982	-2.51091	8.21513	0.00647598
ENSG00000008516	-0.469646	-0.401215	0.811064	0.372962
ENSG00000185905	-0.46857	-1.32053	1.40076	0.243279
ENSG00000201544	-0.467493	-3.015	5.38898	0.0252094
ENSG00000081237	-0.466195	1.9765	1.57817	0.215996
ENSG00000244306	-0.466191	-2.86297	3.03301	0.0889366
ENSG00000249116	-0.465506	0.102482	1.23097	0.273555
ENSG00000170323	-0.465248	3.3969	3.29091	0.0768414
ENSG00000093134	-0.464902	-2.15154	0.617242	0.436502
ENSG00000277440	-0.464562	-3.04995	6.4929	0.0145935
ENSG00000137331	-0.463876	0.254843	6.56482	0.0140935
ENSG00000249846	-0.46288	-2.90724	4.21367	0.0463896
ENSG00000280143	-0.462216	-0.887164	2.62719	0.112562
ENSG00000108342	-0.462154	0.263823	2.73764	0.105494
ENSG00000225217	-0.461381	-1.33965	3.36031	0.0739085
ENSG00000048540	-0.460648	-1.85575	1.45829	0.233986
ENSG00000127083	-0.459798	-1.40618	2.4439	0.125517
ENSG00000169710	-0.458985	2.98154	1.35534	0.250944
ENSG00000137462	-0.458111	-0.917169	1.89314	0.17617
ENSG00000251682	-0.457706	-2.27115	7.66239	0.00836496
ENSG00000124216	-0.455929	-3.04554	3.93963	0.053745
ENSG00000018280	-0.455322	0.0941426	1.20339	0.278921
ENSG00000169629	-0.455157	-0.224733	5.57739	0.0229262
ENSG00000143816	-0.451029	2.83274	5.61049	0.0225488
ENSG00000278882	-0.449822	-1.30554	2.56105	0.117052
ENSG00000167772	-0.448035	1.52027	0.999827	0.323102
ENSG00000238102	-0.447998	-2.45383	1.00414	0.322072
ENSG00000004799	-0.446263	8.23188	2.4925	0.121923
ENSG00000139211	-0.445607	-1.03029	5.57662	0.0229352
ENSG00000137880	-0.443279	-1.64871	9.86936	0.00308326
ENSG00000163083	-0.442967	-0.334926	5.92163	0.0193102
ENSG00000271643	-0.441916	-1.74193	8.64352	0.00532599
ENSG00000089472	-0.439987	-1.42398	4.74294	0.0351084
ENSG00000233952	-0.438503	-2.89833	0.918507	0.343374
ENSG00000270765	-0.438086	-0.557366	1.6341	0.208185
ENSG00000260001	-0.43788	-2.56946	1.46045	0.233646
ENSG00000163145	-0.436737	-2.02739	2.44893	0.125139
ENSG00000117676	-0.435507	-0.357079	2.04465	0.160169
ENSG00000203747	-0.434977	-0.824875	1.61175	0.211264
ENSG00000244482	-0.433484	-2.71215	1.49708	0.227969
ENSG00000132702	-0.433386	-2.91112	4.33814	0.0434195
ENSG00000152207	-0.432726	-2.99438	2.21089	0.144539
ENSG00000140030	-0.432453	-2.34055	2.11805	0.153036
ENSG00000272724	-0.431976	-2.27848	5.29784	0.0264009
ENSG00000116701	-0.430887	0.3048	1.0407	0.313523
ENSG00000164161	-0.43005	-1.25759	1.82437	0.184055
ENSG00000248441	-0.429551	-1.7116	3.05188	0.0879832
ENSG00000197083	-0.428815	-0.424679	2.71535	0.10688
ENSG00000243811	-0.428805	-2.46277	5.94993	0.0190414
ENSG00000276231	-0.428061	-2.3076	2.75127	0.104658
ENSG00000141052	-0.427784	-1.13008	1.46112	0.23354
ENSG00000144824	-0.426703	2.70762	2.7699	0.103526
ENSG00000253958	-0.426458	-2.77093	3.39355	0.072548
ENSG00000170006	-0.426332	-0.0202209	1.1115	0.297808
ENSG00000124203	-0.42628	-2.59298	1.30467	0.259857
ENSG00000267653	-0.426044	-2.49726	2.03717	0.160918
ENSG00000136881	-0.423612	-1.97123	2.54809	0.117956
ENSG00000153406	-0.422046	-0.893462	5.26441	0.0268531
ENSG00000020633	-0.421918	-2.09678	1.61689	0.210551
ENSG00000185561	-0.421649	-0.115187	3.66578	0.0623966
ENSG00000008394	-0.421503	-0.159844	0.81438	0.371996
ENSG00000134121	-0.42066	-1.10434	1.1916	0.281255
ENSG00000111087	-0.419456	-1.47715	2.37779	0.130603
ENSG00000151651	-0.419392	-0.0704031	1.34399	0.252906
ENSG00000230772	-0.41878	-2.75729	5.35521	0.025644
ENSG00000182836	-0.417479	-1.72981	1.46653	0.232692
ENSG00000166002	-0.416816	-1.34909	4.59168	0.0379914
ENSG00000115590	-0.416644	-2.81824	0.936629	0.338709
ENSG00000223874	-0.416181	-2.71784	1.95012	0.16994
ENSG00000233719	-0.415739	-0.664547	2.85276	0.0986592
ENSG00000233429	-0.415612	-2.519	6.33091	0.0157904
ENSG00000165887	-0.415505	6.19609	2.36323	0.131755
ENSG00000262202	-0.415379	-1.18738	0.722193	0.400263
ENSG00000145949	-0.413134	2.64809	1.19181	0.281212
ENSG00000260296	-0.412631	-2.8504	4.15097	0.0479695
ENSG00000281508	-0.412363	-0.798256	0.795248	0.377619
ENSG00000159166	-0.412318	0.935145	1.02184	0.317895
ENSG00000274020	-0.410149	-2.49558	4.55749	0.0386782
ENSG00000133055	-0.410064	1.96419	0.815545	0.371657
ENSG00000079435	-0.409927	1.83181	1.71173	0.197904
ENSG00000171004	-0.40885	0.768069	3.17672	0.0819539
ENSG00000133742	-0.408847	-2.49529	0.678605	0.41474
ENSG00000158578	-0.407574	-0.166009	0.588381	0.447354
ENSG00000115271	-0.407294	0.398091	2.71754	0.106743
ENSG00000276282	-0.406953	-2.83563	7.16779	0.0105573
ENSG00000204482	-0.406836	-1.69148	0.928859	0.340698
ENSG00000280323	-0.405477	2.24078	7.22343	0.0102826
ENSG00000120833	-0.404795	-0.552308	4.87114	0.0328506
ENSG00000149591	-0.403991	3.00849	2.6022	0.114235
ENSG00000113389	-0.403559	-0.355549	1.07445	0.305898
ENSG00000223756	-0.402992	-2.64894	0.91058	0.345443
ENSG00000258820	-0.402491	-3.16214	1.79027	0.188121
ENSG00000146938	-0.402198	-1.29507	2.8669	0.0978546
ENSG00000239715	-0.402101	-3.32314	3.61118	0.0642991
ENSG00000278828	-0.401274	-2.51218	0.941811	0.337391
ENSG00000166250	-0.399789	0.73723	1.84805	0.181294
ENSG00000261150	-0.399322	-2.13336	1.54171	0.221281
ENSG00000154451	-0.397752	-0.545263	1.46137	0.233501
ENSG00000235358	-0.39749	-2.73656	1.01374	0.319798
ENSG00000082074	-0.394862	0.411319	0.908066	0.346102
ENSG00000261787	-0.394492	-2.02669	0.802153	0.375576
ENSG00000255794	-0.393744	-2.93927	1.11571	0.296906
ENSG00000248323	-0.393716	-0.545732	2.96613	0.0924123
ENSG00000136250	-0.393395	-0.889284	1.37309	0.247912
ENSG00000172201	-0.392579	-0.183373	1.57228	0.216839
ENSG00000135426	-0.391985	-1.5704	3.9145	0.0544811
ENSG00000270117	-0.391887	-3.12677	2.4048	0.128497
ENSG00000158106	-0.389045	-2.68249	2.07293	0.157376
ENSG00000206172	-0.386941	3.61342	0.588767	0.447206
ENSG00000155307	-0.386539	-2.81388	1.33023	0.255312
ENSG00000122641	-0.386485	-0.292057	3.98146	0.0525439
ENSG00000206190	-0.386354	-1.22694	2.78259	0.102764
ENSG00000181631	-0.386181	-1.44455	0.897573	0.348874
ENSG00000257557	-0.385729	-2.40609	8.21407	0.00647915
ENSG00000186827	-0.385507	-1.87184	5.53614	0.0234064
ENSG00000207279	-0.38485	-1.45679	8.07292	0.00691399
ENSG00000148053	-0.384601	1.42442	1.01778	0.318846
ENSG00000155926	-0.384413	-0.48667	1.17314	0.28496
ENSG00000140678	-0.383335	0.628081	0.695178	0.409145
ENSG00000151718	-0.383172	2.01901	10.0982	0.00278965
ENSG00000121966	-0.38274	-0.622762	1.83012	0.183381
ENSG00000263528	-0.382546	-2.5406	2.88674	0.096738
ENSG00000259321	-0.38246	-3.18045	5.84307	0.0200776
ENSG00000228963	-0.382263	-2.04181	1.40546	0.242503
ENSG00000183055	-0.382153	-1.36702	3.21918	0.0800097
ENSG00000055732	-0.381711	-2.5664	1.61779	0.210426
ENSG00000137642	-0.381268	2.78558	1.13692	0.292419
ENSG00000160593	-0.381219	0.324434	0.73261	0.396915
ENSG00000250334	-0.381075	-2.42454	1.63795	0.207659
ENSG00000121900	-0.379944	-1.08279	1.56947	0.217242
ENSG00000196684	-0.379759	-1.79887	0.641272	0.427775
ENSG00000205312	-0.379072	-0.315561	0.707553	0.40504
ENSG00000132170	-0.378574	0.110355	3.77974	0.0586223
ENSG00000113430	-0.37763	-1.88646	0.734511	0.396308
ENSG00000181444	-0.377332	-1.28314	2.57586	0.116029
ENSG00000136546	-0.377074	3.2807	7.0613	0.0111053
ENSG00000146700	-0.376968	-2.23353	5.21595	0.0275234
ENSG00000266538	-0.376255	-2.60983	3.43312	0.0709649
ENSG00000169403	-0.376251	-0.820106	1.07499	0.305778
ENSG00000163932	-0.375108	-0.496763	2.53418	0.118935
ENSG00000076944	-0.374735	-2.52104	0.933031	0.339628
ENSG00000077984	-0.374044	-2.6393	0.887099	0.351672
ENSG00000231887	-0.374017	-2.54164	4.31986	0.0438424
ENSG00000136929	-0.373581	-1.03896	0.501649	0.482705
ENSG00000253250	-0.373319	-2.47896	3.63332	0.0635199
ENSG00000197405	-0.372217	-0.905427	0.725898	0.399068
ENSG00000150471	-0.3719	0.205078	0.999305	0.323227
ENSG00000272851	-0.37075	-2.97823	3.5782	0.0654795
ENSG00000211592	-0.370554	-2.55001	0.936569	0.338724
ENSG00000186417	-0.370388	-0.797636	1.04238	0.313138
ENSG00000136052	-0.369548	-1.42058	2.34297	0.133378
ENSG00000173267	-0.369442	-0.0196886	4.06754	0.0501637
ENSG00000122035	-0.368742	-1.72099	3.91663	0.0544183
ENSG00000084110	-0.368557	-2.35322	0.616533	0.436763
ENSG00000260047	-0.368055	-1.07404	3.66059	0.0625747
ENSG00000145779	-0.367833	-0.723668	2.04847	0.159788
ENSG00000152495	-0.367557	-2.47404	1.01144	0.32034
ENSG00000161040	-0.36715	-2.67447	1.28417	0.263578
ENSG00000223584	-0.366972	-2.84905	3.21634	0.0801382
ENSG00000012660	-0.366681	1.60995	2.26679	0.139688
ENSG00000224361	-0.366564	-0.596982	2.42612	0.126862
ENSG00000015285	-0.366514	-1.23454	1.12428	0.295084
ENSG00000274536	-0.366449	-2.27655	0.838902	0.364961
ENSG00000101871	-0.366194	-0.426923	4.62681	0.0372994
ENSG00000229808	-0.366124	-2.10807	4.75797	0.0348351
ENSG00000102879	-0.36606	0.277437	0.919027	0.343239
ENSG00000103832	-0.36604	-1.99747	0.834608	0.366179
ENSG00000162894	-0.3659	-1.62404	1.72666	0.195998
ENSG00000177106	-0.365171	-1.85014	1.80645	0.18618
ENSG00000258545	-0.364785	-0.905211	0.89916	0.348453
ENSG00000034971	-0.364746	2.89964	3.11898	0.0846829
ENSG00000188536	-0.364521	5.12265	0.542066	0.465687
ENSG00000121807	-0.364354	-2.1649	1.03278	0.315349
ENSG00000105851	-0.363392	-0.533423	2.91188	0.0953444
ENSG00000224959	-0.363054	-2.9338	2.41642	0.127603
ENSG00000229108	-0.362541	-1.4006	6.47345	0.0147319
ENSG00000186466	-0.362275	-1.8932	2.64961	0.111085
ENSG00000235097	-0.361973	-1.61274	0.746477	0.392521
ENSG00000166886	-0.361735	1.43295	2.00622	0.164059
ENSG00000111886	-0.3609	-2.3048	1.90668	0.174666
ENSG00000141469	-0.360198	0.863183	8.26108	0.00634086
ENSG00000279131	-0.35986	-2.06136	4.9683	0.0312448
ENSG00000122778	-0.359057	-0.645431	4.22313	0.0461562
ENSG00000254087	-0.358989	0.4767	1.18376	0.282822
ENSG00000142347	-0.35794	0.972892	0.76409	0.387043
ENSG00000187955	-0.357874	1.60449	2.44402	0.125508
ENSG00000211772	-0.357597	-1.9121	1.63418	0.208173
ENSG00000183833	-0.356929	-2.41624	2.61168	0.113597
ENSG00000179344	-0.356765	1.19686	1.21737	0.276184
ENSG00000184232	-0.356589	1.2871	2.38887	0.129735
ENSG00000187479	-0.356021	0.252328	3.30532	0.076222
ENSG00000233716	-0.355625	-3.32654	2.30111	0.136803
ENSG00000205664	-0.355546	-1.9086	2.29703	0.137143
ENSG00000128383	-0.355419	-1.84877	0.399628	0.530722
ENSG00000140538	-0.354948	-0.17563	1.57737	0.216109
ENSG00000044524	-0.354813	-0.265765	1.94126	0.170891
ENSG00000148655	-0.354447	0.304272	2.97592	0.091894
ENSG00000100504	-0.354146	0.926806	1.77806	0.189604
ENSG00000125637	-0.353701	-0.33167	1.43008	0.238487
ENSG00000163376	-0.353579	0.592775	2.28345	0.138279
ENSG00000012779	-0.352479	-0.548211	0.996881	0.323807
ENSG00000235619	-0.352307	-1.64008	4.69954	0.0359103
ENSG00000091136	-0.352016	3.39665	7.15756	0.0106087
ENSG00000261217	-0.351937	-1.60786	3.1117	0.0850342
ENSG00000251665	-0.351353	-0.656536	5.46312	0.024283
ENSG00000280777	-0.350637	-2.68389	3.18723	0.0814677
ENSG00000281106	-0.350602	-2.92896	1.36642	0.249047
ENSG00000115607	-0.350016	-2.65127	0.650066	0.424649
ENSG00000123612	-0.349762	0.261326	4.28576	0.0446432
ENSG00000118308	-0.349672	-0.537028	1.84617	0.181512
ENSG00000143119	-0.348853	-0.416361	1.0561	0.310013
ENSG00000165730	-0.348531	-0.765185	1.90877	0.174435
ENSG00000115457	-0.347924	0.778069	6.72164	0.013066
ENSG00000172543	-0.347846	-2.42346	1.19628	0.280324
ENSG00000147168	-0.347172	-1.97232	0.951982	0.334824
ENSG00000241370	-0.346911	-2.84519	2.74348	0.105135
ENSG00000106714	-0.346416	-1.28803	1.70715	0.198494
ENSG00000130475	-0.346234	-2.47323	0.699233	0.407793
ENSG00000262251	-0.345771	-2.54345	3.95561	0.0532825
ENSG00000171533	-0.345461	-2.06385	3.30878	0.0760738
ENSG00000178878	-0.345139	2.39963	6.18085	0.0169936
ENSG00000268234	-0.344427	-2.91761	4.56087	0.0386096
ENSG00000149654	-0.344294	-2.34578	0.739804	0.394627
ENSG00000121089	-0.343499	-0.555003	2.34929	0.132869
ENSG00000101938	-0.343327	1.58104	1.62956	0.208805
ENSG00000146950	-0.342636	-2.2084	1.89083	0.176429
ENSG00000151365	-0.34228	0.458466	1.2571	0.268596
ENSG00000076706	-0.340489	3.33772	2.57771	0.115902
ENSG00000196358	-0.340194	-0.99163	1.20836	0.277943
ENSG00000275395	-0.33947	-2.31548	1.98923	0.165815
ENSG00000235568	-0.338583	-0.71333	0.533081	0.469384
ENSG00000183117	-0.337429	-1.35432	0.535258	0.468484
ENSG00000226519	-0.3373	-3.10089	2.46926	0.123627
ENSG00000101236	-0.337126	0.110306	1.47561	0.231276
ENSG00000116824	-0.33628	-2.5796	0.82012	0.370332
ENSG00000137834	-0.335837	-0.162531	3.70187	0.0611731
ENSG00000259358	-0.335529	-2.89977	2.43727	0.126017
ENSG00000215630	-0.335192	-2.91607	1.12275	0.295406
ENSG00000115165	-0.334699	-0.98829	0.743775	0.393372
ENSG00000232587	-0.334688	-1.38481	8.91377	0.00471382
ENSG00000008226	-0.334436	-2.77398	1.44206	0.236562
ENSG00000179639	-0.334356	-2.49808	1.06501	0.308004
ENSG00000244734	-0.334191	7.56035	0.440362	0.510588
ENSG00000278925	-0.333831	-2.44383	2.06306	0.158344
ENSG00000231747	-0.333137	-2.50575	5.65337	0.0220696
ENSG00000183908	-0.332268	-2.54455	1.64497	0.206707
ENSG00000106483	-0.332046	1.30546	1.5541	0.219467
ENSG00000182866	-0.330865	-2.41947	0.815548	0.371656
ENSG00000126860	-0.330708	-2.58809	0.707951	0.404909
ENSG00000176678	-0.330696	-1.50813	1.35384	0.251202
ENSG00000019102	-0.330664	-2.18711	4.13071	0.0484924
ENSG00000150782	-0.330568	0.0910443	3.35642	0.0740695
ENSG00000077943	-0.330567	1.00063	2.48092	0.122768
ENSG00000174899	-0.33045	-1.54945	2.82977	0.0999829
ENSG00000163931	-0.330161	1.46928	2.25865	0.140383
ENSG00000244607	-0.329888	-2.51011	1.2127	0.277094
ENSG00000236682	-0.329845	-1.24342	2.51469	0.120321
ENSG00000166501	-0.329795	-0.367193	0.71294	0.403273
ENSG00000059377	-0.329564	-0.903143	1.2399	0.271848
ENSG00000171608	-0.329484	0.265956	1.07369	0.306066
ENSG00000005249	-0.329312	1.00619	0.890499	0.350761
ENSG00000235262	-0.329052	-2.9431	3.36662	0.0736483
ENSG00000115363	-0.328959	-3.0203	2.62925	0.112426
ENSG00000128655	-0.328111	3.95889	1.96114	0.168765
ENSG00000120738	-0.328091	3.35367	0.757315	0.389137
ENSG00000279757	-0.327569	-2.55252	2.91727	0.0950483
ENSG00000075213	-0.32755	-2.02229	0.738015	0.395194
ENSG00000106236	-0.327505	-0.584519	3.2147	0.0802122
ENSG00000115232	-0.327374	-0.406406	1.06941	0.307021
ENSG00000182732	-0.327302	-0.708186	1.41411	0.241082
ENSG00000256533	-0.327062	-2.90827	1.6715	0.203154
ENSG00000145824	-0.326284	3.40609	4.14679	0.0480769
ENSG00000164188	-0.326019	-2.02295	1.25848	0.268338
ENSG00000106789	-0.325594	-2.417	1.46644	0.232706
ENSG00000129450	-0.325263	-2.57945	0.507491	0.480182
ENSG00000204577	-0.324732	-1.99904	0.504977	0.481265
ENSG00000236375	-0.324532	-2.64888	3.12123	0.0845746
ENSG00000221866	-0.32425	1.39452	2.06734	0.157923
ENSG00000279622	-0.324203	-1.85486	0.598387	0.443544
ENSG00000131242	-0.324199	-1.26449	1.79014	0.188137
ENSG00000257259	-0.324181	-2.94091	1.34173	0.2533
ENSG00000142405	-0.323866	-2.09061	0.612268	0.438342
ENSG00000178715	-0.323616	-0.751328	0.546827	0.463747
ENSG00000185862	-0.322653	-1.43753	0.538268	0.467244
ENSG00000233987	-0.322633	-3.07928	0.782486	0.381438
ENSG00000154529	-0.322369	-0.278621	1.50999	0.226009
ENSG00000066336	-0.322078	-0.471909	0.857515	0.359747
ENSG00000109944	-0.321457	-2.88371	1.55744	0.218981
ENSG00000213654	-0.320793	-1.20521	0.879256	0.353788
ENSG00000007312	-0.320462	-1.37157	4.71521	0.0356184
ENSG00000181234	-0.320456	-1.38382	0.959131	0.333036
ENSG00000154027	-0.320171	-3.19497	1.1131	0.297464
ENSG00000166292	-0.319607	-0.645455	2.37072	0.131161
ENSG00000102287	-0.319568	-0.151539	1.69451	0.20013
ENSG00000130037	-0.319557	0.361906	4.38417	0.0423741
ENSG00000270127	-0.319395	-3.0986	1.52312	0.224037
ENSG00000197019	-0.319343	1.27159	7.45265	0.00922869
ENSG00000154678	-0.319087	-0.110667	1.98768	0.165975
ENSG00000123572	-0.318764	-1.01418	2.50861	0.120758
ENSG00000123405	-0.31869	-1.3575	0.617516	0.436401
ENSG00000101335	-0.318628	2.18932	2.84394	0.0991649
ENSG00000134755	-0.318378	-0.43932	2.79528	0.102007
ENSG00000222020	-0.318333	-2.8616	1.72792	0.195839
ENSG00000271605	-0.317876	-2.68891	1.43533	0.237641
ENSG00000000938	-0.317828	-0.209222	0.705197	0.405817
ENSG00000130226	-0.317808	-0.983607	1.93824	0.171218
ENSG00000237840	-0.317731	-2.68284	3.7065	0.0610182
ENSG00000260428	-0.317649	1.67037	4.55943	0.0386387
ENSG00000159399	-0.317103	3.7625	1.2967	0.261296
ENSG00000111249	-0.317025	-2.30412	0.776253	0.383324
ENSG00000189056	-0.316992	-0.473474	0.899142	0.348458
ENSG00000261652	-0.316724	-1.83086	3.88926	0.0552314
ENSG00000077616	-0.316587	-0.680973	3.14691	0.08335
ENSG00000169413	-0.316578	-2.59511	1.74323	0.193909
ENSG00000202382	-0.316566	-3.09989	2.13742	0.151216
ENSG00000228203	-0.31647	-2.65863	2.71118	0.107141
ENSG00000168032	-0.316398	-1.37569	1.69067	0.200631
ENSG00000112214	-0.316275	1.22637	2.92939	0.0943865
ENSG00000101955	-0.315147	-0.696142	1.8815	0.177477
ENSG00000197977	-0.315142	-1.7618	4.45541	0.0408103
ENSG00000088881	-0.314944	-1.68998	5.04298	0.0300682
ENSG00000100292	-0.314547	1.73204	1.29571	0.261476
ENSG00000273906	-0.314457	-0.782275	2.17633	0.147636
ENSG00000069188	-0.313972	-2.64137	2.20759	0.144831
ENSG00000043462	-0.313458	0.226401	1.84007	0.182219
ENSG00000132965	-0.312927	-1.78827	1.12175	0.295619
ENSG00000278985	-0.312897	-2.35528	4.07978	0.0498349
ENSG00000152749	-0.312866	2.34498	4.21695	0.0463087
ENSG00000248394	-0.311873	-3.193	1.64089	0.20726
ENSG00000207721	-0.311618	-2.43882	2.9072	0.0956017
ENSG00000134533	-0.311482	-0.23493	3.69504	0.0614024
ENSG00000131471	-0.311289	1.5863	1.42268	0.239685
ENSG00000091513	-0.310779	-1.94763	0.906282	0.346571
ENSG00000118514	-0.310445	-1.55115	1.26247	0.267591
ENSG00000110876	-0.310154	-0.689979	0.76945	0.385397
ENSG00000135678	-0.310024	0.490999	1.92497	0.172658
ENSG00000087586	-0.310018	1.67037	1.81945	0.184635
ENSG00000120875	-0.309802	0.00186124	1.02519	0.317111
ENSG00000162511	-0.309719	0.940862	0.833173	0.366587
ENSG00000213077	-0.30962	-2.66136	0.715846	0.402324
ENSG00000101916	-0.309244	-1.62036	0.441529	0.510032
ENSG00000084674	-0.309058	0.0402554	0.68113	0.41388
ENSG00000124225	-0.308602	3.00596	2.93042	0.0943304
ENSG00000151883	-0.308127	0.597122	2.03496	0.161139
ENSG00000166923	-0.307585	0.19531	1.85033	0.18103
ENSG00000267731	-0.307266	-2.34712	2.04417	0.160216
ENSG00000204103	-0.307021	3.03789	3.61455	0.06418
ENSG00000101162	-0.306887	-0.291878	0.298656	0.58763
ENSG00000176732	-0.306846	-3.10065	3.12945	0.0841806
ENSG00000139220	-0.306385	-2.26184	1.45698	0.234192
ENSG00000128965	-0.306099	-1.57445	0.880771	0.353378
ENSG00000139329	-0.305938	2.88198	2.36055	0.131968
ENSG00000157150	-0.305639	1.05219	5.47797	0.0241018
ENSG00000162444	-0.305618	-1.03473	1.92034	0.173163
ENSG00000279894	-0.30541	-3.1885	1.72686	0.195974
ENSG00000178852	-0.305185	-0.941283	3.60681	0.064454
ENSG00000162390	-0.304722	3.78138	2.6157	0.113328
ENSG00000072310	-0.304722	3.70917	3.40046	0.0722686
ENSG00000255185	-0.304655	-3.09837	1.99066	0.165666
ENSG00000115956	-0.304404	-0.198463	1.01586	0.319298
ENSG00000173175	-0.30385	0.0425949	3.83644	0.056839
ENSG00000184313	-0.30379	0.329219	2.47125	0.12348
ENSG00000266801	-0.302695	-3.01848	2.16681	0.148502
ENSG00000105852	-0.3025	-2.09759	2.82998	0.0999711
ENSG00000197769	-0.302199	-3.27201	1.20165	0.279263
ENSG00000225408	-0.301909	-3.06701	2.2769	0.13883
ENSG00000251669	-0.301866	-2.755	3.03597	0.0887864
ENSG00000183807	-0.301371	-0.895413	5.19988	0.0277498
ENSG00000206538	-0.301272	1.40851	2.41751	0.127519
ENSG00000103175	-0.300921	-2.89048	0.971265	0.330031
ENSG00000177098	-0.300895	2.70273	1.47798	0.230907
ENSG00000160255	-0.300738	1.14456	0.764855	0.386807
ENSG00000150681	-0.300162	-0.510107	0.291773	0.591951
ENSG00000264345	-0.299909	-1.92546	2.79048	0.102293
ENSG00000124575	-0.299898	-1.98376	1.36936	0.248545
ENSG00000092445	-0.299852	-0.149349	1.92154	0.173032
ENSG00000159176	-0.299726	2.77953	3.70438	0.0610888
ENSG00000267274	-0.299317	-2.8161	2.59776	0.114536
ENSG00000119630	-0.299223	0.21492	3.59155	0.0649988
ENSG00000264546	-0.298765	-2.00241	3.11497	0.084876
ENSG00000078549	-0.298696	-1.05058	2.3788	0.130524
ENSG00000269825	-0.298607	-1.12074	4.92141	0.0320088
ENSG00000196924	-0.297956	5.47747	2.76517	0.103812
ENSG00000196616	-0.297821	4.13139	1.63829	0.207614
ENSG00000100181	-0.297768	1.78363	1.77976	0.189396
ENSG00000185022	-0.297517	0.160115	1.67773	0.202329
ENSG00000110934	-0.297492	-0.602391	0.528989	0.471083
ENSG00000278962	-0.297421	-2.82082	2.22088	0.143658
ENSG00000164484	-0.296454	-1.96077	0.623743	0.434114
ENSG00000136167	-0.296355	1.65497	0.664876	0.419462
ENSG00000161405	-0.296263	-1.20107	0.595785	0.44453
ENSG00000105639	-0.296085	-0.90047	0.558341	0.459109
ENSG00000145284	-0.294396	-1.34877	1.83065	0.183318
ENSG00000205364	-0.29374	-2.49161	2.22784	0.143048
ENSG00000275227	-0.293507	-2.49649	4.12119	0.0487404
ENSG00000215808	-0.293224	-3.1095	0.632618	0.430887
ENSG00000271503	-0.292916	-0.898086	0.527675	0.471631
ENSG00000108018	-0.292419	-0.708588	1.98998	0.165736
ENSG00000253284	-0.292321	-2.6193	1.75236	0.192769
ENSG00000087589	-0.29195	-2.31117	0.754844	0.389905
ENSG00000179219	-0.291647	-2.44454	0.957205	0.333517
ENSG00000014914	-0.291472	-0.755131	3.15266	0.0830787
ENSG00000169851	-0.291453	-0.669859	3.1225	0.0845136
ENSG00000106624	-0.291184	1.09573	1.58258	0.215366
ENSG00000175538	-0.291161	-1.02956	1.9364	0.171416
ENSG00000185275	-0.291123	-2.65255	2.2761	0.138899
ENSG00000248746	-0.290735	8.07498	0.587522	0.447683
ENSG00000102890	-0.290732	-1.62939	6.54156	0.0142532
ENSG00000256448	-0.290695	-1.75272	2.83664	0.0995851
ENSG00000115414	-0.290686	5.60812	2.57249	0.116262
ENSG00000214832	-0.290417	-1.40713	5.56391	0.0230819
ENSG00000184730	-0.290304	-1.85373	0.547321	0.463546
ENSG00000164764	-0.289889	-1.78409	0.339535	0.563226
ENSG00000281538	-0.289645	-2.49093	3.16559	0.0824723
ENSG00000198673	-0.289185	-1.8733	2.4106	0.12805
ENSG00000229221	-0.288871	-1.44378	1.38594	0.245746
ENSG00000197320	-0.288237	-1.97767	2.5433	0.118291
ENSG00000172817	-0.287324	-1.982	1.85356	0.180659
ENSG00000141837	-0.287098	-3.09727	0.920157	0.342946
ENSG00000152580	-0.286998	-0.92765	0.861125	0.358748
ENSG00000256092	-0.286621	-2.67505	2.18105	0.147208
ENSG00000094963	-0.286472	3.4459	5.20667	0.027654
ENSG00000157064	-0.286238	-2.41767	0.648007	0.425378
ENSG00000196465	-0.286229	6.77058	2.0285	0.16179
ENSG00000168461	-0.28619	0.679204	2.28061	0.138518
ENSG00000266733	-0.286174	-2.63275	2.83549	0.0996519
ENSG00000065534	-0.28555	2.44969	2.00267	0.164424
ENSG00000115604	-0.285377	-1.93171	2.1494	0.150103
ENSG00000140682	-0.285179	0.110627	5.18292	0.0279909
ENSG00000117016	-0.285028	-1.98939	3.44615	0.0704517
ENSG00000196081	-0.284946	-2.13748	2.51976	0.119959
ENSG00000189058	-0.28471	5.0249	1.82155	0.184388
ENSG00000237373	-0.284099	-2.95895	2.24581	0.141486
ENSG00000188803	-0.283876	-1.25537	2.23958	0.142025
ENSG00000215187	-0.2838	4.72081	3.53117	0.0672043
ENSG00000164045	-0.283254	-1.5641	1.36898	0.24861
ENSG00000233836	-0.283154	-2.43668	2.45098	0.124986
ENSG00000227496	-0.283139	1.28013	0.767388	0.386029
ENSG00000183778	-0.282114	-2.22885	0.718831	0.401353
ENSG00000231274	-0.282044	-2.44987	0.880983	0.353321
ENSG00000110092	-0.282007	1.66111	2.0892	0.155794
ENSG00000267042	-0.281912	-2.60867	3.09674	0.0857611
ENSG00000213280	-0.281625	-2.77092	3.02035	0.0895834
ENSG00000211448	-0.281477	1.23012	1.88954	0.176573
ENSG00000165323	-0.280794	0.0755802	3.10012	0.0855962
ENSG00000142949	-0.28054	1.0042	0.606019	0.440672
ENSG00000230630	-0.280507	-0.484098	3.22188	0.0798879
ENSG00000198753	-0.280423	-2.93633	0.743708	0.393393
ENSG00000224464	-0.280246	-2.97718	2.3545	0.132452
ENSG00000103187	-0.280112	0.718557	1.11887	0.296231
ENSG00000137273	-0.279934	-3.24748	1.26133	0.267804
ENSG00000171840	-0.279717	0.338354	1.35443	0.251101
ENSG00000170381	-0.279685	-2.31057	0.802604	0.375443
ENSG00000263968	-0.2796	-2.82131	1.93647	0.171408
ENSG00000163219	-0.279523	0.44007	1.66535	0.20397
ENSG00000064666	-0.2795	0.367475	1.01518	0.319457
ENSG00000130164	-0.279428	1.07046	4.82627	0.0336223
ENSG00000230773	-0.27912	-3.02954	1.45569	0.234396
ENSG00000263586	-0.279081	-3.04865	1.80888	0.18589
ENSG00000229000	-0.278987	-2.65349	2.99087	0.0911094
ENSG00000196169	-0.278842	-3.15348	0.98035	0.327805
ENSG00000166153	-0.278541	-2.80007	2.19294	0.146138
ENSG00000187474	-0.278485	-1.9701	1.31549	0.257921
ENSG00000135144	-0.278332	-1.31809	1.13176	0.293504
ENSG00000130775	-0.278041	-0.0263708	1.00366	0.322187
ENSG00000106025	-0.277685	-0.561549	3.36209	0.0738349
ENSG00000260604	-0.277369	0.375502	0.840754	0.364438
ENSG00000135083	-0.277305	-2.39824	0.671095	0.417313
ENSG00000111679	-0.276897	-0.0538415	0.826879	0.368386
ENSG00000161649	-0.276832	1.65475	2.77543	0.103193
ENSG00000116183	-0.276827	-2.68195	0.789968	0.379192
ENSG00000271862	-0.27603	-2.44407	3.47206	0.069444
ENSG00000235018	-0.275913	-3.15225	3.1223	0.084523
ENSG00000203952	-0.27583	-1.7232	0.877484	0.354269
ENSG00000102524	-0.275644	-1.69087	1.19386	0.280805
ENSG00000140961	-0.275163	1.76273	4.74916	0.034995
ENSG00000156345	-0.275127	-1.73011	2.53506	0.118872
ENSG00000141506	-0.274323	-0.64463	0.616764	0.436678
ENSG00000168077	-0.27405	-0.516512	1.11309	0.297467
ENSG00000136490	-0.274015	-0.517198	0.62756	0.432721
ENSG00000117594	-0.273705	-0.751934	3.33242	0.075072
ENSG00000187688	-0.273542	-0.301769	5.02644	0.0303246
ENSG00000143878	-0.272399	4.83658	3.84349	0.0566215
ENSG00000188290	-0.272257	-0.584146	4.49254	0.0400203
ENSG00000088325	-0.272046	-0.933815	2.27873	0.138677
ENSG00000180953	-0.271931	-2.1325	1.7349	0.194956
ENSG00000104998	-0.271874	-0.245732	5.97097	0.0188443
ENSG00000111341	-0.271845	2.31638	2.91947	0.0949277
ENSG00000122176	-0.271764	1.0522	2.75423	0.104477
ENSG00000211895	-0.271725	-1.49112	0.327035	0.570471
ENSG00000006042	-0.271236	-1.16239	2.34713	0.133043
ENSG00000230561	-0.271076	-0.846836	0.958385	0.333222
ENSG00000255864	-0.271022	-2.27791	1.3853	0.245854
ENSG00000135604	-0.27023	-0.998155	1.22456	0.274791
ENSG00000039537	-0.270227	-1.71237	0.906429	0.346533
ENSG00000168260	-0.270196	-2.87482	1.63403	0.208193
ENSG00000276386	-0.26977	-2.11655	1.88275	0.177336
ENSG00000184254	-0.269643	1.45655	1.21082	0.277461
ENSG00000270412	-0.269442	-2.78621	1.21025	0.277573
ENSG00000227471	-0.269098	0.125204	0.989216	0.325653
ENSG00000261114	-0.268872	-2.82572	2.38292	0.1302
ENSG00000260060	-0.268774	-2.30309	3.59907	0.0647298
ENSG00000100479	-0.268326	-2.27898	2.89502	0.0962767
ENSG00000134901	-0.268259	-2.07235	2.89448	0.0963065
ENSG00000274400	-0.268062	-3.09934	1.2002	0.279549
ENSG00000248159	-0.268059	-2.91968	1.8353	0.182775
ENSG00000141448	-0.267872	-2.93147	0.698814	0.407932
ENSG00000086300	-0.267834	-0.976811	0.985491	0.326555
ENSG00000270504	-0.267451	-2.2293	2.03055	0.161584
ENSG00000207604	-0.267271	-2.46104	0.64105	0.427855
ENSG00000176771	-0.267127	-1.39901	1.79409	0.187661
ENSG00000114378	-0.266741	1.4755	4.02749	0.051256
ENSG00000064547	-0.266291	-2.46508	0.434794	0.51326
ENSG00000176928	-0.266224	0.157398	4.70214	0.0358617
ENSG00000181409	-0.266154	-1.12594	0.928443	0.340805
ENSG00000171612	-0.265728	1.39402	3.46839	0.0695858
ENSG00000109107	-0.26544	-0.917007	1.38406	0.246062
ENSG00000138411	-0.265276	2.05162	4.39518	0.0421284
ENSG00000224745	-0.264991	-1.63786	3.72597	0.0603708
ENSG00000070526	-0.264447	-1.47998	1.90913	0.174395
ENSG00000105784	-0.264308	-1.63358	1.52109	0.22434
ENSG00000135643	-0.263689	-0.110734	5.72197	0.0213257
ENSG00000251815	-0.263522	-2.38664	1.98892	0.165847
ENSG00000054967	-0.263462	2.77338	2.80317	0.10154
ENSG00000175463	-0.263242	-1.53586	0.445922	0.507946
ENSG00000136457	-0.262987	0.37646	0.999661	0.323141
ENSG00000241030	-0.262751	-2.34999	3.68979	0.0615795
ENSG00000129295	-0.262713	-2.98065	1.2801	0.264324
ENSG00000150628	-0.26269	-2.3164	1.36866	0.248665
ENSG00000083857	-0.262554	2.60545	1.6512	0.205865
ENSG00000212743	-0.262471	-2.44998	1.28414	0.263584
ENSG00000278212	-0.262077	-2.84711	0.950088	0.3353
ENSG00000141391	-0.262009	-2.75038	1.94778	0.17019
ENSG00000148082	-0.261867	-1.33347	3.53663	0.0670014
ENSG00000272870	-0.26144	-2.39152	2.32049	0.135204
ENSG00000225746	-0.261108	0.085546	3.65057	0.0629202
ENSG00000124205	-0.260672	-1.87228	0.986851	0.326225
ENSG00000165246	-0.260533	-0.960785	4.19823	0.0467733
ENSG00000254876	-0.260474	-1.19444	3.28197	0.0772285
ENSG00000258727	-0.259735	-1.27944	3.69934	0.0612578
ENSG00000169991	-0.259635	0.94072	1.06483	0.308046
ENSG00000185291	-0.259456	-0.224326	6.3985	0.0152787
ENSG00000233186	-0.259447	-2.92415	1.11437	0.297193
ENSG00000229832	-0.259246	-2.33591	2.32099	0.135164
ENSG00000171310	-0.259102	-0.846427	1.0393	0.313845
ENSG00000227203	-0.258789	-1.54006	3.06316	0.0874184
ENSG00000142102	-0.258445	1.0065	2.34208	0.133449
ENSG00000113083	-0.258437	-0.616636	1.1178	0.29646
ENSG00000252051	-0.258348	-1.52145	2.38757	0.129836
ENSG00000164920	-0.257939	-0.309293	3.51535	0.0677957
ENSG00000275632	-0.257012	-2.29669	2.07925	0.156759
ENSG00000120885	-0.256722	2.70301	1.12657	0.294599
ENSG00000249669	-0.256413	3.11303	1.42867	0.238714
ENSG00000203727	-0.256401	-2.06208	1.52823	0.223275
ENSG00000124635	-0.25606	-0.701894	2.20095	0.145422
ENSG00000232801	-0.255761	-2.34856	2.67293	0.109572
ENSG00000134201	-0.255703	-1.22674	1.91348	0.173916
ENSG00000240771	-0.255595	0.578216	3.72565	0.0603814
ENSG00000108960	-0.255212	1.20168	1.59972	0.212943
ENSG00000233844	-0.255063	1.22129	1.61324	0.211057
ENSG00000279208	-0.254907	-1.06433	2.92931	0.0943908
ENSG00000167895	-0.254888	-0.83666	0.759834	0.388356
ENSG00000053918	-0.254776	-1.57593	2.4551	0.124678
ENSG00000180185	-0.254511	2.62743	10.1436	0.00273505
ENSG00000118194	-0.254486	0.0877776	0.440238	0.510648
ENSG00000280219	-0.254465	-1.81784	1.35364	0.251236
ENSG00000228423	-0.254403	-2.42826	1.6301	0.208732
ENSG00000250115	-0.254335	-2.83123	1.14703	0.290313
ENSG00000145777	-0.25431	-1.8556	2.59287	0.114867
ENSG00000198574	-0.254285	1.50107	1.17463	0.284658
ENSG00000166148	-0.254263	0.45957	2.49778	0.12154
ENSG00000085265	-0.254198	0.0657317	0.303643	0.584539
ENSG00000151617	-0.254074	0.293656	1.3964	0.244002
ENSG00000206751	-0.25399	-2.21382	2.09958	0.154795
ENSG00000117525	-0.253907	0.438085	1.59019	0.214286
ENSG00000186654	-0.253873	-2.47884	0.839671	0.364744
ENSG00000207197	-0.253644	-1.22916	1.93112	0.171988
ENSG00000127084	-0.253395	-0.387713	0.633908	0.430421
ENSG00000150750	-0.253045	-2.04778	1.14916	0.28987
ENSG00000261572	-0.252932	-3.10386	1.78614	0.188621
ENSG00000145335	-0.25288	0.341476	0.318703	0.575403
ENSG00000164211	-0.252719	-0.593502	3.19706	0.081016
ENSG00000091704	-0.252712	-3.16856	1.02794	0.316473
ENSG00000253816	-0.252595	-1.60226	1.75529	0.192406
ENSG00000258640	-0.25254	-2.00874	2.34993	0.132818
ENSG00000157110	-0.252334	1.06853	2.48953	0.122139
ENSG00000180592	-0.252323	-2.4498	2.10005	0.15475
ENSG00000168702	-0.25203	4.20686	0.891582	0.350471
ENSG00000181004	-0.251527	-2.01315	2.99015	0.0911471
ENSG00000169760	-0.251526	-1.8957	0.781559	0.381718
ENSG00000280153	-0.251329	-1.49786	2.26414	0.139913
ENSG00000255224	-0.251311	-2.58941	1.71713	0.197213
ENSG00000104894	-0.251253	-1.50885	0.481073	0.49177
ENSG00000215223	-0.251234	-3.07735	1.26422	0.267264
ENSG00000151229	-0.251116	0.384455	5.8469	0.0200394
ENSG00000260936	-0.251064	-1.94543	3.14443	0.0834674
ENSG00000132003	-0.251022	-0.726468	4.66103	0.0366387
ENSG00000225770	-0.250825	-1.59705	3.76074	0.0592336
ENSG00000204837	-0.250636	-2.36567	1.24278	0.2713
ENSG00000170385	-0.250586	1.54296	4.61457	0.0375389
ENSG00000158825	-0.250576	-2.93971	0.578231	0.451271
ENSG00000236886	-0.250502	-1.01161	2.39456	0.129291
ENSG00000260027	-0.250309	-1.70175	2.75267	0.104573
ENSG00000212829	-0.250286	-2.94865	1.1792	0.283738
ENSG00000152583	-0.25021	5.93738	11.8933	0.00129787
ENSG00000232004	-0.250105	-3.14076	1.49932	0.227628
ENSG00000104974	-0.249021	-2.40787	0.340533	0.562655
ENSG00000146707	-0.248991	0.486625	1.11214	0.297671
ENSG00000183134	-0.248622	-0.461917	2.1837	0.146969
ENSG00000225968	-0.248591	-2.57549	1.34488	0.252752
ENSG00000260653	-0.248189	-0.863573	0.291525	0.592108
ENSG00000104332	-0.248129	0.228933	0.704108	0.406177
ENSG00000142973	-0.247514	1.83816	3.69133	0.0615277
ENSG00000278071	-0.247469	-3.06356	1.1144	0.297187
ENSG00000261468	-0.247393	-2.63804	1.26686	0.266773
ENSG00000089639	-0.247062	-0.576348	0.590643	0.446488
ENSG00000139318	-0.246994	2.15833	2.64237	0.11156
ENSG00000107859	-0.246484	1.9126	3.38877	0.0727421
ENSG00000141574	-0.246369	-1.81528	0.57169	0.453825
ENSG00000130755	-0.246359	-0.930028	1.09007	0.302451
ENSG00000146006	-0.246187	-2.51535	2.17598	0.147668
ENSG00000177788	-0.246052	-2.36575	2.54091	0.118459
ENSG00000164483	-0.246041	-2.95846	0.536485	0.467977
ENSG00000256304	-0.24595	1.2483	3.5207	0.0675951
ENSG00000158270	-0.245925	1.40367	2.02825	0.161816
ENSG00000172935	-0.245475	-0.974451	1.36037	0.25008
ENSG00000188818	-0.245269	-0.360788	0.712751	0.403335
ENSG00000164691	-0.245204	-0.518613	0.368866	0.546906
ENSG00000151632	-0.245059	2.9208	1.0643	0.308164
ENSG00000164114	-0.245036	-1.43148	1.83684	0.182595
ENSG00000176204	-0.245006	0.493155	3.02135	0.0895322
ENSG00000077713	-0.2449	-0.74407	2.15773	0.149335
ENSG00000272674	-0.244589	-0.886362	2.56877	0.116518
ENSG00000232422	-0.244536	-1.70088	1.30896	0.259087
ENSG00000227939	-0.244458	-0.745947	2.94609	0.0934836
ENSG00000279103	-0.244453	-3.20744	1.42411	0.239453
ENSG00000121769	-0.244331	6.66195	2.84486	0.0991119
ENSG00000143473	-0.244227	-2.52174	0.953085	0.334548
ENSG00000267222	-0.244213	-2.52223	2.91821	0.0949966
ENSG00000172139	-0.243788	-1.91199	0.796272	0.377315
ENSG00000141338	-0.24375	4.23894	2.74639	0.104957
ENSG00000211896	-0.243497	-0.299618	0.147908	0.702491
ENSG00000197380	-0.24297	-1.94433	0.641983	0.427521
ENSG00000105122	-0.242808	-1.59914	0.684777	0.412643
ENSG00000174032	-0.242688	5.05127	5.98334	0.0187294
ENSG00000172794	-0.242629	-1.77987	0.666158	0.419018
ENSG00000104723	-0.242526	0.504532	6.41817	0.0151331
ENSG00000135502	-0.242334	-1.32851	1.75423	0.192537
ENSG00000166446	-0.242265	-0.55975	2.26726	0.139648
ENSG00000273487	-0.24214	-2.56362	2.06495	0.158158
ENSG00000242970	-0.242082	-3.05804	1.33578	0.254338
ENSG00000206384	-0.241948	-0.747039	0.452822	0.504698
ENSG00000143498	-0.241116	-1.34849	3.98368	0.0524809
ENSG00000204460	-0.241074	4.41458	2.05996	0.158649
ENSG00000176720	-0.241031	-0.527046	0.659834	0.421218
ENSG00000267083	-0.240618	-2.49014	1.93278	0.171808
ENSG00000258399	-0.240548	-0.87183	1.85913	0.180019
ENSG00000134508	-0.240112	-0.526154	1.36915	0.248581
ENSG00000177508	-0.239675	2.03852	0.489974	0.487814
ENSG00000255277	-0.23966	-2.63338	1.06917	0.307074
ENSG00000205795	-0.239514	-1.73511	1.51107	0.225845
ENSG00000279518	-0.239459	0.153925	2.53869	0.118616
ENSG00000198821	-0.239428	-1.80359	0.562364	0.457507
ENSG00000173068	-0.23932	5.53176	3.85051	0.0564059
ENSG00000263597	-0.2393	-1.67312	3.35372	0.0741815
ENSG00000277969	-0.239187	-0.298546	4.88548	0.0326081
ENSG00000108932	-0.239184	-0.953217	0.998255	0.323478
ENSG00000180139	-0.239172	-3.06845	1.11118	0.297876
ENSG00000150627	-0.238946	-2.09462	1.71856	0.19703
ENSG00000161960	-0.238943	0.0853017	4.58544	0.0381156
ENSG00000164050	-0.238874	0.110263	1.92273	0.172902
ENSG00000131711	-0.238535	3.66371	2.76245	0.103977
ENSG00000072110	-0.238367	2.07287	2.00251	0.16444
ENSG00000100055	-0.238247	0.438006	0.687618	0.411683
ENSG00000251661	-0.238242	-3.2063	0.947368	0.335985
ENSG00000177133	-0.238239	-2.51258	0.489415	0.488061
ENSG00000187961	-0.238061	-0.896771	4.69725	0.0359532
ENSG00000140749	-0.238032	-1.49616	0.317055	0.576388
ENSG00000197180	-0.237814	-1.2183	3.4266	0.0712229
ENSG00000206052	-0.237373	-2.16792	0.737319	0.395415
ENSG00000276417	-0.237332	-3.21897	1.2625	0.267586
ENSG00000235376	-0.237136	-2.76303	2.20397	0.145153
ENSG00000256235	-0.237115	0.643806	3.13134	0.0840904
ENSG00000137441	-0.237069	-2.69206	0.350224	0.557171
ENSG00000259642	-0.237029	-1.90793	1.27661	0.264967
ENSG00000277105	-0.236961	7.82748	1.06068	0.308977
ENSG00000232573	-0.236925	2.37083	4.52091	0.0394278
ENSG00000099330	-0.236861	0.0492864	3.19428	0.0811435
ENSG00000127951	-0.236683	2.52096	1.95253	0.169682
ENSG00000163472	-0.236418	-1.51008	4.73688	0.0352192
ENSG00000232784	-0.236334	-1.78142	0.433712	0.513782
ENSG00000272779	-0.236297	-2.45934	1.81666	0.184966
ENSG00000260528	-0.236054	-2.45556	0.381728	0.540029
ENSG00000261338	-0.236047	-0.70303	2.51411	0.120363
ENSG00000227986	-0.23604	-2.2021	1.13818	0.292156
ENSG00000134215	-0.235914	-0.403091	2.89189	0.0964509
ENSG00000182580	-0.235427	-2.59248	1.56381	0.218059
ENSG00000236496	-0.235352	-0.569509	1.75231	0.192775
ENSG00000090382	-0.235098	1.48187	0.262064	0.611398
ENSG00000019991	-0.235076	-1.1584	1.27475	0.26531
ENSG00000078177	-0.234931	1.44217	2.1128	0.153534
ENSG00000225170	-0.234709	-2.51217	2.07509	0.157164
ENSG00000198626	-0.234527	-1.46345	0.435931	0.512712
ENSG00000158445	-0.234441	2.64136	1.01556	0.319369
ENSG00000230849	-0.234209	0.19511	2.05367	0.159271
ENSG00000186280	-0.234031	-1.86197	2.81993	0.100556
ENSG00000266900	-0.233813	-2.13227	2.23537	0.142391
ENSG00000106484	-0.233743	0.256167	1.08778	0.302953
ENSG00000199627	-0.233237	-2.71137	1.55495	0.219343
ENSG00000177425	-0.233172	0.409985	2.46911	0.123638
ENSG00000273173	-0.233037	-0.935855	4.45143	0.0408961
ENSG00000163701	-0.232924	-2.10014	1.14473	0.290791
ENSG00000154096	-0.232837	-0.747571	0.653583	0.423409
ENSG00000174125	-0.232795	-0.272272	0.653234	0.423531
ENSG00000234764	-0.232545	-1.27305	4.02183	0.0514124
ENSG00000180644	-0.232433	-0.740266	0.584809	0.448726
ENSG00000265666	-0.232425	-2.36144	1.61269	0.211133
ENSG00000202078	-0.232317	-2.60301	2.13159	0.151761
ENSG00000224884	-0.232126	-2.41988	0.53919	0.466865
ENSG00000138356	-0.232012	1.13177	1.08844	0.302808
ENSG00000138030	-0.231963	-0.926882	2.17795	0.147489
ENSG00000142765	-0.231946	-2.18288	0.42285	0.519074
ENSG00000182871	-0.231917	3.16068	4.24905	0.0455233
ENSG00000081320	-0.231862	1.46257	1.24467	0.270942
ENSG00000106823	-0.231855	1.30251	1.20752	0.278109
ENSG00000279204	-0.231549	-2.91542	0.698821	0.40793
ENSG00000162722	-0.231454	-1.37075	0.182134	0.671734
ENSG00000047457	-0.231396	-1.3717	0.550373	0.462311
ENSG00000146858	-0.231371	-1.0385	3.39231	0.0725984
ENSG00000153885	-0.231213	0.361729	2.52067	0.119894
ENSG00000157103	-0.231089	0.0192714	3.28159	0.0772449
ENSG00000182118	-0.230937	0.0429981	5.09209	0.0293208
ENSG00000247624	-0.230902	-2.69968	1.13691	0.292422
ENSG00000141968	-0.230894	-1.23672	0.64799	0.425384
ENSG00000230303	-0.230773	-2.14221	1.6929	0.200341
ENSG00000153233	-0.230745	-1.37766	1.19919	0.279749
ENSG00000278897	-0.230577	-3.03259	1.11928	0.296146
ENSG00000145649	-0.230526	-2.96257	0.373573	0.54437
ENSG00000254522	-0.230525	-3.0973	1.23552	0.272685
ENSG00000154146	-0.230499	-1.19894	0.258301	0.61396
ENSG00000131171	-0.229995	1.66498	2.76094	0.104069
ENSG00000197279	-0.229659	-2.56103	0.92327	0.342139
ENSG00000101276	-0.229595	-2.53495	1.8623	0.179656
ENSG00000183783	-0.229401	-0.401223	3.13406	0.0839606
ENSG00000269939	-0.229256	-1.66389	2.77102	0.103459
ENSG00000215417	-0.228879	-0.522049	3.77388	0.0588104
ENSG00000160284	-0.228772	-0.910233	0.761316	0.387898
ENSG00000231035	-0.228599	-3.04274	0.692926	0.409898
ENSG00000122862	-0.228575	1.88196	1.34748	0.252301
ENSG00000219438	-0.228167	-2.23765	0.259525	0.613124
ENSG00000142279	-0.228131	1.5051	1.6417	0.207149
ENSG00000147799	-0.228106	-1.53135	1.50667	0.226511
ENSG00000172901	-0.227911	-1.13467	0.870127	0.356273
ENSG00000167971	-0.227801	-2.10197	0.908874	0.34589
ENSG00000233143	-0.227735	-2.52503	0.553443	0.461073
ENSG00000196581	-0.227569	-0.777383	1.24925	0.270073
ENSG00000150394	-0.227407	-2.06295	1.78274	0.189034
ENSG00000249286	-0.227374	-1.37636	2.72283	0.106413
ENSG00000277201	-0.227333	-3.06581	1.64752	0.206362
ENSG00000164850	-0.227317	-1.57111	1.58123	0.215559
ENSG00000105374	-0.227191	-1.98269	0.554174	0.460779
ENSG00000198835	-0.227155	-2.27949	0.947778	0.335882
ENSG00000160097	-0.226942	6.08589	2.87689	0.0972904
ENSG00000174740	-0.22694	-2.17543	1.60814	0.211766
ENSG00000255031	-0.22691	-2.46638	1.08243	0.304131
ENSG00000105825	-0.226757	-0.974753	1.29959	0.260774
ENSG00000228118	-0.226746	-1.62462	2.06457	0.158195
ENSG00000162458	-0.226708	-0.735278	1.24232	0.271386
ENSG00000164932	-0.226266	-1.348	1.73127	0.195414
ENSG00000258484	-0.226174	-1.41684	0.658402	0.421718
ENSG00000198682	-0.226113	0.843226	2.69066	0.108437
ENSG00000111859	-0.226009	3.30126	5.69249	0.021642
ENSG00000187288	-0.225992	-0.418293	0.0883853	0.767711
ENSG00000136603	-0.225878	4.89004	6.10825	0.0176106
ENSG00000272606	-0.225512	-2.09556	2.65392	0.110804
ENSG00000277462	-0.225461	-1.04263	3.11279	0.0849814
ENSG00000109062	-0.225207	-0.794972	1.39378	0.244438
ENSG00000227077	-0.22512	-1.47852	0.20677	0.651662
ENSG00000241002	-0.22508	-2.25958	1.26726	0.266699
ENSG00000160055	-0.224943	0.2154	6.78096	0.0126986
ENSG00000179431	-0.224894	-2.17128	1.34417	0.252875
ENSG00000228242	-0.22472	-1.95987	1.01968	0.318402
ENSG00000229399	-0.224502	-2.43289	2.31998	0.135247
ENSG00000231490	-0.224381	-2.96763	0.907804	0.346171
ENSG00000237807	-0.224194	-1.57014	1.00674	0.321454
ENSG00000280103	-0.223471	-2.20559	1.09167	0.302101
ENSG00000185031	-0.223255	-1.23571	2.11547	0.15328
ENSG00000079257	-0.223233	-0.60333	3.03513	0.088829
ENSG00000208028	-0.223124	-3.03593	1.16342	0.286938
ENSG00000260778	-0.222812	-2.66997	1.49915	0.227653
ENSG00000165966	-0.22264	-1.40086	0.232548	0.632155
ENSG00000180353	-0.22248	0.373995	0.909198	0.345805
ENSG00000109610	-0.222435	-0.243033	0.818077	0.370923
ENSG00000100316	-0.222199	4.21614	4.60843	0.0376598
ENSG00000011478	-0.222069	-1.92924	2.66712	0.109947
ENSG00000228382	-0.222009	-3.11264	1.04668	0.312153
ENSG00000146386	-0.221998	-2.64004	1.24959	0.270009
ENSG00000170961	-0.221937	-0.805995	0.792705	0.378376
ENSG00000169507	-0.221479	-1.03636	0.516332	0.476405
ENSG00000254463	-0.221237	-1.67483	2.44654	0.125319
ENSG00000161544	-0.221146	1.12919	4.37807	0.0425111
ENSG00000196459	-0.221119	0.845534	11.5159	0.00152015
ENSG00000115226	-0.220936	-1.73701	0.563378	0.457104
ENSG00000132561	-0.220772	1.04879	0.747624	0.392161
ENSG00000170629	-0.220371	-0.26038	6.87497	0.0121386
ENSG00000201077	-0.220293	-3.0724	1.2243	0.274842
ENSG00000106852	-0.220206	-0.00341985	1.09705	0.300929
ENSG00000131941	-0.220156	-2.97851	0.90325	0.347371
ENSG00000144229	-0.220111	-2.48594	0.513656	0.477543
ENSG00000272137	-0.220101	-2.34615	1.71592	0.197367
ENSG00000230587	-0.219841	-1.63729	2.71656	0.106804
ENSG00000173930	-0.219587	-2.96434	0.353894	0.555122
ENSG00000165178	-0.21947	-2.21472	0.261379	0.611862
ENSG00000119514	-0.219423	-0.797851	1.11774	0.296473
ENSG00000241043	-0.21924	-2.94246	0.835131	0.366031
ENSG00000185477	-0.219094	1.74558	3.1188	0.0846916
ENSG00000270661	-0.218712	-3.09491	0.87241	0.35565
ENSG00000226853	-0.218572	-2.33717	2.01843	0.162812
ENSG00000275178	-0.218524	-2.11605	1.03872	0.313978
ENSG00000240356	-0.218479	-1.18263	1.404	0.242744
ENSG00000272511	-0.218476	-2.15208	1.87794	0.177879
ENSG00000259295	-0.218458	-3.19026	0.777196	0.383038
ENSG00000240292	-0.218344	-1.45092	2.19053	0.146354
ENSG00000226268	-0.218335	-0.0380352	2.14648	0.150373
ENSG00000104903	-0.218157	-0.93245	1.27225	0.265772
ENSG00000101542	-0.218134	1.65864	0.821964	0.3698
ENSG00000151882	-0.217893	-2.99508	0.660264	0.421067
ENSG00000267702	-0.217744	0.876613	2.72781	0.106103
ENSG00000197299	-0.217553	-2.98233	1.3753	0.247538
ENSG00000134871	-0.217331	4.72673	4.01763	0.0515288
ENSG00000184005	-0.217121	0.311527	4.02084	0.0514399
ENSG00000017427	-0.216965	2.65278	1.80027	0.186918
ENSG00000224769	-0.21688	-0.991415	0.267167	0.607961
ENSG00000263648	-0.216693	-3.11366	1.11227	0.297642
ENSG00000138821	-0.216579	-0.793513	2.25954	0.140306
ENSG00000012124	-0.216418	-2.95708	0.341011	0.562382
ENSG00000178343	-0.216296	-1.48781	0.482851	0.490976
ENSG00000151789	-0.216151	0.716428	2.68358	0.108889
ENSG00000124813	-0.216069	-1.43841	1.07628	0.30549
ENSG00000213073	-0.215856	-0.0753889	2.15652	0.149446
ENSG00000228612	-0.215724	-0.297358	0.487109	0.489081
ENSG00000163874	-0.215532	0.271183	2.46945	0.123613
ENSG00000204682	-0.215454	-2.85259	1.26852	0.266464
ENSG00000110723	-0.215343	-2.40566	0.742504	0.393773
ENSG00000176658	-0.215311	0.951616	2.87063	0.0976437
ENSG00000102445	-0.214957	-1.92406	0.470958	0.496333
ENSG00000147082	-0.214687	-2.04701	1.95241	0.169695
ENSG00000278662	-0.214602	-2.05478	1.65959	0.204739
ENSG00000183691	-0.214498	-0.454096	1.26257	0.267572
ENSG00000173868	-0.214225	-0.20756	0.52423	0.473073
ENSG00000204778	-0.213949	-3.04464	1.48922	0.229172
ENSG00000184227	-0.213934	0.860272	2.09461	0.155273
ENSG00000161921	-0.21386	-1.55532	0.937683	0.33844
ENSG00000214975	-0.213808	-2.91814	1.13863	0.292062
ENSG00000183625	-0.213699	-0.489586	0.473295	0.495272
ENSG00000260809	-0.213514	-2.63995	1.95647	0.169262
ENSG00000278876	-0.213429	-2.71226	1.49223	0.22871
ENSG00000139899	-0.213349	-2.21918	1.51304	0.225548
ENSG00000125878	-0.213286	0.37254	4.25475	0.0453855
ENSG00000244257	-0.212789	-2.95592	0.639051	0.428571
ENSG00000172349	-0.212762	1.09745	1.39158	0.244805
ENSG00000197497	-0.212744	-2.03968	1.09137	0.302167
ENSG00000151136	-0.212714	-1.47453	0.752303	0.390696
ENSG00000160991	-0.212652	-0.095971	0.997797	0.323588
ENSG00000229325	-0.212592	-2.41739	1.27432	0.26539
ENSG00000228399	-0.212519	-1.93385	1.90098	0.175298
ENSG00000160360	-0.212291	-0.904348	2.20228	0.145303
ENSG00000260368	-0.211924	-2.80816	1.02347	0.317513
ENSG00000268568	-0.211799	-1.16075	1.34495	0.252739
ENSG00000166896	-0.21165	1.76566	2.7907	0.10228
ENSG00000261732	-0.211536	-2.81467	1.35251	0.251432
ENSG00000051523	-0.211523	1.43356	2.26102	0.14018
ENSG00000267280	-0.211422	-3.04138	1.06838	0.30725
ENSG00000013810	-0.211048	-0.445139	1.81079	0.185663
ENSG00000198300	-0.21076	-0.0160557	1.93852	0.171187
ENSG00000164430	-0.210666	-1.77716	1.16815	0.285974
ENSG00000204929	-0.210524	-2.13131	1.70634	0.198598
ENSG00000252965	-0.210469	-2.90042	1.1325	0.293348
ENSG00000159784	-0.210304	-2.83292	1.03947	0.313806
ENSG00000170915	-0.210263	-1.55658	1.70785	0.198404
ENSG00000118971	-0.21026	1.56596	0.818961	0.370667
ENSG00000276570	-0.210259	-3.17243	0.803437	0.375197
ENSG00000179029	-0.210207	-2.38608	1.35579	0.250866
ENSG00000163453	-0.210207	4.48958	3.42115	0.0714396
ENSG00000204136	-0.210198	-0.34511	1.86103	0.179801
ENSG00000176887	-0.210108	-2.51752	0.515016	0.476964
ENSG00000182492	-0.210095	-0.283452	0.891267	0.350555
ENSG00000142185	-0.20984	-1.32877	0.891957	0.350371
ENSG00000119661	-0.209794	1.10909	9.02129	0.00449146
ENSG00000233868	-0.209715	-0.934932	5.27481	0.0267115
ENSG00000279041	-0.209646	-2.05465	0.757283	0.389147
ENSG00000269899	-0.209522	-2.83517	1.12879	0.294128
ENSG00000115602	-0.209493	-2.47672	0.618028	0.436212
ENSG00000148803	-0.209482	-1.89015	1.54585	0.220672
ENSG00000189431	-0.209399	-1.16199	2.17692	0.147582
ENSG00000179604	-0.209367	2.30301	3.71522	0.0607273
ENSG00000186076	-0.209179	-1.95615	2.30852	0.136189
ENSG00000269936	-0.208865	0.883949	0.867533	0.356984
ENSG00000252496	-0.208834	-2.98135	0.872003	0.355761
ENSG00000241781	-0.208666	-0.388716	1.36684	0.248975
ENSG00000138378	-0.208597	-1.77996	0.973867	0.329392
ENSG00000180287	-0.208569	-2.48762	0.826829	0.3684
ENSG00000136960	-0.207986	1.11698	1.81285	0.185417
ENSG00000186976	-0.207878	-1.07804	1.61135	0.211319
ENSG00000169994	-0.207787	-1.01374	1.26081	0.267901
ENSG00000198189	-0.207155	1.04721	3.81943	0.0573679
ENSG00000178662	-0.20684	-1.60643	0.937901	0.338384
ENSG00000106952	-0.206747	-3.03417	0.584355	0.448901
ENSG00000255176	-0.206712	-1.51111	2.14678	0.150346
ENSG00000134516	-0.206674	0.574553	0.53502	0.468582
ENSG00000205622	-0.206575	-2.6886	0.279876	0.599579
ENSG00000184307	-0.206561	-0.935828	2.14327	0.150671
ENSG00000177096	-0.206417	-1.16681	1.91757	0.173467
ENSG00000152705	-0.206286	-2.45959	1.55618	0.219164
ENSG00000224957	-0.20628	-2.87643	0.810575	0.373104
ENSG00000171291	-0.20627	-1.59435	1.55636	0.219138
ENSG00000182162	-0.206266	-0.0460581	1.63052	0.208673
ENSG00000270061	-0.206066	-2.04719	3.04688	0.0882344
ENSG00000113396	-0.205937	-2.11166	0.734878	0.396191
ENSG00000122786	-0.205913	3.84978	2.61205	0.113573
ENSG00000060718	-0.205794	-2.76818	0.522646	0.473738
ENSG00000004939	-0.205443	-0.609301	0.14971	0.700775
ENSG00000277548	-0.205359	-1.47103	2.73323	0.105767
ENSG00000136999	-0.205347	0.106561	0.742504	0.393773
ENSG00000273893	-0.205342	-2.49997	1.58025	0.215698
ENSG00000260144	-0.205328	-2.24446	2.45001	0.125058
ENSG00000234735	-0.205283	-2.35217	1.581	0.215592
ENSG00000112837	-0.205197	-0.117283	1.48538	0.229763
ENSG00000138795	-0.205176	-2.69916	0.217516	0.643359
ENSG00000090376	-0.205087	1.72938	3.4278	0.0711755
ENSG00000076770	-0.20507	1.022	0.693391	0.409742
ENSG00000258738	-0.205017	-1.30164	2.63362	0.112137
ENSG00000180448	-0.204881	0.453071	0.420753	0.520107
ENSG00000168333	-0.20478	6.31658	1.12942	0.293995
ENSG00000228956	-0.204705	-2.09799	1.48225	0.230246
ENSG00000178226	-0.204439	-2.4349	1.22361	0.274975
ENSG00000127955	-0.204374	1.23158	3.63073	0.0636105
ENSG00000038295	-0.204294	-1.08473	0.57833	0.451233
ENSG00000230658	-0.204255	-2.73594	0.527012	0.471908
ENSG00000150045	-0.204193	-3.18399	0.363984	0.54956
ENSG00000127954	-0.204131	2.98517	2.27055	0.139368
ENSG00000254141	-0.20395	-0.108676	3.60273	0.0645993
ENSG00000273096	-0.203847	-3.19672	0.908081	0.346098
ENSG00000188158	-0.203749	-1.10109	1.22964	0.273812
ENSG00000278445	-0.203525	2.3651	0.864874	0.357714
ENSG00000130312	-0.203433	3.58321	3.39616	0.0724425
ENSG00000167851	-0.203283	-1.87326	0.275648	0.60234
ENSG00000111348	-0.203262	2.25045	2.23271	0.142622
ENSG00000230091	-0.203029	-1.83233	1.06347	0.308351
ENSG00000228251	-0.202996	-2.76397	1.41454	0.241012
ENSG00000275236	-0.202968	-2.99203	0.817472	0.371098
ENSG00000206728	-0.202904	-2.3561	1.39652	0.243982
ENSG00000198743	-0.202887	2.49563	2.08943	0.155772
ENSG00000163347	-0.202362	-1.50482	0.117873	0.733072
ENSG00000153767	-0.201991	1.47412	13.298	0.000729345
ENSG00000136160	-0.201986	0.488291	3.35083	0.0743016
ENSG00000235501	-0.201878	-2.39742	1.18697	0.282178
ENSG00000196557	-0.201695	0.862576	1.05305	0.310703
ENSG00000161940	-0.201651	1.27055	3.7561	0.0593842
ENSG00000240654	-0.201651	-0.639354	1.49299	0.228594
ENSG00000105329	-0.201561	0.472466	1.2258	0.274551
ENSG00000074211	-0.201546	-2.59687	0.493509	0.486257
ENSG00000077274	-0.201541	-0.0375193	0.714539	0.40275
ENSG00000186283	-0.201529	1.641	5.17919	0.0280441
ENSG00000113361	-0.201372	0.313088	1.09492	0.301393
ENSG00000112139	-0.201365	-0.801128	1.863	0.179576
ENSG00000147251	-0.20135	1.52214	0.636446	0.429506
ENSG00000229498	-0.201086	-3.2211	0.55522	0.460359
ENSG00000259275	-0.20071	-2.48146	0.731409	0.397299
ENSG00000279416	-0.200264	-2.54223	1.14947	0.289806
ENSG00000113532	-0.200259	0.650967	1.30729	0.259387
ENSG00000272777	-0.200222	-2.20424	1.74221	0.194037
ENSG00000072274	-0.200199	5.68805	0.841047	0.364355
ENSG00000239382	-0.200142	-2.05546	1.34356	0.252982
ENSG00000176399	-0.200136	0.331251	2.48932	0.122155
ENSG00000274286	-0.200069	-0.0897802	1.36732	0.248893
ENSG00000197245	-0.200018	-1.11347	2.30109	0.136805
ENSG00000154556	-0.199984	1.5062	0.917265	0.343697
ENSG00000197859	-0.19991	1.47176	1.16296	0.287032
ENSG00000153933	-0.199483	0.878736	4.72219	0.0354893
ENSG00000156711	-0.199373	-1.51346	0.814351	0.372004
ENSG00000276966	-0.1993	-0.0698322	2.03795	0.160839
ENSG00000171551	-0.199297	-1.0007	0.248488	0.620753
ENSG00000142449	-0.198892	-2.59673	0.450639	0.505722
ENSG00000255733	-0.198644	-2.21937	0.656213	0.422485
ENSG00000251896	-0.198576	-2.1898	1.16545	0.286523
ENSG00000164659	-0.198438	2.09683	1.2284	0.27405
ENSG00000130766	-0.198272	1.16527	2.43113	0.126481
ENSG00000145088	-0.198236	-0.699754	4.74148	0.0351349
ENSG00000261556	-0.198197	0.565814	3.07559	0.0868005
ENSG00000147606	-0.19813	-1.73049	1.15031	0.289633
ENSG00000144935	-0.198094	0.06362	2.89607	0.096218
ENSG00000183579	-0.197883	-2.47093	1.79721	0.187286
ENSG00000275198	-0.197855	-0.635228	1.30351	0.260066
ENSG00000104219	-0.197825	4.52271	3.63157	0.0635811
ENSG00000272627	-0.197765	-1.77803	1.39521	0.244199
ENSG00000160949	-0.197659	-1.66823	1.60917	0.211622
ENSG00000259935	-0.19744	-0.502769	2.02305	0.162342
ENSG00000271425	-0.197179	-1.33404	1.95832	0.169065
ENSG00000131016	-0.196929	3.4249	2.0025	0.164441
ENSG00000258290	-0.196828	-2.90934	0.894444	0.349707
ENSG00000219201	-0.196805	0.257171	8.36584	0.00604388
ENSG00000183801	-0.196757	-0.184694	1.725	0.19621
ENSG00000140905	-0.196658	0.0492653	3.74835	0.0596362
ENSG00000105971	-0.196319	3.14269	3.06636	0.0872586
ENSG00000137812	-0.196158	-2.95601	0.580684	0.45032
ENSG00000203875	-0.196053	4.7607	1.82141	0.184404
ENSG00000143479	-0.196043	-1.80206	1.55334	0.219578
ENSG00000108001	-0.196035	2.03681	3.21966	0.0799879
ENSG00000163132	-0.196021	-1.21696	2.75644	0.104343
ENSG00000267178	-0.195872	-2.88881	1.16693	0.286222
ENSG00000013725	-0.195851	-2.51023	0.363719	0.549704
ENSG00000165171	-0.195777	-2.91536	0.522973	0.473601
ENSG00000250125	-0.19569	-2.39673	0.333028	0.566975
ENSG00000258498	-0.195552	0.373622	2.95353	0.0930843
ENSG00000131042	-0.195432	-1.02844	0.291543	0.592096
ENSG00000259746	-0.195391	-1.78395	2.92045	0.0948739
ENSG00000251429	-0.195346	-2.39232	0.920179	0.34294
ENSG00000072952	-0.194993	1.57998	1.70843	0.198329
ENSG00000130224	-0.194693	-0.875076	2.99403	0.0909443
ENSG00000106948	-0.194583	1.36075	0.698336	0.408091
ENSG00000076641	-0.194575	1.00764	2.2716	0.139279
ENSG00000279338	-0.194516	1.63966	1.41473	0.24098
ENSG00000276136	-0.194507	-2.43433	0.968249	0.330775
ENSG00000232000	-0.194475	-2.5763	1.80137	0.186786
ENSG00000077942	-0.194388	2.24242	0.926097	0.341409
ENSG00000277494	-0.194377	2.338	3.52247	0.0675289
ENSG00000169169	-0.194356	-3.05286	0.853096	0.360975
ENSG00000185811	-0.194259	-0.281807	0.308924	0.581302
ENSG00000280033	-0.194008	-1.15889	3.01503	0.0898567
ENSG00000254535	-0.193851	-1.3676	2.19094	0.146317
ENSG00000029993	-0.193833	0.416829	1.11898	0.296209
ENSG00000155530	-0.19382	-2.54599	0.558564	0.45902
ENSG00000253833	-0.19361	-1.55149	1.6766	0.202479
ENSG00000260762	-0.193579	-3.04705	0.596111	0.444406
ENSG00000228169	-0.193575	-2.89471	0.686745	0.411977
ENSG00000261916	-0.193436	-2.07959	2.01866	0.162788
ENSG00000059804	-0.193428	1.01745	0.648826	0.425088
ENSG00000112149	-0.193282	-1.63406	1.66998	0.203354
ENSG00000258604	-0.193194	-2.16966	0.746854	0.392403
ENSG00000160307	-0.193154	-2.22238	0.118463	0.732432
ENSG00000198838	-0.193142	5.97547	0.818622	0.370765
ENSG00000177707	-0.193114	0.925812	4.35434	0.0430483
ENSG00000135069	-0.193097	-3.16647	0.539436	0.466764
ENSG00000174951	-0.193033	-0.241594	3.12105	0.0845834
ENSG00000157152	-0.192912	-0.310311	0.480137	0.49219
ENSG00000173918	-0.192856	1.21267	1.40786	0.242108
ENSG00000186472	-0.19272	-1.73594	0.333453	0.566728
ENSG00000144369	-0.192697	-0.099581	2.71538	0.106878
ENSG00000249547	-0.192578	-1.42003	0.879368	0.353758
ENSG00000272024	-0.192526	-1.7638	1.87005	0.178772
ENSG00000224982	-0.192231	4.05822	4.49427	0.0399838
ENSG00000158792	-0.192119	-2.62384	0.953292	0.334495
ENSG00000198121	-0.192054	1.00979	1.25693	0.268627
ENSG00000132688	-0.192053	4.86101	1.55979	0.21864
ENSG00000280232	-0.191991	-2.84568	1.43239	0.238115
ENSG00000149798	-0.191871	0.678906	3.44433	0.0705233
ENSG00000140450	-0.191854	2.96981	5.11195	0.0290243
ENSG00000239272	-0.191805	-2.90628	1.38845	0.245326
ENSG00000275056	-0.191795	-1.55925	3.22205	0.07988
ENSG00000182378	-0.191759	0.853479	0.865985	0.357409
ENSG00000151287	-0.191585	0.327408	5.92178	0.0193087
ENSG00000099251	-0.191339	-1.71629	2.37637	0.130715
ENSG00000134531	-0.191305	2.9925	1.31933	0.257239
ENSG00000144891	-0.191176	0.864085	1.93133	0.171965
ENSG00000261295	-0.190835	-2.30028	0.388955	0.536236
ENSG00000214077	-0.1907	-1.65149	3.0828	0.0864449
ENSG00000253304	-0.190652	-1.35298	1.17268	0.285055
ENSG00000156299	-0.190522	-0.599357	0.660112	0.42112
ENSG00000100429	-0.190411	-0.824155	1.70443	0.198844
ENSG00000163694	-0.19035	-0.765309	0.364302	0.549386
ENSG00000115641	-0.19033	3.18195	3.69712	0.0613325
ENSG00000183098	-0.190313	-0.307477	0.724107	0.399645
ENSG00000182168	-0.19024	-2.04308	0.422547	0.519223
ENSG00000165929	-0.190081	1.36794	1.37262	0.247993
ENSG00000179715	-0.189942	-2.34004	0.827315	0.368261
ENSG00000196656	-0.189818	1.84874	2.70778	0.107355
ENSG00000242808	-0.189526	-2.4118	1.59451	0.213676
ENSG00000150907	-0.189373	5.04906	2.44846	0.125175
ENSG00000159251	-0.189354	3.89694	0.311551	0.579706
ENSG00000154856	-0.189346	0.938241	1.7952	0.187527
ENSG00000235768	-0.189312	-1.83099	2.77739	0.103076
ENSG00000180257	-0.189286	-1.42718	0.968023	0.33083
ENSG00000106560	-0.189244	-0.747961	1.4734	0.231619
ENSG00000249437	-0.189089	-2.10704	0.653514	0.423433
ENSG00000175170	-0.189078	-2.10095	1.48509	0.229808
ENSG00000213799	-0.188846	-0.350653	2.6714	0.109671
ENSG00000185269	-0.188828	1.67008	1.01271	0.320041
ENSG00000167460	-0.188497	3.1325	2.66092	0.110348
ENSG00000212124	-0.188491	-0.257976	2.61913	0.113099
ENSG00000260572	-0.188385	-1.39532	2.99486	0.090901
ENSG00000043591	-0.188064	-2.25018	0.41632	0.522302
ENSG00000095370	-0.188028	1.38766	4.40682	0.0418701
ENSG00000153823	-0.187942	1.11042	1.87064	0.178706
ENSG00000159231	-0.187784	-1.39547	1.07477	0.305826
ENSG00000117091	-0.187747	-1.81679	0.207845	0.65082
ENSG00000137491	-0.187724	1.4851	2.26607	0.139749
ENSG00000115468	-0.187589	1.4786	1.95926	0.168966
ENSG00000188452	-0.187448	-1.34242	0.113078	0.738348
ENSG00000091317	-0.187356	1.35066	2.18055	0.147253
ENSG00000261226	-0.187331	-2.43691	0.916317	0.343944
ENSG00000135333	-0.187297	-1.84942	0.473594	0.495137
ENSG00000230002	-0.18726	-1.82635	1.66932	0.203442
ENSG00000087253	-0.187075	0.834844	2.71479	0.106914
ENSG00000161647	-0.187052	-1.50909	1.56467	0.217935
ENSG00000106348	-0.186992	0.185077	1.51534	0.225203
ENSG00000174718	-0.186939	3.54972	2.34232	0.13343
ENSG00000163545	-0.186672	-1.14694	0.680986	0.413929
ENSG00000128487	-0.186457	2.01207	3.01409	0.0899049
ENSG00000125753	-0.186204	1.49332	1.46268	0.233295
ENSG00000267254	-0.186148	-2.64183	0.780986	0.381891
ENSG00000219607	-0.185898	-1.86486	1.0223	0.317787
ENSG00000196209	-0.185892	-1.70634	0.261554	0.611744
ENSG00000179348	-0.185735	0.719564	2.35824	0.132153
ENSG00000134222	-0.185729	-2.97359	0.90634	0.346556
ENSG00000112769	-0.185585	3.33692	1.69896	0.199553
ENSG00000233623	-0.185544	-2.9805	0.831569	0.367045
ENSG00000163964	-0.185432	2.15125	8.20901	0.00649422
ENSG00000136869	-0.185223	2.02442	2.25346	0.140827
ENSG00000275180	-0.185123	-1.15314	3.95168	0.0533958
ENSG00000125845	-0.185013	-0.32442	2.06243	0.158406
ENSG00000268536	-0.184767	-2.0619	0.861729	0.358581
ENSG00000116741	-0.184691	1.28456	0.168981	0.683117
ENSG00000026025	-0.184622	5.43047	1.00956	0.320785
ENSG00000250105	-0.184562	-1.30437	0.244954	0.623241
ENSG00000207370	-0.184426	-3.02294	1.35227	0.251473
ENSG00000223704	-0.18433	-1.39986	1.59058	0.214232
ENSG00000172318	-0.184299	2.76979	0.774605	0.383825
ENSG00000272650	-0.184107	-2.24737	2.27136	0.1393
ENSG00000174804	-0.183987	4.52692	3.02094	0.0895533
ENSG00000143815	-0.183914	2.46295	4.61157	0.0375979
ENSG00000075884	-0.183702	-0.78084	0.446133	0.507846
ENSG00000167766	-0.183542	1.48104	2.91742	0.0950402
ENSG00000139737	-0.183452	0.297086	3.48913	0.0687887
ENSG00000104549	-0.183443	-1.73245	0.932819	0.339682
ENSG00000167702	-0.183441	0.158732	4.91313	0.0321459
ENSG00000167173	-0.183401	0.242618	0.83984	0.364696
ENSG00000129214	-0.183297	-2.65849	1.18888	0.281797
ENSG00000155368	-0.183145	3.76298	2.03277	0.16136
ENSG00000259070	-0.183104	-0.331631	1.31325	0.258321
ENSG00000112232	-0.183023	-2.46245	0.313743	0.57838
ENSG00000131378	-0.182944	2.48344	2.48523	0.122453
ENSG00000100075	-0.182785	1.18583	1.75418	0.192542
ENSG00000170989	-0.182651	2.81163	5.16238	0.0282858
ENSG00000132793	-0.182623	-0.119625	1.87559	0.178144
ENSG00000104765	-0.182539	3.53282	1.58501	0.215022
ENSG00000175445	-0.182501	5.39478	0.700867	0.40725
ENSG00000275895	-0.182452	-2.63733	0.116307	0.734781
ENSG00000152049	-0.182237	-1.58299	0.812101	0.372659
ENSG00000267121	-0.182148	-1.42431	0.796661	0.3772
ENSG00000100450	-0.182104	-3.23883	0.211451	0.648014
ENSG00000123342	-0.182097	-2.27122	0.568443	0.455102
ENSG00000165025	-0.182096	-0.0272999	0.507029	0.48038
ENSG00000257169	-0.18206	-2.98928	0.7932	0.378228
ENSG00000109586	-0.182029	-0.487991	2.20719	0.144867
ENSG00000185361	-0.18198	0.916603	5.99272	0.0186428
ENSG00000123473	-0.181936	-1.31707	1.37308	0.247914
ENSG00000279957	-0.181868	-3.12268	0.830418	0.367373
ENSG00000166997	-0.181791	-0.623729	3.08569	0.0863025
ENSG00000000003	-0.18172	0.367175	3.80143	0.0579331
ENSG00000160883	-0.181699	-1.64407	0.28167	0.598415
ENSG00000136059	-0.181691	-0.806056	2.21907	0.143817
ENSG00000164037	-0.181539	-2.76832	0.919188	0.343197
ENSG00000165300	-0.181407	-1.89914	0.462933	0.500005
ENSG00000249685	-0.181269	-2.71622	0.949452	0.33546
ENSG00000120756	-0.181037	-1.60843	1.51453	0.225325
ENSG00000162433	-0.18096	-0.787794	0.748488	0.39189
ENSG00000227331	-0.180907	-2.82196	0.679602	0.4144
ENSG00000275580	-0.180785	-2.70551	1.19563	0.280455
ENSG00000230043	-0.18061	0.389425	1.82852	0.183568
ENSG00000115541	-0.180609	1.23731	5.35401	0.0256595
ENSG00000187498	-0.180489	4.98537	3.57234	0.0656919
ENSG00000168016	-0.180258	0.813134	0.946701	0.336154
ENSG00000144460	-0.180228	0.569838	0.269366	0.606492
ENSG00000105281	-0.180048	-0.139091	0.793887	0.378024
ENSG00000077238	-0.179934	0.722561	1.2014	0.279312
ENSG00000279880	-0.179899	-1.58478	1.24672	0.270552
ENSG00000102362	-0.179628	0.348042	2.79783	0.101856
ENSG00000118473	-0.179316	0.319115	2.12744	0.15215
ENSG00000154065	-0.179134	0.592916	1.70593	0.198652
ENSG00000112297	-0.17911	0.424089	0.840402	0.364537
ENSG00000198478	-0.179061	1.96832	2.03354	0.161282
ENSG00000280035	-0.178781	-3.08173	0.58501	0.448649
ENSG00000115380	-0.178775	1.91896	0.406849	0.527049
ENSG00000160179	-0.178766	3.64428	1.65769	0.204994
ENSG00000165029	-0.178741	5.22456	2.2301	0.14285
ENSG00000128606	-0.178734	-0.914714	1.34064	0.25349
ENSG00000273691	-0.178706	-2.8362	0.854877	0.360479
ENSG00000152133	-0.178659	0.904986	3.47421	0.0693613
ENSG00000139187	-0.178592	-0.411634	2.19845	0.145645
ENSG00000214765	-0.17843	2.404	1.12809	0.294276
ENSG00000181404	-0.178406	0.543974	1.1774	0.2841
ENSG00000103196	-0.178395	2.49138	2.22965	0.142889
ENSG00000148572	-0.178354	2.16242	4.88078	0.0326874
ENSG00000127920	-0.178286	2.44784	4.6583	0.036691
ENSG00000232486	-0.178155	0.576112	1.95166	0.169776
ENSG00000224914	-0.17814	0.531082	1.50204	0.227214
ENSG00000039560	-0.177871	0.168651	1.03937	0.313828
ENSG00000224046	-0.17787	-2.35354	1.39837	0.243674
ENSG00000183092	-0.177825	-2.60588	0.531313	0.470117
ENSG00000167565	-0.177594	2.02777	4.17123	0.0474527
ENSG00000206859	-0.177594	-3.00081	0.675072	0.415947
ENSG00000117519	-0.177382	2.18904	1.28267	0.263853
ENSG00000087258	-0.177205	-0.983681	1.34061	0.253495
ENSG00000270580	-0.177115	-1.93035	1.37601	0.247418
ENSG00000248098	-0.176905	-1.68301	1.41941	0.240216
ENSG00000125868	-0.17675	3.43342	3.26674	0.0778929
ENSG00000143554	-0.176561	0.110358	2.61293	0.113513
ENSG00000104880	-0.176547	-1.61102	2.77681	0.10311
ENSG00000163406	-0.176531	-0.629545	1.41497	0.240941
ENSG00000118263	-0.176375	2.06183	3.4261	0.0712428
ENSG00000144485	-0.176279	-0.53104	0.403206	0.528896
ENSG00000198331	-0.176251	-1.00024	1.18846	0.28188
ENSG00000268987	-0.176118	-3.15864	0.551256	0.461954
ENSG00000238251	-0.176007	-0.778649	0.44804	0.506945
ENSG00000281383	-0.176004	-1.63641	0.990344	0.32538
ENSG00000103184	-0.175967	1.9312	1.31293	0.258378
ENSG00000107165	-0.17587	0.623712	0.485996	0.489575
ENSG00000124496	-0.175721	-0.248543	1.60356	0.212406
ENSG00000187753	-0.175682	-2.79444	0.815613	0.371637
ENSG00000183793	-0.175621	-0.285478	0.254417	0.616629
ENSG00000114654	-0.175541	-0.945989	3.21389	0.0802493
ENSG00000256210	-0.175541	-1.37226	2.86574	0.0979202
ENSG00000255437	-0.175427	-2.67637	1.05564	0.310117
ENSG00000235065	-0.175425	-2.02866	1.32206	0.256754
ENSG00000196787	-0.175389	-2.51419	0.532258	0.469725
ENSG00000116761	-0.175323	0.694532	1.27023	0.266147
ENSG00000237172	-0.175164	-1.44994	1.2175	0.27616
ENSG00000169242	-0.175145	0.332358	2.68038	0.109093
ENSG00000173559	-0.175098	1.28058	0.695797	0.408938
ENSG00000005102	-0.174863	1.34415	2.01688	0.162969
ENSG00000229525	-0.17475	-2.57487	1.02561	0.317014
ENSG00000164318	-0.174676	3.81549	4.68407	0.0362011
ENSG00000183666	-0.174502	1.84906	0.854057	0.360708
ENSG00000217648	-0.174494	-1.61432	1.84366	0.181802
ENSG00000125772	-0.174217	3.33479	1.69475	0.2001
ENSG00000261208	-0.174133	-2.73395	0.849533	0.36197
ENSG00000174004	-0.174017	-1.24629	1.22867	0.273998
ENSG00000100351	-0.173908	-1.58597	0.194258	0.661665
ENSG00000267475	-0.173902	-2.73251	0.935117	0.339095
ENSG00000280106	-0.173711	-2.31388	1.00922	0.320866
ENSG00000260392	-0.173639	-2.67453	1.06612	0.307756
ENSG00000260852	-0.173519	-1.78051	1.74607	0.193554
ENSG00000145416	-0.173247	-0.601019	0.784825	0.380734
ENSG00000121297	-0.173107	-0.293336	1.85202	0.180836
ENSG00000186281	-0.173097	-0.822866	1.07209	0.306423
ENSG00000152779	-0.173007	-0.391607	1.50711	0.226444
ENSG00000155792	-0.172761	6.35591	3.11533	0.0848587
ENSG00000136122	-0.172721	-1.28172	2.97482	0.0919524
ENSG00000172346	-0.172652	-2.8283	0.180742	0.672916
ENSG00000272542	-0.172621	-1.89592	0.446756	0.507551
ENSG00000176907	-0.172543	1.1944	2.17347	0.147895
ENSG00000115112	-0.172522	-1.00352	0.240727	0.626246
ENSG00000174175	-0.172446	-0.976384	0.360776	0.551316
ENSG00000163751	-0.172313	-1.2117	0.383762	0.538957
ENSG00000235489	-0.172249	-2.64072	1.84166	0.182035
ENSG00000196549	-0.172211	4.12773	6.3752	0.0154531
ENSG00000177663	-0.172066	1.15679	0.699911	0.407568
ENSG00000235111	-0.172032	-2.63957	0.439486	0.511008
ENSG00000213213	-0.172024	-3.10386	1.01549	0.319385
ENSG00000173221	-0.172016	2.80033	1.3688	0.248642
ENSG00000163629	-0.171912	0.659044	0.774392	0.383889
ENSG00000171700	-0.171816	-1.51489	0.426889	0.517095
ENSG00000162623	-0.171754	2.06819	6.57495	0.0140246
ENSG00000115935	-0.171741	1.63733	0.821693	0.369878
ENSG00000114200	-0.171735	-0.148149	1.17603	0.284377
ENSG00000135324	-0.171664	-2.46022	0.454809	0.50377
ENSG00000174348	-0.171628	2.13888	0.929123	0.34063
ENSG00000166073	-0.171594	-1.47152	0.904487	0.347044
ENSG00000117758	-0.171582	2.64466	10.1068	0.00277924
ENSG00000214584	-0.171543	-2.43939	1.23729	0.272346
ENSG00000144655	-0.171508	1.94802	1.66073	0.204586
ENSG00000064201	-0.17146	-2.6708	0.271359	0.605168
ENSG00000182117	-0.171291	2.94125	5.17608	0.0280886
ENSG00000229246	-0.171156	-0.961946	1.05884	0.309393
ENSG00000177839	-0.171154	-2.09973	0.779491	0.382343
ENSG00000130150	-0.171025	0.705883	3.29908	0.0764895
ENSG00000139055	-0.170925	-3.11004	0.54484	0.464555
ENSG00000158411	-0.170921	0.781561	8.42483	0.00588319
ENSG00000278467	-0.170914	-1.61982	2.22382	0.1434
ENSG00000271452	-0.170883	-0.340372	2.46313	0.124081
ENSG00000187653	-0.170852	2.6685	1.498	0.227829
ENSG00000198648	-0.17079	0.132236	1.22573	0.274565
ENSG00000204291	-0.17076	5.19525	2.90996	0.0954495
ENSG00000116035	-0.17072	-2.96839	0.407555	0.526693
ENSG00000168453	-0.170686	-1.05236	0.873623	0.355319
ENSG00000254634	-0.170671	-1.28054	1.18164	0.283246
ENSG00000224097	-0.170666	-1.44039	1.28444	0.26353
ENSG00000124279	-0.170632	0.915221	4.6574	0.0367083
ENSG00000244119	-0.170602	-0.272368	2.88245	0.0969783
ENSG00000256229	-0.170592	-1.37468	1.9964	0.165071
ENSG00000198001	-0.170524	0.686241	3.30392	0.0762817
ENSG00000137285	-0.170467	-0.777158	1.03037	0.315907
ENSG00000258302	-0.170392	-2.5589	0.710088	0.404207
ENSG00000237745	-0.170309	-2.76752	0.992443	0.324874
ENSG00000280248	-0.170301	-2.7161	0.832591	0.366753
ENSG00000197471	-0.170297	-0.919157	0.269023	0.606721
ENSG00000228906	-0.170231	-0.330193	4.31052	0.0440602
ENSG00000263276	-0.170218	-0.616508	1.31033	0.258842
ENSG00000130592	-0.169926	2.72508	1.68029	0.201992
ENSG00000278309	-0.16991	4.94243	2.12901	0.152003
ENSG00000110881	-0.169906	-3.05076	0.710565	0.404051
ENSG00000102221	-0.169885	-0.347118	2.33263	0.134215
ENSG00000231884	-0.169846	-0.348532	0.571111	0.454052
ENSG00000011600	-0.169819	-0.855521	0.303014	0.584927
ENSG00000256745	-0.169711	-0.196139	4.01284	0.0516621
ENSG00000126759	-0.169627	-1.34022	0.252438	0.617999
ENSG00000146112	-0.169447	1.33888	1.466	0.232775
ENSG00000277149	-0.169278	0.699823	2.37489	0.130832
ENSG00000140332	-0.169069	1.40353	0.665064	0.419397
ENSG00000232082	-0.168994	-2.13141	0.832009	0.366919
ENSG00000054219	-0.168979	-2.40931	0.4705	0.496542
ENSG00000238966	-0.168634	-2.90053	0.727128	0.398672
ENSG00000197417	-0.168622	-1.35786	1.5483	0.220314
ENSG00000140937	-0.168616	0.219365	0.641389	0.427734
ENSG00000157895	-0.168395	1.07476	8.48675	0.00571939
ENSG00000171729	-0.168386	-2.14171	0.502251	0.482444
ENSG00000213707	-0.168321	-0.991131	0.478603	0.492878
ENSG00000260038	-0.168308	-3.15514	1.03813	0.314113
ENSG00000255725	-0.16828	-1.80699	3.00791	0.0902236
ENSG00000215014	-0.168044	-2.58526	1.20036	0.279518
ENSG00000206344	-0.168004	-0.031769	1.59771	0.213227
ENSG00000266469	-0.167986	-2.62231	1.48495	0.22983
ENSG00000129474	-0.167983	-1.24126	1.47844	0.230836
ENSG00000249125	-0.167954	-2.43131	0.420352	0.520305
ENSG00000274237	-0.167792	-3.10694	0.589576	0.446896
ENSG00000244879	-0.167506	3.55336	1.21224	0.277185
ENSG00000273899	-0.167489	-0.669276	2.94069	0.0937743
ENSG00000183722	-0.167477	2.33374	3.19798	0.0809736
ENSG00000269938	-0.167363	-1.78408	0.912475	0.344947
ENSG00000124593	-0.167319	-0.997872	1.62356	0.20963
ENSG00000259030	-0.167295	-0.0516308	1.93094	0.172008
ENSG00000278784	-0.167239	-2.07951	1.43158	0.238244
ENSG00000023892	-0.167202	-1.32255	0.360094	0.551691
ENSG00000270246	-0.16717	-0.169614	1.75392	0.192575
ENSG00000173218	-0.167114	-0.136249	1.87204	0.178546
ENSG00000137841	-0.167062	-0.0227344	0.307557	0.582137
ENSG00000261612	-0.166913	-1.65377	1.7678	0.19086
ENSG00000106511	-0.166646	1.61974	1.97042	0.167784
ENSG00000224940	-0.16659	-0.508969	0.663284	0.420015
ENSG00000167193	-0.166562	3.98271	5.92668	0.0192619
ENSG00000166750	-0.166544	4.38653	2.10304	0.154463
ENSG00000239345	-0.16646	-2.10898	1.48012	0.230576
ENSG00000274104	-0.16635	-1.41186	1.82378	0.184126
ENSG00000172062	-0.166336	0.195325	4.08665	0.0496516
ENSG00000214772	-0.166298	-3.12874	0.664008	0.419764
ENSG00000215184	-0.166186	-2.18929	0.665616	0.419206
ENSG00000253661	-0.166167	-0.665071	1.33756	0.254027
ENSG00000163032	-0.165999	-1.02188	0.844308	0.363436
ENSG00000155542	-0.165927	0.111372	1.5948	0.213637
ENSG00000147459	-0.165849	2.18008	0.663005	0.420112
ENSG00000173276	-0.165804	1.49121	4.43416	0.0412701
ENSG00000092377	-0.165745	-1.65352	0.651915	0.423996
ENSG00000189362	-0.165627	-0.692515	2.01424	0.163238
ENSG00000124785	-0.165421	1.21351	2.52905	0.119298
ENSG00000172687	-0.165374	-1.46324	0.972984	0.329609
ENSG00000109743	-0.165373	-1.43315	0.666889	0.418765
ENSG00000155849	-0.165349	1.26718	2.11694	0.153141
ENSG00000145147	-0.165245	2.05143	1.16015	0.287607
ENSG00000269335	-0.165188	-0.583807	3.08284	0.0864424
ENSG00000136267	-0.165118	-2.00231	0.160325	0.690895
ENSG00000100058	-0.165088	1.02249	1.69513	0.200051
ENSG00000215482	-0.164913	-1.02767	1.8196	0.184618
ENSG00000231397	-0.164851	-3.21024	0.603843	0.441488
ENSG00000198680	-0.164818	0.955521	1.63084	0.208631
ENSG00000279613	-0.164716	-2.21159	0.90013	0.348196
ENSG00000183798	-0.164674	-0.922517	0.263702	0.61029
ENSG00000170222	-0.164653	0.800764	3.8281	0.0570976
ENSG00000109790	-0.164578	2.2069	5.6373	0.0222478
ENSG00000134532	-0.164549	-0.336729	0.610954	0.438831
ENSG00000133246	-0.164462	-2.48391	0.198167	0.6585
ENSG00000157368	-0.164372	-1.32893	1.21998	0.275678
ENSG00000177570	-0.164367	-1.42099	1.33768	0.254005
ENSG00000127311	-0.164339	-0.407085	0.879271	0.353784
ENSG00000118596	-0.164306	3.30299	0.4729	0.495452
ENSG00000196632	-0.16424	-3.0567	0.530572	0.470425
ENSG00000196417	-0.16421	0.821599	5.22651	0.0273759
ENSG00000279342	-0.164173	-1.78684	1.65944	0.204759
ENSG00000169241	-0.164136	-0.342975	4.62087	0.0374156
ENSG00000279354	-0.16409	-2.82322	0.546175	0.464012
ENSG00000233220	-0.164027	-2.64788	0.746523	0.392507
ENSG00000242689	-0.16395	-0.923563	1.62275	0.209742
ENSG00000131634	-0.163927	1.18688	2.76965	0.103542
ENSG00000228696	-0.163792	-1.5268	0.393115	0.534074
ENSG00000107742	-0.163775	1.5955	0.728488	0.398235
ENSG00000164236	-0.163767	2.4511	0.255241	0.61606
ENSG00000071991	-0.163646	-2.09333	0.118481	0.732412
ENSG00000272079	-0.163549	-2.48559	0.664352	0.419644
ENSG00000162627	-0.163421	0.334266	0.426999	0.517041
ENSG00000149633	-0.163413	-1.45049	0.568923	0.454913
ENSG00000130827	-0.163327	1.11304	1.04663	0.312164
ENSG00000197903	-0.163191	-0.215718	1.3098	0.258937
ENSG00000272858	-0.163173	-3.04071	0.655267	0.422817
ENSG00000280120	-0.163134	-1.10183	3.28249	0.0772059
ENSG00000144619	-0.163041	-1.29074	0.344164	0.560588
ENSG00000185112	-0.163033	1.00282	3.00479	0.0903853
ENSG00000260711	-0.162899	-1.41765	0.710246	0.404155
ENSG00000228283	-0.162888	-1.4893	2.1461	0.150409
ENSG00000272540	-0.162781	-2.46533	0.73903	0.394872
ENSG00000229806	-0.162663	-2.91022	0.740227	0.394493
ENSG00000148344	-0.16263	-2.47842	0.217433	0.643422
ENSG00000261377	-0.162613	-2.11618	0.464455	0.499305
ENSG00000259644	-0.162603	-1.45492	1.67842	0.202238
ENSG00000172399	-0.162474	6.83717	0.782625	0.381396
ENSG00000232838	-0.162435	-1.74997	2.19346	0.146091
ENSG00000198223	-0.162422	-1.72384	0.203373	0.654341
ENSG00000154645	-0.162412	-2.27214	0.459064	0.501792
ENSG00000170540	-0.16235	2.47523	4.65418	0.03677
ENSG00000207697	-0.162253	-2.83817	1.0422	0.313178
ENSG00000116017	-0.162172	0.127769	1.86353	0.179515
ENSG00000170542	-0.162127	0.528088	1.93801	0.171243
ENSG00000006837	-0.162108	-1.20248	2.76511	0.103816
ENSG00000180773	-0.162018	0.551928	2.06813	0.157846
ENSG00000135736	-0.161988	-1.35167	1.51232	0.225658
ENSG00000263301	-0.161986	-2.41424	0.392435	0.534426
ENSG00000220515	-0.161964	-1.77899	0.54985	0.462522
ENSG00000169230	-0.161935	0.988828	5.16562	0.028239
ENSG00000248531	-0.161902	-2.33121	0.775056	0.383688
ENSG00000212126	-0.161866	-1.91537	1.02118	0.318049
ENSG00000231535	-0.161791	-2.49338	0.440627	0.510462
ENSG00000182487	-0.161761	-2.65483	0.160641	0.690607
ENSG00000162733	-0.161734	3.22164	0.89996	0.348241
ENSG00000259330	-0.161729	0.47692	4.81511	0.0338173
ENSG00000162704	-0.161664	1.85223	1.44592	0.235946
ENSG00000178660	-0.161657	-2.46045	0.954856	0.334104
ENSG00000280239	-0.161651	-1.98435	1.49257	0.228658
ENSG00000006468	-0.161637	-0.8856	0.939501	0.337977
ENSG00000183044	-0.161493	-0.333297	1.80381	0.186494
ENSG00000215179	-0.161489	-1.70721	1.85997	0.179922
ENSG00000112175	-0.161435	0.799141	1.25184	0.269585
ENSG00000175606	-0.161431	4.35477	0.434241	0.513527
ENSG00000185201	-0.161398	1.69253	0.936711	0.338688
ENSG00000202354	-0.161373	-0.431493	0.761651	0.387794
ENSG00000002587	-0.161359	-2.94342	0.401999	0.529511
ENSG00000173207	-0.161357	-1.72562	1.42944	0.238589
ENSG00000069974	-0.161337	-0.297966	0.92282	0.342256
ENSG00000164687	-0.161315	-0.23557	1.7045	0.198836
ENSG00000279344	-0.161238	-1.47567	0.901388	0.347863
ENSG00000127528	-0.161232	2.48375	0.982124	0.327373
ENSG00000215086	-0.161087	-1.26584	1.71396	0.197619
ENSG00000226259	-0.16096	-1.15389	0.45479	0.503779
ENSG00000131097	-0.160862	-1.26516	1.34697	0.25239
ENSG00000184163	-0.160818	-2.99026	0.756487	0.389394
ENSG00000229689	-0.160596	-2.03164	0.905312	0.346827
ENSG00000227344	-0.16057	-1.30586	2.66889	0.109832
ENSG00000177602	-0.16055	-1.96471	0.634315	0.430274
ENSG00000075618	-0.160296	0.379059	1.17861	0.283856
ENSG00000023608	-0.16024	0.687836	2.705	0.107529
ENSG00000280152	-0.160196	0.665083	1.98604	0.166147
ENSG00000250280	-0.160189	0.618012	2.19498	0.145955
ENSG00000196935	-0.160185	-0.129383	1.02339	0.317532
ENSG00000184304	-0.160084	-0.0252487	2.23468	0.142451
ENSG00000134539	-0.160014	-1.08868	0.410772	0.525074
ENSG00000231518	-0.159844	-2.47367	0.805278	0.374656
ENSG00000163673	-0.159788	-0.486594	1.38032	0.246691
ENSG00000214401	-0.159748	0.904792	0.327203	0.570372
ENSG00000171522	-0.159748	1.60949	2.48587	0.122406
ENSG00000167617	-0.159736	-1.8468	1.32521	0.256196
ENSG00000235852	-0.159731	-2.99664	1.11868	0.296272
ENSG00000162383	-0.159716	0.648692	0.799454	0.376372
ENSG00000205744	-0.15957	-2.52915	0.30291	0.584991
ENSG00000155085	-0.159462	1.30964	5.4958	0.0238864
ENSG00000196497	-0.159355	-2.91325	0.865608	0.357513
ENSG00000241684	-0.159327	0.24785	1.35684	0.250686
ENSG00000270095	-0.159186	-3.0923	0.743856	0.393346
ENSG00000207063	-0.159005	-2.55091	1.0572	0.309763
ENSG00000135525	-0.158969	-1.38518	0.562834	0.45732
ENSG00000198053	-0.158966	1.74087	1.65515	0.205334
ENSG00000179403	-0.158872	1.02573	3.38401	0.0729356
ENSG00000207233	-0.158849	-1.27866	1.05714	0.309777
ENSG00000136492	-0.15882	-2.7895	0.623252	0.434293
ENSG00000107443	-0.158785	1.29965	4.71639	0.0355967
ENSG00000185507	-0.158714	1.54218	1.22337	0.275021
ENSG00000094975	-0.158674	2.16791	6.11138	0.0175835
ENSG00000176903	-0.158636	0.751386	1.78873	0.188308
ENSG00000169508	-0.158564	-2.76051	0.253226	0.617452
ENSG00000166033	-0.158558	1.81605	1.29031	0.262457
ENSG00000220804	-0.158556	-1.25542	2.36574	0.131556
ENSG00000240694	-0.15854	-3.11121	0.574633	0.452673
ENSG00000135549	-0.15853	-2.35625	0.69212	0.410169
ENSG00000084070	-0.158492	1.21544	0.714639	0.402717
ENSG00000254560	-0.158106	-2.50782	0.311641	0.579651
ENSG00000120694	-0.157899	3.57267	2.87912	0.0971649
ENSG00000251056	-0.157789	-1.80239	0.79286	0.378329
ENSG00000184497	-0.157624	-0.898105	1.07723	0.305282
ENSG00000279166	-0.157541	-0.251427	1.55701	0.219044
ENSG00000264229	-0.157447	-2.96412	0.489839	0.487873
ENSG00000242474	-0.15734	-2.14642	0.938175	0.338315
ENSG00000163081	-0.157319	-3.259	0.662117	0.420421
ENSG00000274750	-0.157235	-2.47565	0.156632	0.694288
ENSG00000171621	-0.157216	2.43376	1.1391	0.291964
ENSG00000186517	-0.157034	-0.0286379	0.255768	0.615697
ENSG00000182685	-0.157018	0.0471517	1.99301	0.165422
ENSG00000077092	-0.156921	0.684297	1.79213	0.187898
ENSG00000258337	-0.156888	-1.60067	1.12877	0.294134
ENSG00000002834	-0.156811	2.80383	2.02126	0.162523
ENSG00000258526	-0.156688	-3.04234	0.432374	0.514429
ENSG00000198954	-0.156659	3.42801	4.48007	0.0402837
ENSG00000164125	-0.156621	2.91782	2.83312	0.099789
ENSG00000233621	-0.156568	-0.770304	0.648203	0.425309
ENSG00000275759	-0.156453	-1.28218	0.539736	0.466641
ENSG00000173846	-0.156357	-0.0756787	1.10505	0.299196
ENSG00000279549	-0.1563	-2.44476	0.531101	0.470205
ENSG00000235823	-0.156211	-2.13857	1.16831	0.28594
ENSG00000101888	-0.15619	-0.353169	3.18022	0.0817914
ENSG00000254343	-0.156181	3.75757	2.20532	0.145033
ENSG00000267385	-0.156172	0.392476	0.504222	0.481591
ENSG00000145703	-0.155973	0.170494	0.425294	0.517875
ENSG00000236508	-0.155935	-0.910108	1.30086	0.260544
ENSG00000144730	-0.155898	-0.0359371	0.762929	0.3874
ENSG00000177732	-0.155862	-1.78395	0.81434	0.372007
ENSG00000137752	-0.155846	-0.564082	0.766353	0.386347
ENSG00000065809	-0.155756	0.352428	0.438074	0.511683
ENSG00000166106	-0.155723	0.0931755	1.01145	0.320338
ENSG00000130508	-0.155621	2.18616	1.3221	0.256747
ENSG00000127152	-0.155593	-2.03309	0.163775	0.687766
ENSG00000255426	-0.155577	-0.56838	1.01873	0.318622
ENSG00000263883	-0.155512	-2.32656	0.968253	0.330774
ENSG00000198513	-0.155302	-1.70661	1.28233	0.263916
ENSG00000261428	-0.155258	0.746736	1.03915	0.313879
ENSG00000189184	-0.155214	1.15685	0.591569	0.446134
ENSG00000197253	-0.1551	-1.4121	0.266352	0.608507
ENSG00000267796	-0.154997	-1.2723	1.75937	0.191899
ENSG00000180801	-0.154969	-2.70059	0.563309	0.457131
ENSG00000172123	-0.154879	-0.718011	1.14396	0.29095
ENSG00000237887	-0.154835	-1.23601	1.26625	0.266887
ENSG00000178222	-0.154819	-2.50566	0.322305	0.57326
ENSG00000182902	-0.154783	-1.51724	0.468946	0.49725
ENSG00000186716	-0.15465	1.59298	1.89066	0.176448
ENSG00000119326	-0.154608	3.11698	5.05098	0.029945
ENSG00000199161	-0.154594	-2.5674	0.467263	0.498018
ENSG00000166831	-0.154593	-2.56533	0.410122	0.5254
ENSG00000183023	-0.15455	0.959289	0.645442	0.426289
ENSG00000270137	-0.154515	-3.03294	0.529671	0.470799
ENSG00000262903	-0.154417	-1.57658	1.55365	0.219533
ENSG00000157554	-0.154368	2.05329	3.00189	0.0905356
ENSG00000206652	-0.154278	-2.34892	0.426127	0.517467
ENSG00000105643	-0.154228	5.22799	1.09968	0.300358
ENSG00000258645	-0.154226	-0.505113	2.71501	0.1069
ENSG00000013288	-0.154194	0.992223	1.65395	0.205495
ENSG00000135218	-0.154112	7.35868	2.53106	0.119155
ENSG00000198157	-0.15404	-2.12136	1.59028	0.214274
ENSG00000167613	-0.153997	-0.790591	0.383836	0.538917
ENSG00000148926	-0.153737	0.734213	1.22518	0.27467
ENSG00000252835	-0.153706	0.916666	1.31914	0.257272
ENSG00000142798	-0.153693	6.55618	2.415	0.127712
ENSG00000106868	-0.153687	-0.149263	1.27499	0.265266
ENSG00000200503	-0.153672	-3.0315	0.278557	0.600437
ENSG00000151917	-0.15363	-2.24064	0.39228	0.534506
ENSG00000226674	-0.153579	-3.05923	0.158009	0.693018
ENSG00000269944	-0.15357	-3.17771	0.45293	0.504648
ENSG00000165661	-0.15345	0.827314	1.53991	0.221545
ENSG00000172005	-0.153408	-2.02978	0.51949	0.475068
ENSG00000213626	-0.153271	1.62068	0.804815	0.374792
ENSG00000186469	-0.153186	0.783806	0.631987	0.431115
ENSG00000228106	-0.15297	-1.49891	1.66382	0.204174
ENSG00000269921	-0.152933	-3.04394	0.434492	0.513405
ENSG00000199883	-0.152932	-3.18521	0.540986	0.466129
ENSG00000005844	-0.152897	-0.051126	0.201801	0.65559
ENSG00000182141	-0.152839	1.77215	4.276	0.0448753
ENSG00000187391	-0.152789	1.54552	3.90688	0.0547063
ENSG00000135378	-0.152642	-1.78756	0.504645	0.481408
ENSG00000171044	-0.152638	-2.48223	0.528577	0.471255
ENSG00000145860	-0.152576	2.37207	5.49297	0.0239204
ENSG00000147526	-0.152552	4.59637	3.64127	0.0632427
ENSG00000219608	-0.152491	-2.84894	0.571823	0.453773
ENSG00000275839	-0.152485	-2.77355	0.887505	0.351563
ENSG00000082497	-0.152303	-1.07524	0.909768	0.345655
ENSG00000158023	-0.152282	-1.35414	1.0139	0.31976
ENSG00000258766	-0.152107	-1.72751	0.985316	0.326597
ENSG00000081041	-0.151951	-0.158446	0.28919	0.59359
ENSG00000266111	-0.151947	-2.61894	0.549796	0.462544
ENSG00000184743	-0.151876	3.18272	2.28814	0.137885
ENSG00000160062	-0.151853	0.901792	3.57861	0.0654645
ENSG00000142627	-0.151797	0.71932	2.19749	0.145731
ENSG00000213445	-0.151792	1.20139	1.98084	0.16669
ENSG00000102048	-0.151693	-2.96896	0.391857	0.534726
ENSG00000184923	-0.151677	-2.65336	0.314831	0.577724
ENSG00000225215	-0.151622	-1.75269	1.13146	0.293566
ENSG00000147439	-0.151536	0.736719	4.29584	0.0444049
ENSG00000091622	-0.151493	-0.906251	0.604376	0.441288
ENSG00000224895	-0.151487	-0.551016	1.56517	0.217862
ENSG00000189316	-0.151438	0.517145	0.30674	0.582636
ENSG00000196172	-0.151422	-1.95849	0.499326	0.483714
ENSG00000072786	-0.151107	1.58152	1.03078	0.315811
ENSG00000179031	-0.151079	-1.13496	0.999582	0.32316
ENSG00000157782	-0.151013	-1.01361	0.775758	0.383474
ENSG00000135698	-0.151001	0.77302	4.43074	0.0413446
ENSG00000074842	-0.150967	0.580679	4.86736	0.0329149
ENSG00000188921	-0.15083	-0.941184	0.320944	0.574068
ENSG00000164741	-0.150825	3.14595	3.12403	0.0844403
ENSG00000164414	-0.150824	0.0954705	3.54327	0.0667557
ENSG00000279502	-0.150812	-1.26628	0.731782	0.39718
ENSG00000106031	-0.150682	0.949472	3.03165	0.0890062
ENSG00000144214	-0.150623	-2.43445	0.59804	0.443675
ENSG00000117122	-0.15059	-3.05346	0.281154	0.598749
ENSG00000140104	-0.150568	-1.34757	1.06209	0.308662
ENSG00000081277	-0.150552	0.731406	0.475786	0.494146
ENSG00000213194	-0.150549	-2.46705	1.00356	0.322211
ENSG00000275004	-0.15054	-1.63778	0.480325	0.492105
ENSG00000059728	-0.150466	2.1998	0.786367	0.380271
ENSG00000091129	-0.150435	-1.98255	0.126084	0.724311
ENSG00000170293	-0.15042	-1.50025	1.46072	0.233603
ENSG00000144320	-0.150402	5.07834	3.61538	0.0641507
ENSG00000132334	-0.150389	0.796368	0.460016	0.501352
ENSG00000170345	-0.150375	5.41758	0.11717	0.733839
ENSG00000134758	-0.150221	1.76787	4.80103	0.0340652
ENSG00000155090	-0.150179	5.7121	1.72758	0.195881
ENSG00000113368	-0.150111	-1.27076	0.432561	0.514338
ENSG00000143303	-0.150089	2.05208	5.5098	0.0237185
ENSG00000182481	-0.150075	0.637104	2.43355	0.126298
ENSG00000233223	-0.150041	-0.042793	1.99989	0.164711
ENSG00000197580	-0.150032	2.41866	1.11748	0.296529
ENSG00000158486	-0.149981	0.95253	0.420852	0.520058
ENSG00000153162	-0.149953	0.709184	1.31975	0.257163
ENSG00000143147	-0.149915	-0.59045	1.11279	0.297532
ENSG00000227671	-0.149899	0.731107	3.78078	0.0585892
ENSG00000224358	-0.149725	-1.64787	0.66898	0.418042
ENSG00000138794	-0.149616	-0.788014	2.50192	0.12124
ENSG00000173928	-0.149463	-1.30505	2.85209	0.0986976
ENSG00000213667	-0.149422	-2.93427	0.912598	0.344914
ENSG00000243244	-0.149417	0.12761	2.60709	0.113906
ENSG00000118495	-0.149389	1.20839	1.92075	0.173118
ENSG00000128594	-0.149321	-1.70628	0.248781	0.620547
ENSG00000154654	-0.149317	-0.0993029	0.738388	0.395075
ENSG00000167981	-0.149212	0.312758	3.61229	0.06426
ENSG00000263809	-0.14915	-1.806	0.915837	0.344069
ENSG00000164294	-0.149086	-0.454448	0.816692	0.371324
ENSG00000256588	-0.149048	-2.38493	0.830363	0.367389
ENSG00000182704	-0.149018	0.271797	0.256511	0.615186
ENSG00000110090	-0.148991	2.35031	1.3877	0.245453
ENSG00000107099	-0.148913	1.37415	0.335764	0.565392
ENSG00000125414	-0.148912	13.4206	0.829833	0.367541
ENSG00000241399	-0.148909	0.910155	0.828982	0.367784
ENSG00000050165	-0.148898	0.729059	0.687576	0.411697
ENSG00000278703	-0.148811	-1.78389	1.0132	0.319925
ENSG00000250568	-0.148807	-2.2952	0.831035	0.367197
ENSG00000188338	-0.148797	3.62955	1.11646	0.296747
ENSG00000189129	-0.148794	0.140441	0.609292	0.439449
ENSG00000214617	-0.148722	0.125724	0.421036	0.519967
ENSG00000119900	-0.148711	3.75801	3.0785	0.086657
ENSG00000234160	-0.14846	-0.63735	1.89504	0.175958
ENSG00000263370	-0.148404	-0.412009	2.15759	0.149347
ENSG00000244214	-0.148341	-2.15593	0.7416	0.394058
ENSG00000099256	-0.148282	-1.94649	0.81179	0.37275
ENSG00000133392	-0.148249	4.40648	0.158322	0.69273
ENSG00000102383	-0.148244	-1.79818	0.987347	0.326105
ENSG00000088367	-0.148233	1.23956	1.53481	0.222298
ENSG00000130402	-0.148118	4.08596	2.20668	0.144913
ENSG00000138459	-0.148117	1.68838	5.66604	0.0219301
ENSG00000182648	-0.148011	-0.0570012	0.713375	0.403131
ENSG00000110318	-0.14792	-0.474854	0.724343	0.399569
ENSG00000168140	-0.147893	-0.107157	0.615759	0.437049
ENSG00000128652	-0.147887	-1.98961	0.845393	0.363131
ENSG00000267416	-0.147827	-3.10714	0.308203	0.581742
ENSG00000173334	-0.147821	4.75019	2.66431	0.110129
ENSG00000137094	-0.147788	5.31243	2.47527	0.123184
ENSG00000141179	-0.147719	1.71717	3.55084	0.0664768
ENSG00000183943	-0.147628	0.422626	2.49762	0.121551
ENSG00000147853	-0.147625	6.09067	0.893596	0.349933
ENSG00000131067	-0.147588	4.73243	0.670355	0.417568
ENSG00000169682	-0.147554	-2.09009	0.99501	0.324256
ENSG00000241764	-0.147325	-2.63698	0.539555	0.466715
ENSG00000132481	-0.147263	0.796748	1.81254	0.185454
ENSG00000136997	-0.147258	1.49699	1.09134	0.302174
ENSG00000187193	-0.147214	4.30723	0.721872	0.400367
ENSG00000266265	-0.147146	-1.52086	1.0248	0.317202
ENSG00000137404	-0.147139	-1.70898	1.77391	0.19011
ENSG00000213949	-0.147062	4.29592	3.51763	0.0677101
ENSG00000234648	-0.147037	-0.340031	1.1712	0.285354
ENSG00000270096	-0.146992	-1.59824	1.68908	0.200839
ENSG00000269190	-0.146897	-1.4853	0.760343	0.388199
ENSG00000145386	-0.146824	-2.55073	0.608012	0.439927
ENSG00000046653	-0.14679	-0.734041	0.47401	0.494949
ENSG00000053747	-0.146729	1.34341	1.04221	0.313176
ENSG00000167695	-0.146684	-1.88228	1.09277	0.301863
ENSG00000164330	-0.146579	2.00973	0.597629	0.44383
ENSG00000249222	-0.146575	-1.79135	1.48901	0.229205
ENSG00000125730	-0.146431	4.43503	0.65787	0.421904
ENSG00000261404	-0.146426	-2.867	0.515183	0.476893
ENSG00000188672	-0.146381	-1.92429	0.576553	0.451924
ENSG00000166681	-0.146305	0.146987	1.02241	0.317762
ENSG00000272562	-0.14629	-2.80674	0.540691	0.466249
ENSG00000169193	-0.146255	1.82794	5.21924	0.0274775
ENSG00000243431	-0.146235	-3.14248	0.542068	0.465686
ENSG00000264343	-0.146151	-1.50981	0.478828	0.492777
ENSG00000172216	-0.146095	5.65494	3.78807	0.0583567
ENSG00000084628	-0.146052	2.07048	2.27748	0.138782
ENSG00000276180	-0.146028	-3.03305	0.427597	0.516749
ENSG00000088992	-0.14585	-1.08862	0.635448	0.429866
ENSG00000154127	-0.14569	-0.689105	0.227183	0.636101
ENSG00000252361	-0.145676	-2.91235	0.476269	0.493929
ENSG00000197375	-0.145654	3.25399	1.13501	0.29282
ENSG00000156313	-0.145617	0.521592	2.10702	0.154084
ENSG00000101310	-0.145609	0.818811	3.56719	0.0658788
ENSG00000253177	-0.145549	-1.81023	0.993665	0.32458
ENSG00000137460	-0.145383	-1.79192	0.985861	0.326465
ENSG00000075651	-0.1453	0.754392	1.57522	0.216416
ENSG00000232702	-0.145293	-0.0386647	3.71108	0.060865
ENSG00000273449	-0.14526	-2.48369	0.488491	0.488469
ENSG00000167641	-0.145255	-1.95197	0.619329	0.435733
ENSG00000102218	-0.145038	0.0370263	1.62137	0.209932
ENSG00000077063	-0.145031	-1.17141	0.383318	0.53919
ENSG00000128791	-0.144942	1.71575	4.06408	0.0502571
ENSG00000198920	-0.144855	0.43245	4.22788	0.0460395
ENSG00000105855	-0.1446	-1.57253	0.184642	0.669619
ENSG00000167552	-0.144598	2.54966	1.63235	0.208423
ENSG00000166927	-0.144593	-0.690607	0.372551	0.544919
ENSG00000226970	-0.144587	-1.53602	1.6574	0.205032
ENSG00000233558	-0.144503	1.74668	1.14408	0.290925
ENSG00000177879	-0.144425	2.03642	5.60486	0.0226124
ENSG00000111052	-0.144424	-0.481488	0.920129	0.342953
ENSG00000062370	-0.144411	0.759438	4.27798	0.0448282
ENSG00000207133	-0.144399	-1.68021	0.600279	0.442829
ENSG00000119927	-0.144393	4.10011	1.18661	0.282251
ENSG00000140044	-0.144316	2.78126	2.41303	0.127863
ENSG00000280389	-0.144204	-3.01314	0.556922	0.459677
ENSG00000229920	-0.144202	-1.41824	0.338731	0.563686
ENSG00000172236	-0.144104	-1.53795	0.295458	0.589629
ENSG00000176183	-0.144089	-2.48549	0.581894	0.449851
ENSG00000240875	-0.144084	-1.90777	0.315249	0.577473
ENSG00000150540	-0.144055	0.206474	0.916031	0.344018
ENSG00000249138	-0.143973	-0.933171	1.00983	0.32072
ENSG00000120149	-0.143927	-0.790673	1.27248	0.26573
ENSG00000177076	-0.143768	-0.884409	1.37409	0.247744
ENSG00000124171	-0.143764	0.324071	1.34516	0.252703
ENSG00000130032	-0.143675	-1.05533	0.686866	0.411937
ENSG00000152154	-0.143652	-1.26507	1.26687	0.266772
ENSG00000160172	-0.143638	-2.61837	0.65366	0.423382
ENSG00000185437	-0.14362	6.22943	3.09001	0.0860905
ENSG00000166813	-0.14357	-1.20121	1.37141	0.248197
ENSG00000123243	-0.143471	3.29504	1.16109	0.287414
ENSG00000129170	-0.143462	7.57602	0.793914	0.378016
ENSG00000170011	-0.143399	0.939564	0.620373	0.435349
ENSG00000222009	-0.143287	-1.20038	1.00378	0.322158
ENSG00000258525	-0.143281	-2.11391	0.949755	0.335384
ENSG00000104972	-0.143251	-2.30177	0.277822	0.600917
ENSG00000222467	-0.143194	-2.25449	0.679464	0.414447
ENSG00000146263	-0.143162	0.414239	2.14346	0.150653
ENSG00000117298	-0.143089	3.27902	2.51422	0.120355
ENSG00000188070	-0.143004	2.25138	3.28837	0.0769511
ENSG00000089041	-0.142967	-1.64589	0.455606	0.503398
ENSG00000269113	-0.142889	-2.3095	0.321701	0.573619
ENSG00000178695	-0.142807	4.12852	1.58005	0.215727
ENSG00000151067	-0.142762	0.414759	0.725203	0.399292
ENSG00000100483	-0.142755	1.27009	4.79106	0.0342418
ENSG00000166455	-0.142716	-2.60454	0.791953	0.3786
ENSG00000096060	-0.142651	6.06147	0.766657	0.386253
ENSG00000214941	-0.142571	1.88354	2.16758	0.148432
ENSG00000168675	-0.142512	3.68914	2.04424	0.16021
ENSG00000169836	-0.142511	-3.04196	0.302413	0.585298
ENSG00000237938	-0.142474	-2.54957	0.298907	0.587473
ENSG00000275672	-0.142351	-3.15511	0.396803	0.532171
ENSG00000109466	-0.142253	0.685657	0.837732	0.365292
ENSG00000074527	-0.142172	1.97105	1.64835	0.20625
ENSG00000133401	-0.142138	2.33147	0.824835	0.368973
ENSG00000240344	-0.142122	1.53079	3.2215	0.0799048
ENSG00000129152	-0.142088	3.38991	2.31587	0.135584
ENSG00000182963	-0.142088	0.737496	1.02428	0.317325
ENSG00000271447	-0.14196	-0.422712	0.899531	0.348355
ENSG00000280291	-0.141958	-2.85088	0.42498	0.518029
ENSG00000004948	-0.141937	-1.12394	0.801481	0.375774
ENSG00000196730	-0.141935	0.992115	1.23351	0.273068
ENSG00000106399	-0.141819	0.497677	2.76296	0.103946
ENSG00000138379	-0.141777	2.42513	0.609856	0.439239
ENSG00000280187	-0.141744	-2.68582	0.383357	0.539169
ENSG00000140471	-0.141718	1.65466	3.90468	0.0547715
ENSG00000267160	-0.141707	0.479548	4.173	0.0474079
ENSG00000138757	-0.141681	6.20875	3.49776	0.0684601
ENSG00000254013	-0.141655	0.444249	2.19176	0.146244
ENSG00000256682	-0.141573	-2.45072	0.658439	0.421705
ENSG00000109113	-0.141569	0.114517	1.1764	0.284301
ENSG00000064012	-0.141523	-0.0935874	0.313122	0.578755
ENSG00000135205	-0.141347	0.0887841	2.63203	0.112241
ENSG00000128917	-0.141239	1.36506	2.20617	0.144957
ENSG00000204272	-0.141111	-0.389787	1.93566	0.171496
ENSG00000156049	-0.141067	-1.71567	0.636043	0.429651
ENSG00000141542	-0.141051	3.05098	2.63283	0.112189
ENSG00000166822	-0.141048	0.906092	3.46232	0.0698211
ENSG00000114698	-0.141032	1.33768	0.872885	0.35552
ENSG00000147408	-0.14101	0.943067	2.3385	0.133738
ENSG00000204899	-0.140998	2.32317	4.56086	0.0386099
ENSG00000049130	-0.140994	2.04331	1.92598	0.172547
ENSG00000279672	-0.140955	-0.699904	1.27942	0.26445
ENSG00000161509	-0.140954	-2.62551	0.567403	0.455511
ENSG00000147454	-0.14093	4.64158	2.1847	0.146879
ENSG00000153902	-0.140889	2.65644	1.97762	0.167027
ENSG00000235295	-0.140829	2.2161	0.157319	0.693653
ENSG00000136141	-0.14071	1.31508	2.84276	0.0992325
ENSG00000048405	-0.140556	2.8769	5.96232	0.0189251
ENSG00000130147	-0.140554	1.35194	0.990328	0.325384
ENSG00000196453	-0.140551	2.25382	6.25871	0.0163574
ENSG00000254614	-0.140457	2.28529	0.6019	0.442218
ENSG00000226958	-0.140268	-2.2976	0.433041	0.514106
ENSG00000235513	-0.140102	-2.21164	0.522465	0.473814
ENSG00000157617	-0.140078	1.01182	0.985159	0.326635
ENSG00000166451	-0.140047	-0.0767346	1.49877	0.227711
ENSG00000073605	-0.139992	0.309923	1.43953	0.236967
ENSG00000272196	-0.139792	-3.10896	0.403391	0.528802
ENSG00000210127	-0.139675	-0.730298	1.16371	0.286879
ENSG00000115318	-0.139664	-1.26702	0.706907	0.405253
ENSG00000223969	-0.139652	-2.76018	0.481018	0.491795
ENSG00000225526	-0.139607	-2.44652	0.127849	0.72247
ENSG00000168779	-0.139517	-0.96524	0.625906	0.433324
ENSG00000135245	-0.139478	-1.72855	0.615619	0.437101
ENSG00000154263	-0.139433	3.8465	2.40658	0.128359
ENSG00000235618	-0.139285	-2.20977	0.811477	0.372841
ENSG00000174574	-0.139264	2.8984	5.008	0.0306133
ENSG00000221332	-0.139243	-2.70504	0.582136	0.449758
ENSG00000102349	-0.139221	1.27783	1.8987	0.175551
ENSG00000170836	-0.139153	1.75438	7.99149	0.00717891
ENSG00000136810	-0.139115	2.0023	3.70811	0.0609643
ENSG00000122591	-0.139067	4.6614	1.01084	0.320482
ENSG00000213066	-0.138999	1.09772	3.69411	0.061434
ENSG00000272034	-0.138947	-3.09036	0.613697	0.437812
ENSG00000231992	-0.138855	-2.93267	0.569963	0.454503
ENSG00000246560	-0.138791	-0.156891	2.05006	0.159631
ENSG00000147403	-0.138769	6.52329	1.6328	0.208362
ENSG00000239291	-0.138653	-1.76017	0.906591	0.34649
ENSG00000265458	-0.138629	-2.83314	0.509595	0.479278
ENSG00000154188	-0.138624	4.21859	2.33443	0.134068
ENSG00000065268	-0.138413	2.16984	1.47829	0.23086
ENSG00000176624	-0.138353	2.63532	6.92958	0.0118255
ENSG00000165071	-0.138274	-0.935661	0.231188	0.63315
ENSG00000244723	-0.138219	-2.52247	0.589688	0.446853
ENSG00000215251	-0.138218	3.02892	4.05972	0.0503751
ENSG00000146826	-0.138178	0.29709	2.18184	0.147137
ENSG00000246523	-0.138115	-1.87605	0.933686	0.33946
ENSG00000164611	-0.138114	-2.73477	0.444018	0.508848
ENSG00000261801	-0.138084	-2.19712	0.318075	0.575778
ENSG00000138738	-0.137991	1.11508	2.66592	0.110024
ENSG00000143669	-0.13798	3.41801	0.991447	0.325114
ENSG00000011465	-0.137907	6.32986	0.846974	0.362687
ENSG00000141570	-0.137884	-1.03821	1.41497	0.240941
ENSG00000248476	-0.137864	-0.576269	1.2121	0.277213
ENSG00000207205	-0.13776	-2.78315	0.204371	0.653552
ENSG00000168395	-0.137669	2.37855	2.78536	0.102598
ENSG00000085491	-0.137661	2.86632	2.92569	0.0945878
ENSG00000159214	-0.137637	-2.22776	1.06719	0.307518
ENSG00000169247	-0.137522	-0.492043	1.00886	0.320951
ENSG00000267361	-0.137426	-0.817292	0.829071	0.367759
ENSG00000279277	-0.137412	-3.08731	0.356489	0.553681
ENSG00000232846	-0.137412	-2.67425	0.452085	0.505044
ENSG00000111231	-0.137396	2.9894	4.91522	0.0321112
ENSG00000276649	-0.13739	-2.06293	0.451829	0.505163
ENSG00000205336	-0.13734	1.77235	2.47928	0.122889
ENSG00000116161	-0.137301	3.51819	5.94711	0.019068
ENSG00000170571	-0.137299	0.0961982	0.315107	0.577558
[truncated: 17,332 more rows]

## Sheet: GSE111010 JSS
genes	logFC	logCPM	F	PValue
ENSG00000000003	0.127645	0.236825	1.37507	0.247784
ENSG00000000419	0.0342379	3.02288	0.215867	0.644691
ENSG00000000457	0.0238102	2.39818	0.0864431	0.770248
ENSG00000000460	-0.00570755	0.586627	0.000873995	0.97656
ENSG00000000938	0.115052	-1.34829	0.171248	0.681185
ENSG00000000971	0.477619	3.32782	4.63447	0.0373357
ENSG00000001036	0.0683762	0.996826	0.304624	0.584026
ENSG00000001084	-0.0476177	3.04785	0.184064	0.670174
ENSG00000001167	-0.142963	2.14659	1.32181	0.257001
ENSG00000001460	-0.0801543	-1.12778	0.206364	0.652054
ENSG00000001461	-0.0455211	1.45712	0.115879	0.735304
ENSG00000001497	0.0442586	2.01654	0.242569	0.625012
ENSG00000001561	-0.00223781	4.3039	0.000528573	0.98177
ENSG00000001617	0.149349	0.494038	0.802027	0.375772
ENSG00000001629	-0.0171065	3.66909	0.0944007	0.760227
ENSG00000001630	0.165794	-1.73595	0.562522	0.457574
ENSG00000001631	-0.0266842	3.8704	0.14057	0.709669
ENSG00000002016	0.0461351	2.34121	0.100863	0.752426
ENSG00000002330	-0.0803949	1.60245	0.297933	0.588171
ENSG00000002549	-0.0384483	3.33055	0.106511	0.74583
ENSG00000002586	0.0182198	3.89026	0.0449694	0.833122
ENSG00000002587	0.261879	-2.83833	1.17148	0.285489
ENSG00000002746	-0.229521	-0.473334	0.601164	0.442631
ENSG00000002822	-0.0877301	1.8469	0.811897	0.372879
ENSG00000002834	0.068118	2.46895	0.346617	0.559299
ENSG00000002919	-0.100674	0.899337	1.006	0.321809
ENSG00000002933	-0.157458	-1.02787	0.240566	0.626441
ENSG00000003056	0.00947036	3.0273	0.0268346	0.870692
ENSG00000003096	-0.0572786	0.950322	0.397123	0.532113
ENSG00000003137	-0.181804	-0.247997	0.275771	0.602345
ENSG00000003147	0.0315934	-0.257369	0.0480436	0.827603
ENSG00000003249	-0.147422	1.95771	0.248873	0.620564
ENSG00000003393	-0.0901159	4.01076	2.20062	0.145684
ENSG00000003400	-0.0624346	1.4027	0.284215	0.596861
ENSG00000003402	0.050004	6.57361	0.234642	0.630708
ENSG00000003436	0.0587099	3.44738	0.108357	0.743716
ENSG00000003509	0.0185174	2.58127	0.082714	0.775117
ENSG00000003756	-0.028137	5.10719	0.0395724	0.843313
ENSG00000003989	0.0600612	7.4849	0.382741	0.539599
ENSG00000004059	0.0374885	2.59843	0.125782	0.724683
ENSG00000004139	-0.0698545	0.461016	0.380273	0.540903
ENSG00000004142	-0.0489533	4.99725	0.104679	0.747947
ENSG00000004399	0.0558551	2.90776	0.201536	0.655873
ENSG00000004455	-0.00523144	4.08962	0.00405877	0.949515
ENSG00000004468	-0.153383	3.74815	0.756322	0.389599
ENSG00000004478	-0.161176	4.15422	1.23775	0.272455
ENSG00000004487	-0.0205469	3.92002	0.108243	0.743846
ENSG00000004534	0.023299	4.06578	0.0635985	0.80217
ENSG00000004660	0.058818	-0.613324	0.107315	0.744907
ENSG00000004700	0.0472575	2.58541	0.367983	0.547486
ENSG00000004766	-0.0667632	3.55779	1.11165	0.297963
ENSG00000004776	-0.417869	4.60452	2.79658	0.102163
ENSG00000004777	0.00069361	-1.20744	1.63715e-05	0.996791
ENSG00000004779	0.00907984	4.46665	0.00443227	0.947247
ENSG00000004799	-0.147878	7.50444	0.0828808	0.774897
ENSG00000004838	0.353376	-2.3314	2.23894	0.142314
ENSG00000004848	0.0157465	1.56919	0.0133515	0.90858
ENSG00000004864	0.109039	2.0669	0.64196	0.427671
ENSG00000004866	-0.140199	2.27312	2.07306	0.157594
ENSG00000004897	-0.0749448	4.40064	1.74908	0.193401
ENSG00000004939	-0.448562	-1.10359	0.599543	0.443242
ENSG00000004948	-0.138929	-0.834861	0.41654	0.522303
ENSG00000004961	-0.0124094	2.88066	0.0154598	0.901662
ENSG00000004975	0.0273153	1.63084	0.118795	0.732126
ENSG00000005007	-0.201659	3.33761	2.2928	0.13773
ENSG00000005020	-0.21226	2.20949	1.68272	0.201894
ENSG00000005022	0.137148	2.01733	1.59659	0.213602
ENSG00000005059	0.180046	-0.679619	0.969773	0.330575
ENSG00000005073	0.16858	0.28098	1.05478	0.310495
ENSG00000005075	-0.0130762	2.96218	0.0135886	0.907776
ENSG00000005100	-0.0574359	1.87914	0.419943	0.520617
ENSG00000005102	-0.00593571	0.754405	0.00153442	0.968946
ENSG00000005108	0.128538	-0.142952	0.440755	0.510514
ENSG00000005156	0.0141788	3.30739	0.0413655	0.839851
ENSG00000005175	-0.157031	3.37374	5.62238	0.0225667
ENSG00000005187	0.423708	-2.14705	1.24515	0.271048
ENSG00000005189	-0.0288737	-1.53509	0.0278961	0.868183
ENSG00000005194	0.0640428	2.21195	0.507926	0.480118
ENSG00000005206	-0.00631705	1.67326	0.00284109	0.957753
ENSG00000005238	0.000297339	1.26108	3.59639e-06	0.998496
ENSG00000005243	-0.036775	2.78941	0.0874131	0.769
ENSG00000005249	0.787731	0.76798	6.76322	0.0129238
ENSG00000005302	-0.0878696	2.55229	1.12802	0.294481
ENSG00000005339	-0.270505	4.74569	2.67418	0.109725
ENSG00000005379	-0.12508	1.87873	1.32597	0.256266
ENSG00000005381	-0.160194	-2.2892	0.463538	0.499843
ENSG00000005436	-0.0789155	4.01853	0.789061	0.379622
ENSG00000005448	0.0752383	-3.03109	0.133589	0.716639
ENSG00000005469	-0.0448135	1.90166	0.419883	0.520647
ENSG00000005471	-0.0848253	3.01034	0.386729	0.537504
ENSG00000005483	-0.0496456	4.77538	0.225096	0.637729
ENSG00000005486	-0.0763323	0.855515	0.412045	0.524545
ENSG00000005513	0.469324	-1.72199	4.02606	0.0515007
ENSG00000005700	-0.0053813	5.26177	0.00490539	0.944507
ENSG00000005801	0.0432821	2.53628	0.201499	0.655903
ENSG00000005810	-0.00792341	5.53768	0.0134074	0.90839
ENSG00000005812	-0.0858763	4.33372	1.87045	0.178954
ENSG00000005844	-0.173416	-0.604772	0.386605	0.537569
ENSG00000005882	-0.122528	4.81119	0.538138	0.467424
ENSG00000005884	0.182132	1.66249	1.50451	0.227051
ENSG00000005889	-0.0944823	4.81078	1.89186	0.176542
ENSG00000005893	-0.14027	6.06853	2.15612	0.149716
ENSG00000005961	-0.549037	-2.27037	1.46738	0.232769
ENSG00000005981	-0.287402	3.36216	2.87852	0.0974311
ENSG00000006007	0.0748584	4.19898	0.219557	0.641886
ENSG00000006015	0.0151969	2.77068	0.0122762	0.912323
ENSG00000006016	-0.076914	1.03714	0.128013	0.722356
ENSG00000006025	-0.230737	2.1298	0.862255	0.358601
ENSG00000006042	0.234297	-0.872368	1.43537	0.237844
ENSG00000006047	0.356292	-2.86656	1.68679	0.201359
ENSG00000006062	-0.331659	2.3488	2.39794	0.129263
ENSG00000006071	-0.319311	-1.42291	0.721563	0.400617
ENSG00000006118	0.0949928	-0.956672	0.247625	0.62144
ENSG00000006125	-0.00716576	4.73666	0.00934444	0.923467
ENSG00000006194	0.0660102	2.04263	1.12589	0.29493
ENSG00000006210	0.0477028	0.219678	0.0555623	0.814839
ENSG00000006282	0.095843	2.27914	0.301626	0.585876
ENSG00000006327	0.0364311	2.92368	0.00721345	0.932733
ENSG00000006432	-0.253754	0.589503	1.60725	0.212108
ENSG00000006451	0.00652644	2.31097	0.00737736	0.931975
ENSG00000006453	0.0177018	-1.09036	0.00972735	0.92192
ENSG00000006459	-0.0680915	4.6666	0.690378	0.4109
ENSG00000006468	0.0879023	-0.589031	0.297683	0.588327
ENSG00000006530	0.0297443	2.10238	0.0766024	0.783361
ENSG00000006534	-0.101386	-1.394	0.304253	0.584254
ENSG00000006576	-0.185978	6.40412	1.80603	0.186454
ENSG00000006607	-0.0611193	2.87749	0.440443	0.510664
ENSG00000006625	0.0622882	0.362757	0.311633	0.579748
ENSG00000006634	0.0501764	0.0845135	0.171449	0.681009
ENSG00000006638	0.0233363	-2.38107	0.00900023	0.924886
ENSG00000006652	-0.148397	5.19182	0.444808	0.508587
ENSG00000006695	-0.0171039	3.53104	0.0201072	0.88794
ENSG00000006704	0.14655	3.84451	1.70218	0.199357
ENSG00000006712	-0.0506613	2.54535	0.238902	0.627633
ENSG00000006715	-0.0232775	2.73975	0.150595	0.699996
ENSG00000006740	0.253881	0.0359912	1.21129	0.277565
ENSG00000006744	-0.106458	3.81999	1.30769	0.259517
ENSG00000006747	0.944205	-2.4927	5.09495	0.0294475
ENSG00000006756	0.0734789	-0.367562	0.238566	0.627874
ENSG00000006757	-0.094967	2.647	0.506477	0.480741
ENSG00000006788	-0.111384	-2.91485	0.148006	0.702458
ENSG00000006831	-0.0218906	4.03664	0.0678956	0.795744
ENSG00000006837	0.122775	-0.940269	0.621331	0.435136
ENSG00000007047	-0.0698047	1.24184	0.357589	0.553172
ENSG00000007062	-0.131909	-0.141031	0.690364	0.410905
ENSG00000007080	-0.0922963	2.09353	0.37142	0.54563
ENSG00000007168	-0.0683773	6.01588	1.50249	0.227358
ENSG00000007171	-0.191757	-2.47652	0.462348	0.500391
ENSG00000007202	-0.0506379	5.40151	0.228263	0.63538
ENSG00000007237	0.0123128	3.01599	0.00450322	0.946827
ENSG00000007255	0.0639609	0.375324	0.130756	0.719526
ENSG00000007312	0.403285	-1.07705	3.13166	0.0843029
ENSG00000007314	-0.268128	6.0702	3.18436	0.081827
ENSG00000007341	0.0315056	2.71387	0.120849	0.729913
ENSG00000007350	0.578522	-3.1529	3.42754	0.0714076
ENSG00000007376	0.0868935	0.297044	0.248094	0.62111
ENSG00000007384	0.137104	1.90204	1.88809	0.176963
ENSG00000007392	-0.0147764	3.21146	0.0105175	0.918822
ENSG00000007402	-0.356766	-0.538671	3.98129	0.0527552
ENSG00000007516	0.0997359	-0.916243	0.339915	0.563106
ENSG00000007520	-0.126008	2.84619	0.472322	0.495832
ENSG00000007541	-0.101009	1.55027	0.530047	0.470769
ENSG00000007545	-0.167621	0.837073	2.3246	0.135103
ENSG00000007866	0.0103223	2.51537	0.0112664	0.915992
ENSG00000007923	-0.0749762	3.29728	0.647314	0.425765
ENSG00000007933	0.192729	-0.0429136	0.494915	0.485762
ENSG00000007944	0.0419495	3.99842	0.185506	0.668964
ENSG00000008018	-0.0396208	4.65422	0.519687	0.47511
ENSG00000008083	0.0399049	3.313	0.354149	0.555079
ENSG00000008086	0.0639192	1.99762	0.357039	0.553477
ENSG00000008128	0.0467985	-2.03902	0.0526254	0.819709
ENSG00000008130	0.0453691	1.89589	0.27195	0.604863
ENSG00000008226	-0.269787	-2.91505	1.38561	0.246009
ENSG00000008256	0.0201975	2.68494	0.0416873	0.839238
ENSG00000008277	0.333106	2.16209	1.21447	0.276945
ENSG00000008282	-0.213186	4.84063	7.12192	0.0108964
ENSG00000008283	0.204246	-0.563376	1.22563	0.27478
ENSG00000008294	-0.0347044	6.13149	0.220246	0.641365
ENSG00000008300	0.353112	-2.42064	2.92103	0.0950738
ENSG00000008311	0.397201	3.24359	2.73331	0.105996
ENSG00000008324	-0.0331792	-0.240343	0.0907742	0.764734
ENSG00000008382	-0.114099	0.49509	0.353982	0.555173
ENSG00000008394	0.424241	0.13638	2.00288	0.164633
ENSG00000008405	0.053132	2.47141	0.105509	0.746986
ENSG00000008441	-0.344336	5.61	2.47773	0.123237
ENSG00000008513	0.156838	5.01124	1.35091	0.251912
ENSG00000008516	-0.27789	-2.38462	0.351745	0.556419
ENSG00000008517	0.484032	3.0029	1.06072	0.309154
ENSG00000008710	-0.212002	5.7163	2.63758	0.112109
ENSG00000008838	-0.0886725	3.95625	0.784275	0.381057
ENSG00000008853	0.0304403	2.96938	0.0613132	0.805682
ENSG00000008869	0.0758126	3.18247	0.72815	0.398495
ENSG00000008952	0.00668673	4.46743	0.0159743	0.900048
ENSG00000008988	-0.0294195	6.2067	0.102179	0.750871
ENSG00000009307	-0.0365133	9.1563	0.106656	0.745663
ENSG00000009335	-0.0638309	5.50958	0.332247	0.567524
ENSG00000009413	-0.0352865	5.29451	0.111126	0.740583
ENSG00000009694	0.0953516	1.17675	0.248538	0.620799
ENSG00000009709	0.322619	1.45564	2.31078	0.136237
ENSG00000009765	-0.477546	-3.44361	1.04233	0.313331
ENSG00000009780	-0.0246432	2.5805	0.117452	0.733584
ENSG00000009790	-0.0674577	-1.46967	0.0651784	0.799781
ENSG00000009830	-0.0305433	1.57	0.0702417	0.792327
ENSG00000009844	-0.0570332	3.98019	0.86243	0.358553
ENSG00000009950	0.248317	2.42361	1.00084	0.323038
ENSG00000009954	-0.00504669	4.78432	0.00366688	0.952011
ENSG00000010017	-0.0895387	4.14056	1.08373	0.304029
ENSG00000010072	0.130186	1.84962	2.09601	0.15537
ENSG00000010165	-0.122735	1.93439	1.54439	0.221102
ENSG00000010219	0.0805353	0.990852	1.29918	0.261049
ENSG00000010244	0.0105071	5.87614	0.00614423	0.937907
ENSG00000010256	-0.00764929	6.31171	0.00226822	0.962248
ENSG00000010270	0.0176033	1.60294	0.0374363	0.847545
ENSG00000010278	0.00744195	1.91379	0.00219646	0.96285
ENSG00000010282	-0.232381	4.72154	4.34451	0.0434681
ENSG00000010292	-0.125807	2.08411	2.09183	0.155772
ENSG00000010295	-0.023633	2.03112	0.0431928	0.836403
ENSG00000010318	0.174818	0.724985	3.49385	0.0688291
ENSG00000010319	0.141767	1.74937	0.822764	0.369731
ENSG00000010322	0.0851623	3.5154	0.841008	0.364529
ENSG00000010327	0.0856414	2.99065	0.311689	0.579714
ENSG00000010361	-0.129907	1.61342	0.617868	0.436409
ENSG00000010379	-0.273024	-1.79744	1.41251	0.241553
ENSG00000010404	-0.113621	3.25775	2.31509	0.135882
ENSG00000010539	0.154717	0.560362	2.49646	0.12187
ENSG00000010610	-0.00110664	-0.524417	1.86562e-05	0.996575
ENSG00000010626	-0.044911	0.0713688	0.0766942	0.783235
ENSG00000010671	0.135132	-1.91341	0.294864	0.590092
ENSG00000010704	-0.00872674	-0.141356	0.00471333	0.945603
ENSG00000010803	-0.0429621	3.55736	0.284794	0.596488
ENSG00000010810	0.0694161	1.6892	0.278537	0.600537
ENSG00000010818	-0.0914766	5.58538	0.632548	0.431052
ENSG00000011007	-0.135744	3.98084	1.10717	0.298927
ENSG00000011009	0.0177184	1.46038	0.0273982	0.869354
ENSG00000011021	-0.0156298	2.27077	0.0208855	0.885807
ENSG00000011028	0.107607	3.40332	0.228885	0.634921
ENSG00000011105	-0.0262864	2.07682	0.0286738	0.866376
ENSG00000011114	-0.050628	3.67209	1.07218	0.306587
ENSG00000011132	0.0695292	1.42223	0.603121	0.441895
ENSG00000011143	-0.0845769	0.870084	0.585953	0.44842
ENSG00000011198	-0.0106447	2.04539	0.0161687	0.899445
ENSG00000011201	0.211476	3.997	5.12317	0.0290268
ENSG00000011243	0.0243229	3.35914	0.110963	0.740767
ENSG00000011258	-0.0884827	3.20218	0.587945	0.447655
ENSG00000011260	-0.0263678	1.92494	0.103578	0.74923
ENSG00000011275	-0.111921	3.74466	2.28944	0.13801
ENSG00000011295	-0.0153892	2.94283	0.0539074	0.817566
ENSG00000011304	-0.00700101	2.74415	0.00795096	0.929387
ENSG00000011347	-0.0796148	-0.565128	0.215574	0.644916
ENSG00000011376	0.0200238	2.63475	0.0882475	0.767933
ENSG00000011405	0.0586178	4.14946	0.342416	0.561679
ENSG00000011422	0.00396636	-1.91651	0.00044058	0.983357
ENSG00000011426	0.208669	-2.27208	0.343236	0.561213
ENSG00000011451	-0.154162	2.05254	1.78416	0.189086
ENSG00000011454	-0.0531879	4.52606	0.765827	0.386664
ENSG00000011465	0.171429	6.55834	0.680094	0.414378
ENSG00000011478	0.368182	-1.97775	4.82675	0.0337927
ENSG00000011485	-0.048697	3.03181	0.314023	0.578304
ENSG00000011523	-0.162101	4.45803	2.44969	0.125317
ENSG00000011566	-0.0113944	5.35569	0.0101986	0.920058
ENSG00000011600	0.0725102	-1.68875	0.0822948	0.775672
ENSG00000011638	0.0767558	4.61056	0.130791	0.719491
ENSG00000012048	-0.106626	1.4212	1.06756	0.307617
ENSG00000012061	0.0251023	3.04746	0.0627815	0.803417
ENSG00000012124	0.33048	-2.89564	0.735397	0.396178
ENSG00000012171	0.0866566	0.761963	0.396277	0.532548
ENSG00000012174	-0.0924867	2.82511	0.631224	0.431531
ENSG00000012211	0.0668883	0.903401	0.271739	0.605002
ENSG00000012223	-0.103035	-0.91686	0.314069	0.578276
ENSG00000012232	-0.0282855	3.78945	0.0459386	0.831361
ENSG00000012660	0.363634	1.38997	7.27423	0.0101411
ENSG00000012779	-0.147106	-1.28522	0.412467	0.524333
ENSG00000012817	-0.072742	4.80665	0.380496	0.540785
ENSG00000012822	-0.00230385	5.09262	0.000537163	0.981623
ENSG00000012963	-0.0140192	2.31442	0.0257937	0.873202
ENSG00000012983	0.0245607	3.37114	0.0702456	0.792322
ENSG00000013016	0.0817967	-0.236353	0.281577	0.598563
ENSG00000013275	-0.0364897	3.31246	0.124909	0.725601
ENSG00000013288	0.101105	0.784354	0.491791	0.487134
ENSG00000013297	0.0107369	-1.21211	0.00165214	0.967777
ENSG00000013306	-0.00386813	2.2658	0.000811867	0.977408
ENSG00000013364	-0.0846208	2.33587	0.340291	0.562891
ENSG00000013374	-0.131805	3.67384	2.71315	0.107251
ENSG00000013375	0.0512053	2.28949	0.310499	0.580436
ENSG00000013392	-0.0404613	0.115402	0.104989	0.747588
ENSG00000013441	0.0105786	5.35285	0.00414216	0.949
ENSG00000013503	0.0521741	2.07485	0.435862	0.512858
ENSG00000013523	0.0191624	2.1065	0.0747598	0.785916
ENSG00000013561	0.0678955	3.52237	0.674361	0.416336
ENSG00000013563	-0.0112987	4.87896	0.00596873	0.938798
ENSG00000013573	0.0523173	0.983085	0.0180359	0.893831
ENSG00000013583	-0.026866	0.746054	0.0353755	0.851749
ENSG00000013588	0.158096	-2.27764	0.256451	0.615311
ENSG00000013619	-0.0164071	0.361859	0.00774446	0.930308
ENSG00000013725	-0.259751	-2.57597	0.622469	0.434719
ENSG00000013810	0.205095	-0.64053	1.87171	0.178811
ENSG00000014123	-0.0395226	4.36149	0.405362	0.52791
ENSG00000014138	0.00565424	0.628298	0.0036452	0.952153
ENSG00000014164	-0.220292	1.48727	3.03561	0.0890342
ENSG00000014216	-0.175562	3.24987	2.41639	0.12784
ENSG00000014641	0.0313542	6.62224	0.0625946	0.803704
ENSG00000014824	0.0101208	4.4803	0.0185282	0.892401
ENSG00000014914	0.135103	-0.515042	0.766584	0.386431
ENSG00000014919	-0.136594	3.71272	2.11661	0.153404
ENSG00000015133	-0.0362968	0.446926	0.06158	0.805268
ENSG00000015153	-0.00855607	4.09385	0.0064817	0.936228
ENSG00000015171	-0.0330407	4.75385	0.23231	0.632407
ENSG00000015285	0.0511519	-2.1377	0.0569157	0.81264
ENSG00000015475	0.145611	-0.841802	0.654394	0.423266
ENSG00000015479	-0.0042212	3.48289	0.000653499	0.979731
ENSG00000015520	-0.165361	-3.18447	0.327398	0.570353
ENSG00000015532	0.078767	1.22285	1.08547	0.303647
ENSG00000015568	0.0161544	-0.411162	0.00823373	0.928146
ENSG00000015676	-0.0319494	4.77357	0.102613	0.750361
ENSG00000016391	-0.158878	1.31093	1.35532	0.251152
ENSG00000016402	0.068869	-1.10356	0.050112	0.823992
ENSG00000016864	0.110252	1.76939	2.63652	0.112179
ENSG00000017260	-0.0354213	4.53628	0.0786047	0.780622
ENSG00000017427	0.313541	3.07434	2.7712	0.103681
ENSG00000017797	-0.0368023	3.62179	0.0699325	0.792774
ENSG00000018189	-0.0835463	3.83203	1.02452	0.31745
ENSG00000018236	0.537021	0.00274385	4.19194	0.0471304
ENSG00000018280	0.00407912	-1.28584	0.000285204	0.986609
ENSG00000018408	0.0480649	2.9875	0.580392	0.450566
ENSG00000018510	-0.0544644	3.79226	0.744479	0.393303
ENSG00000018610	-0.0735288	1.8555	0.73769	0.395449
ENSG00000018625	-0.0542067	8.51204	0.371537	0.545567
ENSG00000018699	-0.132261	2.16428	2.37037	0.131423
ENSG00000018869	0.0425941	-1.01987	0.050252	0.823751
ENSG00000019102	0.0350275	-2.81583	0.0222956	0.882043
ENSG00000019144	-0.0608728	3.9607	0.926932	0.341366
ENSG00000019169	-0.454962	-2.60939	1.32898	0.255736
ENSG00000019485	-0.103525	1.28307	1.11045	0.29822
ENSG00000019505	-0.368968	-3.30409	0.582712	0.449668
ENSG00000019549	0.420193	-0.48986	6.16587	0.0172533
ENSG00000019582	-0.0103553	4.3061	0.00494105	0.944306
ENSG00000019991	0.209432	-0.47729	1.13999	0.291968
ENSG00000019995	-0.089443	4.83206	0.923462	0.342261
ENSG00000020129	-0.188021	1.0392	2.97	0.0924377
ENSG00000020181	0.306907	1.84561	3.32063	0.0757941
ENSG00000020256	-0.0060766	0.820254	0.00324307	0.954866
ENSG00000020426	0.05369	3.91586	0.38662	0.537561
ENSG00000020577	-0.0516319	6.09301	0.155782	0.695138
ENSG00000020633	0.204657	-2.358	0.539803	0.466741
ENSG00000020922	-0.0375791	2.90005	0.241471	0.625795
ENSG00000021300	-0.499276	-0.223481	5.05235	0.0300951
ENSG00000021355	-0.434732	2.32171	3.86953	0.0560358
ENSG00000021461	-0.0139317	-2.67182	0.00151306	0.969162
ENSG00000021574	-0.0037488	2.94636	0.00204474	0.964155
ENSG00000021645	-0.0521864	-1.69301	0.024776	0.875707
ENSG00000021762	0.132567	1.09276	1.80899	0.186102
ENSG00000021776	-0.0754934	3.74051	0.544472	0.464833
ENSG00000021826	-0.215613	-0.258829	1.21369	0.277096
ENSG00000022267	-0.100586	11.0968	0.708992	0.404716
ENSG00000022277	-0.0600612	3.57067	0.466166	0.498637
ENSG00000022567	-0.180041	1.06125	3.13253	0.0842613
ENSG00000022840	-0.143764	5.4049	1.14	0.291966
ENSG00000022976	-0.0589486	2.32452	0.4532	0.504637
ENSG00000023041	-0.0540365	2.35556	0.440041	0.510855
ENSG00000023171	0.0522179	1.26778	0.0933823	0.761483
ENSG00000023191	-0.089622	3.69233	0.973775	0.329591
ENSG00000023228	-0.00732156	7.2588	0.0040369	0.949651
ENSG00000023287	-0.0728063	5.66715	1.15222	0.289429
ENSG00000023318	-0.00422704	2.81347	0.00387028	0.9507
ENSG00000023330	0.0947243	3.97777	0.323159	0.572849
ENSG00000023445	-0.0741747	1.06544	0.163033	0.6885
ENSG00000023516	-0.0543688	3.99925	0.47554	0.494376
ENSG00000023572	-0.00272652	1.33044	0.000329132	0.985615
ENSG00000023608	0.0479112	0.950645	0.136232	0.713976
ENSG00000023697	-0.00841179	2.16026	0.0186556	0.892034
ENSG00000023734	-0.000113808	4.17534	1.08775e-06	0.999173
ENSG00000023839	-0.058536	0.5654	0.100872	0.752414
ENSG00000023892	0.0415911	-1.72243	0.0357186	0.85104
ENSG00000023902	-0.412651	2.86378	2.7834	0.102948
ENSG00000023909	0.164591	3.45685	1.19114	0.281541
ENSG00000024048	-0.0100729	5.84305	0.0420378	0.838573
ENSG00000024422	0.0675502	2.10673	0.127389	0.723004
ENSG00000024526	-0.401864	-3.10755	1.29972	0.260951
ENSG00000024862	-0.127074	1.12243	1.27372	0.265701
ENSG00000025039	-0.0725698	5.80379	0.310563	0.580397
ENSG00000025156	-0.122477	4.37047	1.22248	0.27539
ENSG00000025293	-0.04487	4.48925	0.32773	0.570159
ENSG00000025434	0.323267	0.118345	5.38155	0.0254642
ENSG00000025708	-0.0215961	-0.364853	0.0232621	0.879534
ENSG00000025770	-0.0410772	2.59482	0.127995	0.722375
ENSG00000025772	-0.115333	0.925351	0.657276	0.422255
ENSG00000025796	-0.0389953	3.31998	0.219452	0.641966
ENSG00000025800	-0.0682873	5.26007	0.798638	0.376773
ENSG00000026025	0.275306	5.3659	2.22006	0.143964
ENSG00000026036	-0.127058	-1.24549	0.369885	0.546458
ENSG00000026103	0.0736309	0.337597	0.17684	0.676323
ENSG00000026297	0.103503	-0.15383	0.409146	0.526
ENSG00000026508	-0.0530822	2.89153	0.048931	0.826044
ENSG00000026652	0.245603	-0.275082	3.1456	0.0836399
ENSG00000026751	-0.089341	-2.88295	0.0662003	0.798252
ENSG00000026950	0.00449834	1.56442	0.00101162	0.974783
ENSG00000027001	0.167454	1.75646	2.13545	0.151632
ENSG00000027075	0.0970589	2.55849	1.16296	0.287224
ENSG00000027697	0.0891224	3.37618	1.72001	0.197067
ENSG00000027847	-0.111071	1.39129	1.76457	0.191481
ENSG00000028116	-0.123221	2.60208	1.90006	0.175628
ENSG00000028137	0.0287362	1.60671	0.0331933	0.856341
ENSG00000028203	-0.0115702	5.05096	0.0457361	0.831728
ENSG00000028277	0.132762	-1.82849	0.267333	0.607935
ENSG00000028310	0.0284065	2.57617	0.167112	0.684842
ENSG00000028528	0.0401941	4.25543	0.166967	0.684971
ENSG00000028839	-0.137287	0.929099	1.99826	0.165109
ENSG00000029153	-0.233028	-1.68179	0.764965	0.386929
ENSG00000029363	-0.0366876	5.62136	0.198638	0.658192
ENSG00000029364	0.0917633	2.78867	3.03052	0.0892935
ENSG00000029534	0.12304	6.53123	0.514485	0.477314
ENSG00000029639	0.0536045	1.7661	0.298619	0.587743
ENSG00000029725	-0.0591609	5.26129	0.300302	0.586697
ENSG00000029993	-0.284044	-0.0126143	0.890281	0.350988
ENSG00000030066	-0.0137087	3.4073	0.0187475	0.89177
ENSG00000030110	-0.1036	0.847025	0.36136	0.551097
ENSG00000030304	0.318973	0.201209	1.21229	0.277369
ENSG00000030419	0.0651587	3.69351	0.555809	0.460252
ENSG00000030582	-0.163317	2.51847	2.02915	0.161956
ENSG00000031003	0.0180231	3.08787	0.0176667	0.894917
ENSG00000031081	0.115171	2.45664	0.950851	0.335283
ENSG00000031691	0.0287992	0.087029	0.0690323	0.794081
ENSG00000031698	-0.0256798	4.05191	0.160773	0.690551
ENSG00000031823	-0.0546594	2.78813	0.557937	0.459401
ENSG00000032219	0.0554217	2.87538	0.972818	0.329826
ENSG00000032389	0.0145692	1.29254	0.0178028	0.894515
ENSG00000032444	-0.249081	2.68017	1.96489	0.168597
ENSG00000032742	0.0617462	2.38496	0.139024	0.711195
ENSG00000033011	0.000428615	0.584693	2.15598e-05	0.996318
ENSG00000033030	-0.0202327	3.02448	0.0465267	0.830302
ENSG00000033050	-0.091765	3.77436	0.45543	0.503596
ENSG00000033100	0.0477856	1.5388	0.276619	0.601789
ENSG00000033122	0.0725144	2.03657	0.0953377	0.759078
ENSG00000033170	-0.0301077	1.24377	0.0785849	0.780649
ENSG00000033178	-0.0209119	3.62835	0.0633995	0.802473
ENSG00000033327	-0.30811	1.6926	3.60331	0.0647961
ENSG00000033627	-0.111857	4.19949	1.1714	0.285506
ENSG00000033800	-0.0992091	4.12083	1.58579	0.215127
ENSG00000033867	-0.0903141	4.49064	0.29626	0.589216
ENSG00000034053	0.426629	-3.21559	1.9389	0.171374
ENSG00000034152	-0.418887	3.88528	3.30774	0.0763429
ENSG00000034510	0.109248	3.44661	0.988775	0.325937
ENSG00000034533	0.0398121	0.419247	0.117369	0.733675
ENSG00000034677	-0.101648	4.45165	1.34	0.253805
ENSG00000034693	0.0531719	1.78416	0.721843	0.400527
ENSG00000034713	-0.0748595	3.83562	0.611706	0.438688
ENSG00000034971	0.215239	3.23233	0.605404	0.441039
ENSG00000035115	0.0724425	2.60995	0.267796	0.607625
ENSG00000035141	0.111903	1.64363	0.536881	0.467942
ENSG00000035403	-0.205632	6.01661	3.94957	0.0536643
ENSG00000035664	-0.118915	5.43629	0.872239	0.355863
ENSG00000035681	-0.102046	3.11648	2.43937	0.126093
ENSG00000035687	-0.100171	1.78757	0.71683	0.402153
ENSG00000035862	0.244373	3.29571	2.22633	0.143413
ENSG00000035928	-0.0258181	3.34331	0.175806	0.677215
ENSG00000036054	-0.131299	4.21065	2.05477	0.159394
ENSG00000036257	-0.0890866	5.38313	1.55579	0.219436
ENSG00000036448	-0.048566	7.7517	0.0563346	0.813581
ENSG00000036530	-0.101541	-0.839051	0.335919	0.5654
ENSG00000036549	-0.0462175	4.08342	0.541009	0.466247
ENSG00000036672	-0.167561	4.96907	0.915231	0.344398
ENSG00000037042	0.10921	-0.0944917	0.633738	0.430622
ENSG00000037241	-0.0409069	0.129351	0.193873	0.66205
ENSG00000037280	0.151323	0.43378	0.995369	0.324348
ENSG00000037474	-0.0494142	3.63848	0.442016	0.509914
ENSG00000037637	-0.0409955	3.57753	0.430668	0.515367
ENSG00000037749	-0.047255	2.79516	0.447805	0.50717
ENSG00000037757	0.175937	1.49093	3.19346	0.0814078
ENSG00000037897	-0.169277	-0.778739	0.872451	0.355805
ENSG00000037965	-0.1714	0.768422	2.32922	0.134726
ENSG00000038002	-0.0808488	0.982114	0.587321	0.447894
ENSG00000038210	-0.0154837	0.0573566	0.0102701	0.919779
ENSG00000038219	-0.0608103	4.70207	0.917487	0.34381
ENSG00000038274	-0.00557645	3.54243	0.00787841	0.929709
ENSG00000038295	0.320684	-0.925562	1.57557	0.216584
ENSG00000038358	-0.0900545	2.70523	0.953078	0.334724
ENSG00000038382	0.000343265	5.09661	2.4921e-05	0.996041
ENSG00000038427	0.12472	3.85822	0.369843	0.54648
ENSG00000038532	-0.183566	2.89045	4.23243	0.0461265
ENSG00000038945	0.159154	-0.720281	0.367908	0.547527
ENSG00000039123	-0.0819791	4.63038	2.26437	0.140128
ENSG00000039139	0.0413693	-1.8857	0.0252088	0.874636
ENSG00000039319	-0.0270365	4.57033	0.0721005	0.789664
ENSG00000039523	-0.129189	2.07753	0.755977	0.389706
ENSG00000039537	0.770035	-1.31634	5.43727	0.0247597
ENSG00000039560	0.360884	0.102053	5.67865	0.0219422
ENSG00000039650	0.0386544	0.727677	0.149529	0.701007
ENSG00000040199	-0.128282	1.72337	0.891126	0.350762
ENSG00000040275	0.290556	0.362531	5.81964	0.0204582
ENSG00000040341	-0.0906268	4.56002	1.17987	0.283795
ENSG00000040487	-0.0842062	0.495975	0.599198	0.443373
ENSG00000040531	0.292389	0.906248	4.29342	0.0446586
ENSG00000040633	0.0860465	1.49938	0.525934	0.472484
ENSG00000040933	-0.0213925	3.17427	0.0926293	0.762417
ENSG00000041353	-0.0952866	-2.06356	0.199251	0.6577
ENSG00000041357	-0.0948033	4.19335	2.09872	0.155109
ENSG00000041515	0.141418	-2.20882	0.120191	0.730619
ENSG00000041802	-0.0281451	3.02013	0.170863	0.681523
ENSG00000041880	0.0483386	1.33644	0.113512	0.737918
ENSG00000041982	-0.655673	1.99182	1.26891	0.266591
ENSG00000041988	0.0414554	1.27435	0.180271	0.673384
ENSG00000042062	0.169451	0.693058	1.04423	0.312896
ENSG00000042088	-0.163714	-0.0175556	1.33662	0.254394
ENSG00000042286	0.165255	0.992241	2.39225	0.129706
ENSG00000042317	-0.0333212	1.4959	0.0607997	0.80648
ENSG00000042429	0.074803	2.48413	0.718737	0.401533
ENSG00000042445	-0.0562585	3.92468	0.0835283	0.774044
ENSG00000042493	0.152735	-1.16082	0.292194	0.591774
ENSG00000042753	-0.00732823	2.34676	0.0027773	0.95823
ENSG00000042781	-0.156136	-2.44642	0.270918	0.605546
ENSG00000042832	-0.578444	-1.9633	6.06856	0.0180955
ENSG00000042980	0.275216	-1.34098	0.915968	0.344206
ENSG00000043093	-0.0866337	4.25261	0.8396	0.364927
ENSG00000043143	0.0220937	2.3616	0.0489859	0.825948
ENSG00000043462	-0.10652	-0.159415	0.449594	0.506328
ENSG00000043514	-0.0815775	1.53514	0.828513	0.36808
ENSG00000043591	-0.107197	-3.11486	0.100855	0.752435
ENSG00000044090	-0.27445	2.6574	5.04431	0.030219
ENSG00000044115	-0.0233606	4.84483	0.0791898	0.779829
ENSG00000044446	-0.0972523	2.77214	0.710954	0.404072
ENSG00000044459	-0.154883	2.43059	1.14482	0.290961
ENSG00000044524	0.351966	0.846836	1.90437	0.17515
ENSG00000044574	-0.258524	4.3171	2.61984	0.113286
ENSG00000046604	0.0396326	0.277277	0.0576854	0.811402
ENSG00000046647	-0.0926285	0.484224	0.65099	0.424465
ENSG00000046651	-0.00249498	2.1655	0.000489487	0.982457
ENSG00000046653	0.307518	-0.595697	2.23267	0.142859
ENSG00000046889	0.149429	3.42657	1.86156	0.179967
ENSG00000047056	0.00253975	3.43557	0.000970314	0.975303
ENSG00000047188	-0.0637002	4.43701	0.32758	0.570246
ENSG00000047230	0.0299608	1.73022	0.0723647	0.789288
ENSG00000047249	-0.0507087	3.0781	0.59022	0.446784
ENSG00000047315	-0.0315387	5.01256	0.273249	0.604004
ENSG00000047346	-0.0411714	5.29071	0.0905995	0.764954
ENSG00000047365	-0.170817	0.4832	0.61916	0.435933
ENSG00000047410	-0.0453242	5.57652	0.617024	0.43672
ENSG00000047457	0.93497	-1.04143	5.91454	0.0195204
ENSG00000047578	-0.151807	0.787201	1.53833	0.221994
ENSG00000047579	0.0196702	0.50761	0.0223808	0.88182
ENSG00000047597	-0.171686	2.16719	2.59946	0.114655
ENSG00000047617	0.0919833	0.913642	0.592929	0.44575
ENSG00000047621	-0.0430273	2.80927	0.389106	0.536262
ENSG00000047634	-0.050583	3.41157	0.125519	0.724959
ENSG00000047644	-0.104959	2.46537	1.04656	0.312363
ENSG00000047648	-0.11227	3.03498	0.398117	0.531603
ENSG00000047662	-0.467168	1.69188	1.72661	0.196227
ENSG00000047849	-0.240428	8.52537	2.38962	0.12991
ENSG00000047932	-0.0381659	3.58718	0.613027	0.438198
ENSG00000048028	-0.164084	5.24771	1.05113	0.311323
ENSG00000048052	-0.216515	4.51115	1.6277	0.209279
ENSG00000048140	-0.089196	2.52369	0.239607	0.627127
ENSG00000048162	0.0169044	1.66081	0.0197522	0.888927
ENSG00000048342	0.232811	0.988786	2.5836	0.115733
ENSG00000048392	-0.0751469	4.59797	0.544144	0.464967
ENSG00000048405	0.0106162	3.20113	0.0117085	0.914366
ENSG00000048471	-0.157316	2.61065	5.17613	0.0282548
ENSG00000048540	0.258997	-0.772285	0.645149	0.426534
ENSG00000048544	0.0982816	3.89163	0.612156	0.438521
ENSG00000048649	-0.0712202	4.22292	1.52591	0.223834
ENSG00000048707	-0.0392126	6.27397	0.281998	0.59829
ENSG00000048740	-0.0900716	3.81966	0.425387	0.51794
ENSG00000048828	-0.0015255	5.22222	0.000272505	0.98691
ENSG00000048991	-0.119075	3.84164	1.29054	0.262617
ENSG00000049130	-0.0260942	2.51274	0.045607	0.831962
ENSG00000049167	0.0957585	1.43447	0.879719	0.35383
ENSG00000049192	0.0727863	-1.36843	0.13544	0.71477
ENSG00000049239	-0.0979167	5.19215	0.841743	0.364322
ENSG00000049245	0.000843268	4.1351	0.000139184	0.990645
ENSG00000049246	0.134232	4.82694	1.76861	0.190984
ENSG00000049323	0.181178	3.81371	3.07783	0.086919
ENSG00000049449	-0.0398234	2.202	0.13402	0.716202
ENSG00000049540	0.119051	1.35946	0.253055	0.617653
ENSG00000049541	-0.171416	1.36484	3.00529	0.0905894
ENSG00000049618	-0.157351	5.0999	2.93269	0.0944386
ENSG00000049656	-0.00519757	2.07172	0.00354719	0.9528
ENSG00000049759	-0.149514	4.1136	2.63317	0.112401
ENSG00000049769	0.10191	2.49041	0.64372	0.427043
ENSG00000049860	0.062281	2.48305	0.627577	0.432854
ENSG00000049883	-0.107046	2.68593	3.08711	0.0864616
ENSG00000050030	-0.0853515	-2.2447	0.209673	0.649467
ENSG00000050130	-0.0539916	2.869	0.478399	0.493089
ENSG00000050165	0.154847	0.590602	0.791705	0.378832
ENSG00000050327	-0.183538	-2.85085	0.291887	0.591968
ENSG00000050344	-0.181977	-1.82351	1.43606	0.237733
ENSG00000050393	0.112634	2.16674	0.922718	0.342454
ENSG00000050405	-0.019728	3.3729	0.0167063	0.897796
ENSG00000050426	0.161939	2.39752	2.6548	0.11098
ENSG00000050438	0.0914433	-2.28273	0.177774	0.675519
ENSG00000050628	0.596633	-0.971864	4.01425	0.0518285
ENSG00000050748	0.0435589	3.83088	0.186516	0.66812
ENSG00000050767	0.0300087	-2.41848	0.0190355	0.890948
ENSG00000050820	-0.202141	3.53179	2.81681	0.100971
ENSG00000051009	-0.0338979	1.98001	0.225149	0.637689
ENSG00000051108	-0.0142554	4.54594	0.0266421	0.871152
ENSG00000051128	-0.0962054	2.0499	0.375045	0.543685
ENSG00000051180	-0.295571	-2.86107	1.7843	0.189069
ENSG00000051341	-0.205547	-0.294597	0.738586	0.395165
ENSG00000051382	-0.0956415	3.55092	0.57658	0.452046
ENSG00000051523	0.0166945	1.29317	0.00780912	0.930018
ENSG00000051596	-0.262542	0.350125	2.89247	0.09665
ENSG00000051620	0.0378105	3.87599	0.0555963	0.814783
ENSG00000051825	-0.00442427	3.33371	0.0019429	0.965058
ENSG00000052126	0.146338	1.03112	0.675841	0.415829
ENSG00000052723	0.0709814	3.38775	0.774458	0.384026
ENSG00000052749	-0.145434	3.43497	0.450672	0.505821
ENSG00000052795	-0.118869	4.25569	0.410761	0.525188
ENSG00000052802	0.101043	0.711928	1.25915	0.268411
ENSG00000052841	0.00211968	4.42725	0.00041299	0.983886
ENSG00000052850	-0.0480475	-1.71882	0.0163976	0.89874
ENSG00000053254	-0.0727341	5.97469	0.494452	0.485965
ENSG00000053371	-0.0308138	2.76966	0.042126	0.838406
ENSG00000053372	-0.138969	1.82054	1.0429	0.3132
ENSG00000053501	-0.115721	0.939666	1.30776	0.259505
ENSG00000053524	-0.142863	0.0898305	0.343219	0.561223
ENSG00000053702	0.799743	-1.41452	7.23652	0.0103227
ENSG00000053747	0.251929	1.11112	1.58149	0.215738
ENSG00000053770	-0.0328598	4.46625	0.0843071	0.773023
ENSG00000053900	-0.0542255	2.57575	0.294446	0.590354
ENSG00000053918	0.0885859	-1.74945	0.283571	0.597276
ENSG00000054116	0.053197	2.18413	0.593005	0.445721
ENSG00000054118	-0.0435693	5.85324	0.271717	0.605017
ENSG00000054148	-0.0735221	3.71887	0.17759	0.675678
ENSG00000054219	-0.116304	-2.80063	0.201752	0.655701
ENSG00000054267	-0.0280698	3.63399	0.172212	0.680341
ENSG00000054277	0.174326	0.0899759	1.51209	0.225905
ENSG00000054282	-0.0502274	3.22011	0.409592	0.525775
ENSG00000054392	-0.21235	-1.42958	1.62817	0.209214
ENSG00000054523	-0.11115	8.26322	1.43513	0.237882
ENSG00000054598	0.477067	-0.41703	4.80755	0.0341295
ENSG00000054611	-0.156817	1.95359	2.95095	0.0934535
ENSG00000054654	-0.11261	7.12965	2.16997	0.148447
ENSG00000054690	0.044142	-0.139034	0.0372415	0.847937
ENSG00000054793	-0.0473669	3.55678	0.0558476	0.814373
ENSG00000054803	0.554897	-2.41729	1.88709	0.177075
ENSG00000054938	-0.226811	-1.0757	0.489785	0.488018
ENSG00000054965	-0.141055	3.64731	2.58176	0.115859
ENSG00000054967	-0.055403	2.38132	0.112774	0.738739
ENSG00000054983	-0.0358271	2.45846	0.2434	0.624421
ENSG00000055044	-0.0910582	3.46928	0.712527	0.403557
ENSG00000055070	-0.217962	4.41376	2.0152	0.16337
ENSG00000055130	-0.0986161	4.80194	2.54803	0.118194
ENSG00000055147	-0.0947202	2.7068	2.30148	0.137007
ENSG00000055163	-0.287617	0.956163	1.04508	0.312701
ENSG00000055208	-0.0862783	4.55703	1.12157	0.295847
ENSG00000055211	0.06044	3.15763	0.951488	0.335122
ENSG00000055332	0.0236251	3.72226	0.164092	0.687545
ENSG00000055483	0.0675824	2.76532	0.414481	0.523328
ENSG00000055609	-0.139326	6.46153	2.71309	0.107255
ENSG00000055732	0.0126166	-1.31778	0.0013812	0.970536
ENSG00000055813	0.00187695	0.457676	0.000148286	0.990344
ENSG00000055917	-0.0452868	4.83893	0.421315	0.51994
ENSG00000055950	-0.043964	2.94817	0.178193	0.67516
ENSG00000055955	-0.249346	0.185374	1.31326	0.258521
ENSG00000056050	-0.0728547	1.10927	0.53676	0.467992
ENSG00000056097	-0.00461422	4.9758	0.00660432	0.935629
ENSG00000056277	-0.197779	0.751572	1.23842	0.272328
ENSG00000056558	0.125988	0.289924	0.512961	0.477963
ENSG00000056586	0.00789275	4.58588	0.0216142	0.883846
ENSG00000056736	-0.0108796	-0.482128	0.00441195	0.947368
ENSG00000056972	-0.0594323	0.943928	0.290051	0.593131
ENSG00000056998	1.06206	-2.01462	4.504	0.0399695
ENSG00000057019	0.0162306	3.22806	0.0493206	0.825364
ENSG00000057252	0.00858013	1.41603	0.00503897	0.943758
ENSG00000057294	0.0470577	2.13631	0.0605324	0.806897
ENSG00000057468	0.0445823	0.820196	0.0559105	0.81427
ENSG00000057608	0.0417795	4.78127	0.325395	0.57153
ENSG00000057657	0.130369	-1.36493	0.769937	0.385404
ENSG00000057663	-0.0761089	2.97828	1.43416	0.238038
ENSG00000057704	-0.000865699	3.06241	7.82931e-05	0.992984
ENSG00000057757	-0.0622784	3.27758	0.345486	0.559938
ENSG00000057935	0.0152337	1.97979	0.0721867	0.789541
ENSG00000058056	-0.188978	7.84145	1.90457	0.175128
ENSG00000058063	0.0088722	4.25606	0.0062408	0.937422
ENSG00000058085	-0.351997	-1.19171	2.95724	0.0931166
ENSG00000058091	-0.100142	2.45275	1.49861	0.227948
ENSG00000058262	0.0895366	4.24383	0.736349	0.395875
ENSG00000058272	0.00565926	4.79092	0.0111186	0.916542
ENSG00000058404	-0.164168	4.77413	1.55798	0.219118
ENSG00000058453	-0.195214	1.87812	2.12536	0.152578
ENSG00000058600	0.00713421	3.81443	0.00602946	0.938489
ENSG00000058668	0.181757	4.34116	2.89692	0.0964028
ENSG00000058673	-0.0886809	5.67651	1.27209	0.266003
ENSG00000058729	-0.0540749	2.8041	0.651377	0.424328
ENSG00000058799	-0.0633797	1.26088	0.286586	0.59534
ENSG00000058804	0.0692109	1.67155	0.943921	0.33703
ENSG00000058866	-0.112593	1.4686	0.261694	0.611732
ENSG00000059122	-0.0315739	3.09404	0.0869421	0.769605
ENSG00000059145	-0.0316334	2.58346	0.0531435	0.81884
ENSG00000059377	0.0970365	-1.18928	0.308824	0.581455
ENSG00000059378	-0.0283314	1.17664	0.0642309	0.80121
ENSG00000059573	-0.0656114	0.721618	0.306761	0.582715
ENSG00000059588	-0.0884541	4.04427	0.620129	0.435577
ENSG00000059691	0.0209166	2.77386	0.0714761	0.790554
ENSG00000059728	-0.200582	1.7622	2.66509	0.110312
ENSG00000059758	-0.0858771	3.12599	1.06185	0.308899
ENSG00000059769	0.0571294	0.484636	0.404996	0.528095
ENSG00000059804	0.167367	0.24983	1.45345	0.234961
ENSG00000059915	0.0761811	-3.08218	0.088089	0.768135
ENSG00000060069	-0.106086	1.44529	1.02219	0.317993
ENSG00000060138	-0.0637064	8.8925	0.203654	0.654191
ENSG00000060140	-0.146068	-1.92811	0.188141	0.666766
ENSG00000060237	-0.174463	6.59632	1.24619	0.27085
ENSG00000060339	-0.0660625	4.08774	0.756186	0.389642
ENSG00000060491	0.00902797	1.84301	0.00569802	0.9402
ENSG00000060558	0.0939039	-2.63028	0.145065	0.705284
ENSG00000060642	0.0329619	0.47382	0.146439	0.70396
ENSG00000060656	-0.165203	2.56367	0.677794	0.415162
ENSG00000060688	-0.0182737	2.4761	0.0562612	0.8137
ENSG00000060718	0.384769	-2.16085	1.77075	0.190721
ENSG00000060749	-0.00465867	4.1874	0.0047352	0.945477
ENSG00000060762	0.12557	4.37982	1.42396	0.239686
ENSG00000060971	0.0242458	2.66821	0.0686798	0.794595
ENSG00000060982	0.07385	0.307183	0.112089	0.739503
ENSG00000061273	0.0671597	2.66278	0.471462	0.496222
ENSG00000061337	-0.138085	-1.21559	0.607849	0.440125
ENSG00000061455	0.114071	-1.90003	0.226227	0.636887
ENSG00000061676	-0.0964221	5.98822	1.50906	0.226363
ENSG00000061794	0.0784911	3.93261	0.92987	0.340611
ENSG00000061918	0.151573	1.35366	1.31907	0.257487
ENSG00000061936	-0.0528077	3.56594	0.313981	0.57833
ENSG00000061938	-0.121068	4.28699	1.26873	0.266625
ENSG00000061987	-0.00722747	4.83176	0.00357335	0.952626
ENSG00000062194	-0.0165986	4.79706	0.100354	0.75303
ENSG00000062282	1.15136	0.249579	8.91482	0.00477828
ENSG00000062370	0.0830455	0.769805	0.624468	0.433988
ENSG00000062485	-0.0568271	6.24591	0.23777	0.628446
ENSG00000062582	-0.157807	-2.61897	0.542102	0.4658
ENSG00000062598	-0.141708	2.94516	3.10812	0.0854359
ENSG00000062650	-0.0799404	4.6556	1.86109	0.180021
ENSG00000062716	-0.0692587	3.05374	0.459826	0.501555
ENSG00000062725	0.0271617	3.82744	0.212599	0.647201
ENSG00000062822	0.0230172	0.155818	0.0344614	0.853654
ENSG00000063046	-0.00519604	7.30829	0.00148031	0.969498
ENSG00000063127	0.118721	-2.45944	0.25068	0.619303
ENSG00000063169	-0.0467394	0.709716	0.075777	0.784502
ENSG00000063176	0.131524	0.425733	0.935476	0.339176
ENSG00000063177	0.0660934	5.46676	0.29044	0.592884
ENSG00000063180	0.149899	-0.933218	0.549746	0.462693
ENSG00000063241	0.0247871	2.99306	0.0170663	0.896707
ENSG00000063244	-0.0479612	3.15541	0.385433	0.538183
ENSG00000063245	-0.219595	3.84186	1.74626	0.193753
ENSG00000063322	0.0166077	2.27847	0.0515479	0.821532
ENSG00000063438	-0.377999	-3.11654	1.35899	0.250521
ENSG00000063587	0.0198912	1.93567	0.0351615	0.852192
ENSG00000063601	-0.0697113	3.1584	1.36931	0.24876
ENSG00000063660	-0.0485766	4.8963	0.11488	0.736404
ENSG00000063761	-0.111581	0.946399	0.604802	0.441264
ENSG00000063854	-0.00587846	4.02153	0.00143104	0.97001
ENSG00000063978	-0.00472008	2.58752	0.00772621	0.93039
ENSG00000064012	0.0630445	-0.359274	0.170243	0.682068
ENSG00000064042	-0.208003	7.13245	2.30019	0.137114
ENSG00000064102	-0.0369711	2.46612	0.232782	0.632062
ENSG00000064115	0.0582652	2.33095	0.849861	0.362043
ENSG00000064199	0.40497	-3.16389	1.93935	0.171326
ENSG00000064201	0.530286	-2.83436	3.04036	0.0887935
ENSG00000064205	-0.160643	2.40477	0.44963	0.506311
ENSG00000064218	-0.140715	-3.01554	0.273344	0.603942
ENSG00000064225	-0.0606946	2.19719	0.0690396	0.79407
ENSG00000064300	0.30973	-1.52315	1.13676	0.292644
ENSG00000064309	0.295958	0.856544	1.53843	0.221979
ENSG00000064313	0.000847092	3.0089	9.78838e-05	0.992155
ENSG00000064393	-0.203239	5.29306	1.03102	0.315937
ENSG00000064419	-0.0275714	3.90844	0.0962769	0.757933
ENSG00000064490	-0.0706843	1.7737	0.439523	0.511103
ENSG00000064545	-0.243464	2.32828	1.95485	0.169664
ENSG00000064601	0.048901	2.97221	0.252525	0.61802
ENSG00000064607	-0.0395413	4.25623	0.40726	0.52695
ENSG00000064651	-0.0772796	4.90604	0.245584	0.622876
ENSG00000064652	-0.0828518	1.48826	1.17903	0.283964
ENSG00000064655	-0.040297	-1.13043	0.0102662	0.919794
ENSG00000064666	0.0179279	-0.314894	0.0055892	0.940772
ENSG00000064687	-0.0268764	1.0687	0.0205853	0.886625
ENSG00000064692	0.000380221	-1.07287	3.55468e-06	0.998505
ENSG00000064703	-0.0634073	2.36156	1.06027	0.309254
ENSG00000064726	-0.0267798	6.59438	0.0389858	0.844463
ENSG00000064763	0.0920469	-0.661993	0.249096	0.620409
ENSG00000064787	-0.326915	-3.61731	0.275282	0.602667
ENSG00000064932	-0.162946	1.89482	1.666	0.204104
ENSG00000064933	-0.0435639	2.40739	0.222852	0.639405
ENSG00000064961	0.0503838	1.39206	0.141164	0.709085
ENSG00000064989	0.0553328	2.71633	0.0957809	0.758537
ENSG00000064995	-0.0469882	2.12464	0.408182	0.526485
ENSG00000064999	-0.104592	2.78938	1.15734	0.288375
ENSG00000065000	-0.224507	3.94771	2.13466	0.151706
ENSG00000065029	-0.0300522	3.36233	0.0587233	0.809746
ENSG00000065054	0.10907	2.73156	0.45086	0.505733
ENSG00000065057	-0.111656	-0.130355	0.539508	0.466862
ENSG00000065060	-0.0743626	4.46512	0.610823	0.439016
ENSG00000065135	-0.0210465	2.99469	0.0757433	0.784548
ENSG00000065150	-0.00568808	6.20041	0.0040045	0.949853
ENSG00000065154	0.00949124	3.56907	0.0065452	0.935917
ENSG00000065183	-0.0579252	2.848	0.465356	0.499009
ENSG00000065243	-0.0434433	4.09495	0.320678	0.57432
ENSG00000065268	-0.0248657	1.51905	0.0484624	0.826865
ENSG00000065308	0.0927813	1.25659	0.561572	0.457952
ENSG00000065320	0.289757	-0.558014	3.07437	0.0870903
ENSG00000065328	-0.146299	-2.64503	0.243044	0.624675
ENSG00000065357	0.29623	-0.482818	3.13446	0.0841692
ENSG00000065361	-0.083002	-0.400682	0.0365628	0.849312
ENSG00000065413	0.0545272	1.91117	0.155073	0.695796
ENSG00000065427	-0.0300367	5.1659	0.0960214	0.758244
ENSG00000065457	-0.0416976	1.27186	0.138025	0.712186
ENSG00000065485	0.114667	-0.433394	0.55227	0.461674
ENSG00000065491	-0.0851904	1.97072	0.366531	0.548274
ENSG00000065518	-0.0481378	4.84455	0.14037	0.709865
ENSG00000065526	-0.176284	4.80211	1.29395	0.261997
ENSG00000065534	0.397321	2.55544	4.52103	0.0396144
ENSG00000065548	-0.0116005	3.75867	0.028407	0.866993
ENSG00000065559	0.0243061	3.79438	0.0967333	0.757378
ENSG00000065600	0.421398	-1.25601	7.86369	0.00770492
ENSG00000065609	-0.86507	-1.65354	7.92721	0.00748243
ENSG00000065613	-0.00266561	5.0854	0.00219617	0.962852
ENSG00000065615	0.0352621	2.36719	0.170869	0.681518
ENSG00000065621	-0.202201	-1.03416	2.15094	0.150193
ENSG00000065665	-0.0182815	0.656406	0.0388444	0.844741
ENSG00000065675	-0.0550452	5.48015	0.24491	0.623352
ENSG00000065717	-0.0596446	2.92474	0.136056	0.714152
ENSG00000065802	-0.0621003	3.46656	0.173586	0.679141
ENSG00000065809	0.257056	0.491562	1.83415	0.183135
ENSG00000065833	-0.187163	3.43134	2.2068	0.145135
ENSG00000065882	-0.166133	4.0597	0.567406	0.455642
ENSG00000065883	-0.0146826	4.31712	0.0496925	0.824718
ENSG00000065911	-0.00492769	3.37567	0.00097715	0.975216
ENSG00000065923	-0.0737851	3.00155	0.311555	0.579795
ENSG00000065970	-0.102103	3.1497	0.640034	0.428359
ENSG00000065978	-0.0329382	7.04568	0.0595175	0.80849
ENSG00000065989	-0.285563	2.3261	3.01121	0.0902837
ENSG00000066027	0.0100398	4.32933	0.014957	0.903266
ENSG00000066032	-0.443161	-2.71372	1.7011	0.199497
ENSG00000066044	-0.0630452	2.96655	0.551785	0.46187
ENSG00000066056	0.178061	1.64108	1.37281	0.248166
ENSG00000066084	-0.0362676	3.69072	0.291042	0.592503
ENSG00000066117	-0.0415516	2.06136	0.441597	0.510113
ENSG00000066135	-0.0748683	2.84198	0.996491	0.324079
ENSG00000066136	0.0616874	3.74984	1.0464	0.312401
ENSG00000066185	0.0965064	-1.01803	0.245241	0.623118
ENSG00000066248	0.0874048	-3.23703	0.0626342	0.803643
ENSG00000066279	-0.0824969	-1.5273	0.165142	0.686602
ENSG00000066294	0.0977848	-0.224945	0.195953	0.660359
ENSG00000066322	0.00926073	0.469059	0.00942155	0.923153
ENSG00000066336	-0.23856	-1.17146	1.18274	0.283219
ENSG00000066379	-0.0548564	0.74227	0.32761	0.570229
ENSG00000066382	-0.269424	1.4916	1.62687	0.209393
ENSG00000066422	-0.0180299	3.65475	0.0894315	0.766428
ENSG00000066427	0.0482397	2.84411	0.202137	0.655395
ENSG00000066455	-0.0737785	2.83025	0.949509	0.33562
ENSG00000066557	-0.0906329	2.48278	0.882012	0.35321
ENSG00000066583	-0.109724	2.08415	0.463829	0.49971
ENSG00000066629	-0.0907247	3.79867	0.7159	0.402456
ENSG00000066651	-0.086261	2.7803	0.299493	0.587199
ENSG00000066654	-0.12163	3.94065	4.12395	0.0488705
ENSG00000066697	-0.0351373	1.52042	0.0904736	0.765112
ENSG00000066735	0.0725164	0.530079	0.191482	0.664007
ENSG00000066739	-0.052208	4.93763	0.629106	0.432299
ENSG00000066777	-0.0381013	4.53782	0.644049	0.426926
ENSG00000066827	-0.2993	2.24807	8.91401	0.00478002
ENSG00000066855	-0.0018343	1.97577	0.000445628	0.983261
ENSG00000066923	-0.142229	-1.51072	0.639726	0.428469
ENSG00000066926	0.0343472	3.5651	0.105595	0.746886
ENSG00000066933	0.106612	5.38849	2.17327	0.148147
ENSG00000067048	-0.0568888	4.43785	0.457695	0.502543
ENSG00000067057	-0.0589675	0.8394	0.124101	0.726453
ENSG00000067064	0.0586763	4.85142	0.362429	0.550511
ENSG00000067066	0.0493604	2.82388	0.283436	0.597362
ENSG00000067082	-0.123333	3.58802	0.616449	0.436932
ENSG00000067113	-0.0138236	3.46271	0.0122508	0.912413
ENSG00000067141	-0.172718	4.66092	2.43263	0.126603
ENSG00000067167	0.0644938	3.68002	0.933541	0.33967
ENSG00000067177	-0.0456534	5.46878	0.118703	0.732226
ENSG00000067182	-0.121085	3.12785	1.24304	0.271448
ENSG00000067191	-0.215014	5.5389	3.05174	0.0882194
ENSG00000067208	-0.00264048	2.92096	0.00129857	0.971431
ENSG00000067221	-0.000592156	1.16811	2.95775e-05	0.995687
ENSG00000067225	-0.108864	7.90242	0.269886	0.606231
ENSG00000067248	-0.0134224	4.04347	0.0499847	0.824212
ENSG00000067334	-0.0711016	3.64868	1.10683	0.299
ENSG00000067365	-0.137509	2.85209	1.06417	0.308379
ENSG00000067369	-0.0192629	3.7023	0.036583	0.849271
ENSG00000067445	0.283735	-0.369736	1.54336	0.221253
ENSG00000067533	-0.033351	3.98763	0.161757	0.689656
ENSG00000067560	-0.104463	5.31918	1.34145	0.253552
ENSG00000067596	0.00595481	3.0515	0.0129624	0.909916
ENSG00000067601	-0.135274	-0.911397	0.673488	0.416635
ENSG00000067606	0.247585	-3.22617	0.670529	0.417652
ENSG00000067646	-0.0779659	3.22076	1.35765	0.250752
ENSG00000067704	-0.0507626	4.82451	0.206109	0.652254
ENSG00000067715	0.549951	-2.56206	2.39337	0.129618
ENSG00000067798	0.0725963	0.884855	0.0644312	0.800907
ENSG00000067829	-0.0362402	2.9556	0.162684	0.688816
ENSG00000067836	0.00279427	2.2178	0.000366324	0.984824
ENSG00000067840	0.050911	0.194169	0.0312574	0.860547
ENSG00000067900	0.107063	4.20089	1.4763	0.23138
ENSG00000067955	-0.0832081	2.89827	0.610052	0.439303
ENSG00000067992	0.0886578	-0.00549765	0.308269	0.581794
ENSG00000068001	0.214386	1.11364	2.9831	0.0917467
ENSG00000068024	-0.0700329	5.09904	0.383473	0.539213
ENSG00000068028	0.293348	1.24056	10.7622	0.00213359
ENSG00000068078	0.0899503	-2.39869	0.106038	0.746375
ENSG00000068079	0.0163075	-0.774419	0.0118985	0.913677
ENSG00000068097	-0.0660745	2.55602	0.795702	0.377643
ENSG00000068120	-0.143649	1.79186	1.87878	0.17801
ENSG00000068137	0.0275971	2.97507	0.0336675	0.85533
ENSG00000068305	-0.121874	5.69454	2.6498	0.111307
ENSG00000068308	-0.0574504	2.46387	0.897699	0.34901
ENSG00000068323	-0.101986	2.18913	1.10272	0.299887
ENSG00000068354	-0.25081	0.757828	5.0816	0.0296488
ENSG00000068366	0.0219139	2.8416	0.0863678	0.770345
ENSG00000068383	-0.0494577	4.22144	0.120948	0.729807
ENSG00000068394	-0.00760039	2.38288	0.00851486	0.926933
ENSG00000068400	-0.0577306	1.93557	0.8172	0.371338
ENSG00000068438	0.00409078	1.32722	0.00122116	0.972295
ENSG00000068489	0.034221	-2.62455	0.0268018	0.87077
ENSG00000068615	-0.0343514	3.1862	0.168364	0.683729
ENSG00000068650	-0.175533	3.41051	2.30755	0.136504
ENSG00000068654	-0.0784228	3.41103	0.632132	0.431202
ENSG00000068697	-0.0616545	4.02048	0.700428	0.407544
ENSG00000068724	0.0553758	1.24039	0.162745	0.688761
ENSG00000068745	-0.0725478	2.64846	0.331711	0.567835
ENSG00000068784	-0.0129144	1.87604	0.0141437	0.90592
ENSG00000068796	0.113061	1.67498	1.05248	0.311015
ENSG00000068831	0.319767	0.66888	7.30228	0.0100082
ENSG00000068878	-0.108983	6.19712	1.38942	0.245372
ENSG00000068885	-0.0453832	0.790858	0.156119	0.694826
ENSG00000068903	-0.0268823	5.52253	0.0241546	0.877263
ENSG00000068912	-0.0562904	3.15598	0.483542	0.490787
ENSG00000068971	0.0498998	1.57886	0.189867	0.665338
ENSG00000068976	-0.233124	9.96385	1.74124	0.194382
ENSG00000069011	0.780142	1.2621	2.39805	0.129255
ENSG00000069020	-0.231835	3.4353	0.962651	0.332336
ENSG00000069122	0.112945	4.39519	1.34275	0.253325
ENSG00000069188	0.905883	-2.57074	5.61984	0.0225953
ENSG00000069248	0.0398666	3.9768	0.42843	0.516455
ENSG00000069275	0.0185662	6.70752	0.0369599	0.848506
ENSG00000069329	-0.0393858	4.04816	0.532921	0.469577
ENSG00000069345	-0.0117883	4.70244	0.013757	0.907209
ENSG00000069399	0.0972453	-0.307385	0.400896	0.530181
ENSG00000069424	0.152494	-0.70686	0.574067	0.453027
ENSG00000069431	-0.0812048	6.19718	1.0289	0.31643
ENSG00000069493	0.104527	0.7585	0.276972	0.601559
ENSG00000069509	-0.0324006	0.476327	0.121931	0.728756
ENSG00000069535	0.18207	4.41194	2.95304	0.0933415
ENSG00000069667	-0.0473334	6.18979	0.105089	0.747471
ENSG00000069696	-0.124416	-2.33895	0.217704	0.643291
ENSG00000069702	0.205352	3.83077	2.06442	0.158442
ENSG00000069712	-0.0694752	1.33259	0.140265	0.709969
ENSG00000069849	0.0783935	1.4033	0.634454	0.430364
ENSG00000069869	-0.202618	6.31934	1.6256	0.209568
ENSG00000069943	0.0875859	-0.427933	0.282057	0.598253
ENSG00000069956	-0.0584871	4.39239	0.260384	0.612622
ENSG00000069966	0.192711	-0.479006	1.35246	0.251644
ENSG00000069974	-0.0311593	-0.115503	0.0498668	0.824416
ENSG00000069998	0.135993	2.73377	1.09747	0.301025
ENSG00000070010	-0.0694485	2.92761	0.614545	0.437636
ENSG00000070018	-0.0934575	4.76519	1.33822	0.254115
ENSG00000070031	0.312515	-2.37589	0.633122	0.430844
ENSG00000070047	-0.0849844	3.27193	0.759672	0.388561
ENSG00000070061	0.0421661	3.7389	0.529147	0.471144
ENSG00000070081	-0.0441538	2.46092	0.196954	0.659549
ENSG00000070087	0.00915421	6.18613	0.0051015	0.943411
ENSG00000070159	0.149302	5.50382	1.37518	0.247764
ENSG00000070182	-0.260766	7.05778	1.92939	0.172405
ENSG00000070190	0.270548	-0.327011	3.22335	0.0800479
ENSG00000070193	-0.413561	-1.36671	1.1252	0.295076
ENSG00000070214	0.0238475	3.1917	0.0550315	0.815709
ENSG00000070269	0.0878203	2.26977	0.347525	0.558787
ENSG00000070366	-0.11701	2.84618	1.51627	0.225276
ENSG00000070367	-0.0280566	4.12563	0.195832	0.660457
ENSG00000070371	-0.163374	5.93182	2.40517	0.128703
ENSG00000070404	0.286556	0.247395	2.54483	0.118419
ENSG00000070413	-0.0067618	3.32066	0.00831398	0.927798
ENSG00000070423	-0.0598389	2.41322	0.179743	0.673834
ENSG00000070444	0.0235893	0.952821	0.0302871	0.862706
ENSG00000070476	-0.060207	4.1307	0.718592	0.40158
ENSG00000070495	-0.0290849	3.18451	0.0683534	0.795072
ENSG00000070501	0.081784	3.3346	0.654843	0.423108
ENSG00000070526	0.306515	-1.90714	1.65275	0.205876
ENSG00000070540	0.114139	4.2804	0.810562	0.373268
ENSG00000070601	-0.407375	-0.0972131	1.13639	0.292721
ENSG00000070610	0.142645	4.23634	1.91807	0.17364
ENSG00000070614	-0.106956	3.58421	0.781177	0.38199
ENSG00000070669	-0.00917805	-0.149425	0.00349496	0.953148
ENSG00000070718	-0.166303	1.65563	2.2889	0.138055
ENSG00000070731	0.0943066	1.47335	0.131753	0.718506
ENSG00000070756	-0.0371515	3.84065	0.141565	0.708691
ENSG00000070759	0.0186665	1.39464	0.0233374	0.87934
ENSG00000070761	0.0745844	0.89911	1.0891	0.302851
ENSG00000070770	-0.11262	2.64828	1.88842	0.176926
ENSG00000070778	-0.0390565	3.1804	0.12852	0.721831
ENSG00000070785	-0.115843	3.74361	3.3787	0.0733752
ENSG00000070808	-0.225581	5.82848	3.13151	0.0843101
ENSG00000070814	-0.103814	2.35082	1.11192	0.297905
ENSG00000070831	0.0364849	4.64114	0.266015	0.608817
ENSG00000070882	0.220587	1.74676	0.619837	0.435684
ENSG00000070950	-0.120153	0.38677	0.701837	0.407076
ENSG00000070961	-0.0367733	4.57911	0.189485	0.665653
ENSG00000071051	-0.0409685	2.96894	0.0744691	0.786322
ENSG00000071054	-0.126955	4.12043	1.1262	0.294865
ENSG00000071073	-0.00397425	2.37438	0.00291551	0.957204
ENSG00000071082	0.072659	5.85318	0.940495	0.337898
ENSG00000071127	-0.0790381	4.97275	0.434461	0.513533
ENSG00000071189	-0.0346172	5.23577	0.293527	0.590933
ENSG00000071205	-0.0303894	4.72068	0.0382707	0.845877
ENSG00000071242	-0.0557675	3.2642	0.247655	0.621419
ENSG00000071243	-0.0928732	2.27021	0.461921	0.500588
ENSG00000071246	0.0687678	0.951718	0.208721	0.650209
ENSG00000071282	-0.144342	6.65394	0.468745	0.497459
ENSG00000071462	-0.103253	2.67889	0.754495	0.390167
ENSG00000071537	-0.0938241	4.78906	2.33166	0.134527
ENSG00000071539	-0.0800606	-3.00779	0.11489	0.736393
ENSG00000071553	0.043234	2.8962	0.404307	0.528445
ENSG00000071564	-0.0256028	1.7138	0.0491197	0.825714
ENSG00000071575	0.10319	2.01713	1.14468	0.29099
ENSG00000071626	0.00413883	3.53091	0.00251951	0.960214
ENSG00000071655	-0.0394173	3.3791	0.0520251	0.820722
ENSG00000071794	0.0456989	3.51243	0.283345	0.597421
ENSG00000071859	0.0248651	2.68377	0.0347252	0.853102
ENSG00000071889	-0.0646947	2.0948	0.360158	0.551757
ENSG00000071894	-0.187715	2.35843	2.1725	0.148217
ENSG00000071909	-0.572021	-2.34211	4.20121	0.0468985
ENSG00000071967	0.269202	4.04308	2.37736	0.130871
ENSG00000071991	0.599634	-2.33645	3.186	0.0817514
ENSG00000071994	0.0553715	3.05556	0.695691	0.409121
ENSG00000072042	0.0496378	1.16175	0.198266	0.658491
ENSG00000072062	-0.30514	4.10056	2.33584	0.134188
ENSG00000072071	0.425231	-0.503389	3.85943	0.0563432
ENSG00000072110	0.25783	1.85532	1.24334	0.271391
ENSG00000072121	-0.14102	4.01458	3.92889	0.0542663
ENSG00000072133	0.142702	-0.381433	0.34982	0.557497
ENSG00000072134	-0.0137876	2.88198	0.0514381	0.821719
ENSG00000072135	-0.0779233	1.44239	0.489052	0.488341
ENSG00000072163	0.159611	1.77116	1.71301	0.197962
ENSG00000072195	-0.255363	6.92178	2.16735	0.148686
ENSG00000072201	0.0465657	1.00686	0.143879	0.706433
ENSG00000072210	0.0321247	4.47274	0.116984	0.734095
ENSG00000072274	0.258609	5.81588	1.31279	0.258604
ENSG00000072310	0.0896149	4.09812	0.221316	0.640559
ENSG00000072364	-0.0121972	5.47006	0.0227066	0.88097
ENSG00000072401	-0.0727537	5.45514	0.546937	0.463831
ENSG00000072415	-0.0421061	3.93025	0.351594	0.556504
ENSG00000072422	-0.174602	6.14212	0.864829	0.357893
ENSG00000072501	-0.139349	4.12985	2.73195	0.10608
ENSG00000072506	0.0171545	2.18843	0.018007	0.893916
ENSG00000072518	-0.185931	2.2662	3.2701	0.0779714
ENSG00000072571	-0.118074	-1.64891	0.326144	0.571089
ENSG00000072609	0.0942135	1.55538	0.404977	0.528105
ENSG00000072657	0.418455	0.202753	4.51037	0.0398363
ENSG00000072682	-0.00185166	1.65402	0.00016769	0.989732
ENSG00000072694	0.0244559	-1.15168	0.0116021	0.914754
ENSG00000072736	-0.0580478	4.43594	0.677643	0.415213
ENSG00000072756	0.187947	1.51015	3.44648	0.0706603
ENSG00000072778	0.0450063	6.95876	0.0961601	0.758075
ENSG00000072786	0.151037	1.02257	2.04506	0.160359
ENSG00000072803	-0.0122667	4.46743	0.0276408	0.868782
ENSG00000072818	0.00372269	-0.229393	0.000533676	0.981683
ENSG00000072832	-0.0763417	-2.9559	0.0482418	0.827253
ENSG00000072840	0.194914	0.949507	1.37965	0.24701
ENSG00000072849	-0.0624023	2.17926	0.740256	0.394636
ENSG00000072858	0.00468168	-1.79649	0.000501366	0.982246
ENSG00000072864	0.0318812	0.814751	0.110282	0.741534
ENSG00000072952	0.222559	1.6685	2.39078	0.12982
ENSG00000072954	-0.0187402	6.84496	0.0145158	0.904697
ENSG00000072958	-0.155718	2.66675	2.09392	0.155571
ENSG00000073008	-0.24591	2.55939	1.93454	0.171846
ENSG00000073050	-0.152671	0.997344	2.50715	0.121098
ENSG00000073060	-0.015841	1.31294	0.0213966	0.884428
ENSG00000073111	-0.197165	1.59462	2.35947	0.132289
ENSG00000073169	0.0585363	1.99735	0.527264	0.471929
ENSG00000073282	0.0104701	4.73351	0.00340377	0.953763
ENSG00000073331	-0.0730562	1.22273	0.172297	0.680265
ENSG00000073350	-0.0135991	-1.67946	0.00572231	0.940073
ENSG00000073417	0.110997	3.06579	0.846467	0.362993
ENSG00000073464	-0.107337	4.98771	0.652127	0.424064
ENSG00000073536	-0.00815983	0.519096	0.00532603	0.942181
ENSG00000073578	-0.156943	6.12244	1.07666	0.305593
ENSG00000073584	-0.017992	3.22296	0.0907326	0.764787
ENSG00000073605	0.218651	0.182694	1.33654	0.254409
ENSG00000073614	-0.0450947	4.73745	0.301935	0.585684
ENSG00000073670	0.414756	-3.29305	2.40281	0.128886
ENSG00000073711	0.0248435	6.94587	0.105842	0.746601
ENSG00000073712	0.00750162	4.3283	0.00967383	0.922134
ENSG00000073737	0.157835	-3.39026	0.144883	0.70546
ENSG00000073756	0.131398	-3.06255	0.146072	0.704312
ENSG00000073792	-0.381382	-0.2392	3.60686	0.0646695
ENSG00000073803	0.0999363	0.802278	0.590512	0.446672
ENSG00000073849	0.00615623	2.41419	0.00183623	0.96603
ENSG00000073861	-0.377665	-3.12405	1.23141	0.273668
ENSG00000073905	-0.0293003	3.32659	0.0357738	0.850927
ENSG00000073910	-0.0896747	5.21079	0.749816	0.391628
ENSG00000073921	-0.0205942	5.20943	0.0492395	0.825505
ENSG00000073969	0.0167416	2.14279	0.025376	0.874224
ENSG00000074047	0.204714	-0.763367	1.31361	0.258459
ENSG00000074054	-0.0754568	6.00819	1.14114	0.291729
ENSG00000074071	0.0271417	2.9513	0.0455285	0.832104
ENSG00000074181	0.0688197	3.88726	0.0939322	0.760804
ENSG00000074201	-0.00408048	3.44086	0.00316834	0.955389
ENSG00000074211	-0.169214	-2.35679	0.220515	0.641162
ENSG00000074219	-0.19198	0.881123	0.800766	0.376144
ENSG00000074266	-0.0730301	1.96448	0.663623	0.420041
ENSG00000074319	-0.0964743	3.46571	1.62563	0.209563
ENSG00000074356	0.0157157	3.25499	0.068335	0.795099
ENSG00000074370	0.260169	-0.280326	1.12637	0.294828
ENSG00000074416	-0.0159549	4.07049	0.0126097	0.911145
ENSG00000074527	0.151039	2.18406	1.0543	0.310602
ENSG00000074582	-0.0461723	1.77367	0.282384	0.598041
ENSG00000074590	-0.0116086	3.18977	0.00555206	0.940969
ENSG00000074603	-0.0643672	5.04166	0.677267	0.415342
ENSG00000074621	0.109819	-0.835274	0.415234	0.522952
ENSG00000074657	0.00534913	5.22373	0.00565123	0.940445
ENSG00000074660	0.218906	1.07299	3.16203	0.0828662
ENSG00000074695	0.0172592	5.03784	0.0687812	0.794447
ENSG00000074696	0.00735204	2.18169	0.00684719	0.934459
ENSG00000074706	-0.386957	-2.99697	1.51455	0.225535
ENSG00000074755	-0.0364332	4.86168	0.15079	0.699812
ENSG00000074800	0.0883863	4.12308	0.604028	0.441555
ENSG00000074842	-0.0542209	0.508516	0.258786	0.613711
ENSG00000074855	-0.113304	1.39692	0.671738	0.417236
ENSG00000074935	0.0139705	2.94208	0.00954489	0.922653
ENSG00000074964	-0.139413	4.55043	1.33918	0.253948
ENSG00000074966	-0.189321	-1.90417	0.845916	0.363148
ENSG00000075035	-0.0608414	-2.46435	0.0482259	0.827281
ENSG00000075073	-0.203418	-2.61728	0.577769	0.451584
ENSG00000075089	-0.0108155	1.60574	0.0152209	0.902421
ENSG00000075131	-0.0796005	-0.218314	0.59473	0.445065
ENSG00000075142	0.0408241	1.86678	0.362194	0.550639
ENSG00000075151	-0.0909024	4.93267	0.669938	0.417856
ENSG00000075188	0.0436612	1.51974	0.439122	0.511294
ENSG00000075213	0.32819	-2.49678	0.509332	0.479515
ENSG00000075223	0.0037763	4.81512	0.000547662	0.981444
ENSG00000075234	-0.0576317	2.21549	0.097304	0.756687
ENSG00000075239	-0.0078596	6.2284	0.00276001	0.95836
ENSG00000075240	-0.155859	1.79766	2.48758	0.122516
ENSG00000075275	1.15722	-2.50347	7.74839	0.00812705
ENSG00000075292	0.00784101	6.26963	0.00541497	0.941701
ENSG00000075303	0.0913756	1.9544	1.1499	0.289908
ENSG00000075336	0.0492903	3.36416	0.281283	0.598753
ENSG00000075340	0.0565595	-0.808498	0.106109	0.746293
ENSG00000075391	-0.0463637	4.40754	0.0989317	0.754728
ENSG00000075399	-0.0698756	0.573429	0.452099	0.505152
ENSG00000075407	-0.0231647	3.19243	0.0498001	0.824532
ENSG00000075413	0.00211414	4.5801	0.00131693	0.971229
ENSG00000075415	0.0887469	6.88857	0.524335	0.473154
ENSG00000075420	0.0377553	4.7863	0.118332	0.732627
ENSG00000075426	-0.0329115	3.942	0.0606289	0.806747
ENSG00000075539	-0.0618166	4.71329	0.58604	0.448386
ENSG00000075568	-0.0108798	5.41423	0.0142702	0.905502
ENSG00000075618	0.263549	-0.260514	2.09159	0.155795
ENSG00000075624	-0.064755	6.33713	0.77547	0.383718
ENSG00000075643	-0.000214422	-1.51843	7.80399e-07	0.999299
ENSG00000075651	0.18764	1.51015	1.26792	0.266775
ENSG00000075702	-0.0926459	2.47008	0.0984353	0.755323
ENSG00000075711	0.039575	4.26282	0.419592	0.520791
ENSG00000075785	-0.118835	4.94329	1.38275	0.24649
ENSG00000075790	-0.0690964	4.14236	1.23569	0.272849
ENSG00000075826	0.0793954	2.18097	0.257301	0.614728
ENSG00000075856	-0.0355052	3.42488	0.523065	0.473687
ENSG00000075884	0.197782	-0.564233	1.02452	0.317448
ENSG00000075914	0.130187	2.74322	0.520555	0.474744
ENSG00000075945	-0.0149089	3.11132	0.0496013	0.824876
ENSG00000075975	0.0054873	3.52544	0.00573331	0.940015
ENSG00000076003	-0.151114	1.76292	3.17926	0.0820632
ENSG00000076043	-0.0209924	2.05186	0.100295	0.7531
ENSG00000076053	-0.0367138	1.99335	0.219947	0.641591
ENSG00000076067	0.0820837	2.58739	1.01977	0.318561
ENSG00000076108	-0.0869988	3.52875	1.07414	0.306152
ENSG00000076201	-0.292886	2.29314	2.88267	0.0971981
ENSG00000076242	0.0694334	3.83685	0.992778	0.324971
ENSG00000076248	-0.0188682	2.6099	0.0175101	0.895381
ENSG00000076258	0.0832314	-0.793222	0.187809	0.667043
ENSG00000076321	0.0518664	2.8297	0.922111	0.342611
ENSG00000076344	-0.231506	-1.46793	0.525234	0.472778
ENSG00000076351	-0.171092	1.08281	2.92117	0.0950663
ENSG00000076356	-0.163539	3.23098	2.69913	0.108134
ENSG00000076382	0.294956	-2.39345	2.47899	0.123145
ENSG00000076513	0.0266983	2.6513	0.112693	0.738829
ENSG00000076554	-0.306902	0.79443	3.50929	0.0682436
ENSG00000076555	-0.230027	5.80275	3.61284	0.0644575
ENSG00000076604	-0.0894794	-2.28419	0.167309	0.684666
ENSG00000076641	0.0684112	1.34615	0.297561	0.588403
ENSG00000076650	0.12082	1.22675	1.95187	0.169982
ENSG00000076662	0.0168199	0.402641	0.00908502	0.924534
ENSG00000076685	-0.0947508	6.01082	0.419304	0.520933
ENSG00000076706	0.393736	3.1144	3.85011	0.0566286
ENSG00000076716	-0.0946643	2.99844	0.263007	0.610844
ENSG00000076770	0.0140819	1.02753	0.00449538	0.946873
ENSG00000076924	-0.245851	2.26317	5.85628	0.0200905
ENSG00000076928	0.0165827	1.28121	0.0170651	0.896711
ENSG00000076944	0.0294993	-3.04806	0.00962449	0.922333
ENSG00000076984	-0.164733	3.05309	0.859762	0.35929
ENSG00000077009	0.0892087	4.16593	0.0662321	0.798205
ENSG00000077044	-0.0997175	5.31039	0.228472	0.635225
ENSG00000077063	0.326185	-0.749919	2.2089	0.144949
ENSG00000077092	0.0874507	1.16227	0.247705	0.621383
ENSG00000077097	-0.0100898	5.42037	0.0301862	0.862933
ENSG00000077147	0.0128591	4.56183	0.0419779	0.838687
ENSG00000077150	-0.210183	1.26628	1.56047	0.218757
ENSG00000077152	-0.209839	0.655444	1.89801	0.175855
ENSG00000077157	-0.143093	7.16457	1.58429	0.21534
ENSG00000077232	-0.00194229	3.68565	0.000808431	0.977456
ENSG00000077235	-0.158825	4.80279	3.18521	0.0817878
ENSG00000077238	0.395907	0.452727	5.40642	0.0251471
ENSG00000077254	-0.0400923	4.06422	0.416579	0.522283
ENSG00000077264	0.24995	-1.14418	1.51901	0.224865
ENSG00000077274	0.688088	0.261303	5.70023	0.0217078
ENSG00000077279	0.974832	-3.25519	8.58946	0.0055311
ENSG00000077312	0.000608611	1.89911	2.95338e-05	0.995691
ENSG00000077348	0.0772688	1.19914	0.270523	0.605808
ENSG00000077380	-0.0418964	3.09653	0.470165	0.496812
ENSG00000077420	0.109859	-1.25593	0.14742	0.703018
ENSG00000077454	-0.021337	0.25464	0.0253412	0.87431
ENSG00000077458	-0.0464679	1.76253	0.176521	0.676598
ENSG00000077463	-0.0145154	-0.141956	0.0139306	0.906628
ENSG00000077514	-0.0228017	1.09291	0.0824033	0.775528
ENSG00000077522	-0.182079	10.0674	0.929816	0.340625
ENSG00000077549	-0.096028	4.28802	0.670898	0.417525
ENSG00000077585	0.104261	-1.55901	0.303607	0.584652
ENSG00000077616	0.0968388	-0.0984448	0.190195	0.665067
ENSG00000077684	-0.143377	3.30293	2.10374	0.154629
ENSG00000077713	0.157342	-0.651721	1.29554	0.261708
ENSG00000077721	-0.0768949	3.59119	1.33508	0.254664
ENSG00000077782	0.10655	3.60914	0.655457	0.422892
ENSG00000077942	0.378897	2.74733	2.5911	0.115222
ENSG00000077943	0.468033	1.77924	3.44606	0.0706765
ENSG00000077984	-0.49948	-3.1857	2.15697	0.149637
ENSG00000078018	0.121421	0.979217	0.832795	0.366858
ENSG00000078043	-0.0562048	4.85448	0.359407	0.55217
ENSG00000078053	0.043007	0.0829796	0.0520673	0.820651
ENSG00000078061	-0.0693903	4.14381	0.279159	0.600132
ENSG00000078070	0.159554	2.94056	4.18661	0.0472643
ENSG00000078098	0.00404001	1.75234	0.000433477	0.983491
ENSG00000078114	0.0892665	0.202196	0.294243	0.590482
ENSG00000078124	0.0467211	0.975951	0.116575	0.734542
ENSG00000078140	-0.065491	4.37728	0.825665	0.368896
ENSG00000078142	-0.0383394	3.96515	0.338626	0.563844
ENSG00000078177	0.207753	2.27306	1.53543	0.222422
ENSG00000078237	0.0616995	0.719543	0.094973	0.759525
ENSG00000078246	-0.120168	1.4928	0.847999	0.362564
ENSG00000078269	-0.214421	2.28276	1.02886	0.316439
ENSG00000078295	-0.0866345	5.88691	0.966321	0.331427
ENSG00000078304	0.0217158	4.60337	0.105592	0.746889
ENSG00000078319	0.00896784	-0.0711175	0.00718868	0.932849
ENSG00000078328	0.0664182	5.34113	0.474097	0.495028
ENSG00000078369	0.0648475	3.65507	1.04437	0.312863
ENSG00000078399	-0.0409993	1.19324	0.171156	0.681266
ENSG00000078401	-0.357479	-0.825603	2.89631	0.0964363
ENSG00000078403	0.000665501	3.62194	5.43047e-05	0.994156
ENSG00000078487	-0.166668	0.0471255	1.49634	0.228295
ENSG00000078549	0.346305	-0.126708	2.26043	0.140464
ENSG00000078596	0.100137	2.64495	0.606271	0.440714
ENSG00000078618	-0.10019	6.30803	1.26065	0.26813
ENSG00000078668	0.052996	6.43407	0.504048	0.481789
ENSG00000078674	-0.00546348	7.218	0.0037045	0.951766
ENSG00000078687	-0.0954275	3.90993	0.990533	0.325512
ENSG00000078699	0.00938452	2.74494	0.016529	0.898337
ENSG00000078747	-0.0125993	4.39842	0.0899174	0.765814
ENSG00000078795	0.0743728	2.66056	0.178489	0.674906
ENSG00000078804	-0.190628	2.92308	0.773889	0.384199
ENSG00000078808	-0.0520059	3.11094	0.355995	0.554055
ENSG00000078814	0.171795	5.15763	0.797719	0.377045
ENSG00000078902	-0.111132	2.67306	0.850797	0.361781
ENSG00000078967	-0.0995142	4.16572	0.613301	0.438097
ENSG00000079102	0.135052	2.80352	1.28116	0.26433
ENSG00000079134	-0.0267553	2.98303	0.037787	0.846842
ENSG00000079150	0.169361	0.315366	2.73018	0.106189
ENSG00000079156	-0.0203439	4.59845	0.0264194	0.871687
ENSG00000079215	0.151047	3.15339	0.787587	0.380063
ENSG00000079246	-0.0754024	5.5936	1.41776	0.240694
ENSG00000079257	-0.167131	-0.894964	1.05436	0.31059
ENSG00000079263	0.267407	-2.64609	0.722304	0.400378
ENSG00000079277	0.032363	2.61604	0.187287	0.667476
ENSG00000079308	-0.170756	6.33175	1.27778	0.264952
ENSG00000079313	-0.231182	2.07517	5.448	0.0246266
ENSG00000079332	0.00840628	4.412	0.0150369	0.90301
ENSG00000079335	0.0153521	0.949742	0.0133902	0.908449
ENSG00000079337	0.298742	1.90032	4.30889	0.0442942
ENSG00000079385	0.273453	-1.12688	1.54553	0.220935
ENSG00000079387	0.059135	2.08815	0.362427	0.550512
ENSG00000079393	-0.0152112	5.49597	0.013005	0.909769
ENSG00000079432	-0.171354	3.05811	1.62533	0.209604
ENSG00000079435	0.310623	0.610518	1.1982	0.28014
ENSG00000079459	-0.169016	4.65364	2.57362	0.116418
ENSG00000079462	-0.309433	-0.528624	1.91222	0.174283
ENSG00000079482	0.031042	2.77586	0.0709843	0.791259
ENSG00000079616	-0.212882	1.94691	2.16416	0.148978
ENSG00000079691	0.313466	-0.16155	1.84272	0.182138
ENSG00000079739	-0.288981	7.33253	2.87515	0.0976208
ENSG00000079785	-0.0498025	5.14648	0.594939	0.444986
ENSG00000079805	-0.141006	4.40242	1.89172	0.176557
ENSG00000079819	0.243344	4.06637	4.73961	0.0353509
ENSG00000079841	-0.247672	-0.281161	0.22653	0.636663
ENSG00000079931	0.318862	-3.12606	0.824678	0.36918
ENSG00000079950	-0.0150465	4.03585	0.0533649	0.818469
ENSG00000079974	0.0690636	-0.482123	0.215689	0.644827
ENSG00000079999	-0.0896469	4.72511	0.335928	0.565395
ENSG00000080007	0.0471164	-2.83325	0.0183596	0.892889
ENSG00000080166	-0.0571504	-0.692586	0.0804648	0.778111
ENSG00000080189	0.00749537	1.91552	0.0123583	0.912032
ENSG00000080200	0.0351472	5.40112	0.181021	0.672746
ENSG00000080224	0.196281	-2.99445	0.286912	0.595131
ENSG00000080298	-0.183915	3.16155	1.51159	0.225981
ENSG00000080345	-0.0576822	5.24396	0.484166	0.490509
ENSG00000080371	-0.0943528	5.71922	1.63768	0.207916
ENSG00000080493	-0.0422712	1.9682	0.0623811	0.804032
ENSG00000080503	-0.133145	5.59464	1.86479	0.179598
ENSG00000080546	0.322438	6.41425	6.10701	0.0177576
ENSG00000080561	-0.125025	2.40755	2.08272	0.156654
ENSG00000080573	0.0573999	1.88409	0.119829	0.73101
ENSG00000080603	-0.304799	3.88587	3.81718	0.0576496
ENSG00000080608	0.00596955	2.19506	0.00419427	0.948681
ENSG00000080709	-0.139737	0.738285	0.483672	0.490729
ENSG00000080802	-0.130359	4.24536	4.51323	0.0397768
ENSG00000080815	-0.0159439	3.12969	0.0626611	0.803602
ENSG00000080819	0.0638595	1.68061	0.550819	0.462259
ENSG00000080822	-0.127037	3.20084	1.31887	0.257523
ENSG00000080823	-0.143553	-0.0165515	0.69241	0.410218
ENSG00000080824	-0.248471	6.24938	3.09692	0.0859809
ENSG00000080839	-0.0110787	3.42684	0.0107109	0.918081
ENSG00000080845	-0.262842	3.55349	2.33866	0.13396
ENSG00000080854	0.00502059	0.846577	0.000625311	0.980173
ENSG00000080947	-0.00589004	0.638782	0.00155732	0.968715
ENSG00000081014	-0.0877846	3.40306	1.37846	0.247211
ENSG00000081019	-0.00109391	3.5478	0.000178967	0.989392
ENSG00000081026	0.0245511	1.89208	0.0909698	0.764489
ENSG00000081041	-0.146858	-1.75381	0.48527	0.490018
ENSG00000081052	-0.410151	3.71964	3.115	0.085103
ENSG00000081059	0.40769	-1.89339	1.54658	0.22078
ENSG00000081087	0.0967495	2.38268	1.04438	0.312861
ENSG00000081148	-0.345919	-0.135869	3.26882	0.0780274
ENSG00000081154	-0.0518481	4.37451	0.824128	0.369338
ENSG00000081177	-0.0568329	2.36354	0.428483	0.516429
ENSG00000081181	0.667718	2.7239	4.71133	0.0358732
ENSG00000081189	0.023246	8.1315	0.0362567	0.849936
ENSG00000081237	-0.123025	1.23705	0.258988	0.613573
ENSG00000081248	-0.244452	7.52114	3.88492	0.055571
ENSG00000081277	0.0866445	-0.66061	0.0768614	0.783005
ENSG00000081307	-0.044078	3.50813	0.45391	0.504305
ENSG00000081320	-0.102376	1.35611	0.428267	0.516534
ENSG00000081377	0.387618	0.612881	4.26732	0.0452804
ENSG00000081386	0.00464967	2.81395	0.00405446	0.949542
ENSG00000081479	-0.362904	-3.20981	1.09554	0.301443
ENSG00000081665	0.110587	2.54226	1.31119	0.258891
ENSG00000081692	-0.0631536	1.68436	0.648344	0.4254
ENSG00000081721	0.022701	0.500076	0.0832714	0.774382
ENSG00000081760	0.0281819	0.651062	0.0367141	0.849004
ENSG00000081791	-0.0876164	3.77134	1.14398	0.291137
ENSG00000081803	0.0873938	1.02363	0.638609	0.42887
ENSG00000081818	0.0787602	-0.709031	0.312118	0.579455
ENSG00000081853	-0.0980423	0.993862	0.165858	0.685961
ENSG00000081870	0.143847	0.0734133	1.45169	0.235239
ENSG00000081913	-0.111855	2.27207	2.15176	0.150117
ENSG00000081923	0.144622	1.29433	1.28443	0.263731
ENSG00000081985	-0.130005	-0.889295	0.179077	0.674403
ENSG00000082014	-0.0248886	4.60653	0.0703899	0.792114
ENSG00000082068	-0.0696898	3.0961	0.847526	0.362696
ENSG00000082074	-0.159286	-0.370902	0.423829	0.518704
ENSG00000082126	-0.261359	-2.79778	1.09218	0.302178
ENSG00000082146	-0.0445513	3.8032	0.144183	0.706138
ENSG00000082153	0.000970871	3.04912	0.000122841	0.991211
ENSG00000082175	0.273136	0.855187	2.67097	0.109933
ENSG00000082196	0.456931	-0.0794033	4.33082	0.0437836
ENSG00000082212	-0.158459	3.68969	1.82593	0.184098
ENSG00000082213	0.0251599	3.13838	0.116027	0.735142
ENSG00000082258	-0.012857	4.27479	0.0103953	0.919293
ENSG00000082269	-0.0316344	2.95537	0.172647	0.67996
ENSG00000082293	-0.271772	1.68114	0.285818	0.595832
ENSG00000082397	0.0555247	2.28856	0.0751577	0.785361
ENSG00000082438	0.130026	2.75927	0.70442	0.406222
ENSG00000082458	0.160092	-0.368204	1.84732	0.181605
ENSG00000082482	0.318454	-0.710184	0.746987	0.392514
ENSG00000082497	0.207504	-0.527673	0.994415	0.324578
ENSG00000082512	0.145846	0.514331	1.08426	0.303913
ENSG00000082515	-0.019842	1.92073	0.102845	0.750089
ENSG00000082516	-0.0437068	3.60087	0.4803	0.492236
ENSG00000082641	-0.152502	8.04275	0.607044	0.440425
ENSG00000082684	0.157338	-2.60325	0.313846	0.578411
ENSG00000082701	-0.0571878	4.58952	0.853414	0.361051
ENSG00000082781	0.0340148	2.71461	0.169422	0.682793
ENSG00000082805	-0.0716489	3.71254	1.11155	0.297985
ENSG00000082898	0.0333499	5.72473	0.174927	0.677975
ENSG00000082996	0.0180347	3.7966	0.0794694	0.779451
ENSG00000083067	-0.377557	-2.09217	2.1371	0.151479
ENSG00000083093	0.0811522	1.64546	1.0819	0.304432
ENSG00000083097	-0.104971	4.52333	0.841393	0.364421
ENSG00000083099	-0.116505	3.44296	1.48143	0.230586
ENSG00000083123	0.277078	2.07689	4.43423	0.0414606
ENSG00000083168	-0.0860856	4.80606	1.3304	0.255486
ENSG00000083223	-0.0178891	3.49243	0.111342	0.74034
ENSG00000083290	-0.000879054	3.17178	3.25371e-05	0.995477
ENSG00000083312	-0.107496	5.89551	1.28658	0.263338
ENSG00000083444	-0.0263647	3.18106	0.100886	0.752399
ENSG00000083454	-0.238316	0.569495	1.36258	0.249906
ENSG00000083457	-0.101229	1.37025	0.760729	0.388234
ENSG00000083520	0.0277283	3.59554	0.1697	0.682547
ENSG00000083535	-0.0731559	2.71541	0.48795	0.488829
ENSG00000083544	-0.0411237	4.69536	0.192571	0.663114
ENSG00000083635	0.0448039	1.15924	0.349836	0.557488
ENSG00000083642	-0.0579664	4.03845	0.424245	0.5185
ENSG00000083720	0.186313	3.65783	0.261119	0.612123
ENSG00000083750	0.0113683	2.13042	0.0175264	0.895333
ENSG00000083799	-0.146185	4.67707	1.94563	0.170651
ENSG00000083807	0.0867696	-1.062	0.46116	0.500939
ENSG00000083812	-0.0584956	0.295032	0.483801	0.490672
ENSG00000083814	0.024886	1.82355	0.0794922	0.77942
ENSG00000083817	0.0362488	0.445994	0.101814	0.7513
ENSG00000083828	0.0183491	2.08436	0.0360559	0.850347
ENSG00000083838	0.0175064	0.132481	0.022328	0.881958
ENSG00000083844	0.0242281	3.51734	0.101742	0.751386
ENSG00000083845	0.123613	5.99581	1.66731	0.20393
ENSG00000083857	0.419091	3.24275	3.87141	0.055979
ENSG00000083896	-0.0785845	4.22172	1.51404	0.225611
ENSG00000083937	-0.0572461	3.27096	0.577829	0.45156
ENSG00000084070	0.0585593	0.938786	0.255005	0.616305
ENSG00000084072	0.0533938	2.59637	0.491069	0.487451
ENSG00000084073	-0.0527682	2.70614	0.464393	0.499451
ENSG00000084090	-0.0363904	6.29754	0.139585	0.71064
ENSG00000084092	0.0446695	2.49062	0.259605	0.613153
ENSG00000084093	-0.0259745	3.57916	0.105013	0.74756
ENSG00000084112	-0.158835	3.49537	1.20164	0.279461
ENSG00000084207	0.00448473	4.19862	0.0015358	0.968932
ENSG00000084234	-0.0282295	4.25217	0.21874	0.642505
ENSG00000084444	-0.0491039	0.228869	0.111929	0.739682
ENSG00000084463	-0.0723783	3.69375	0.88642	0.352023
ENSG00000084623	-0.0260198	4.43403	0.0472522	0.829005
ENSG00000084628	-0.115115	1.20022	0.20229	0.655273
ENSG00000084636	0.174422	2.05662	1.27251	0.265924
ENSG00000084652	-0.0143181	3.08908	0.052835	0.819357
ENSG00000084674	-0.365157	-0.121151	0.78479	0.380902
ENSG00000084676	-0.0204825	5.36016	0.108934	0.74306
ENSG00000084693	-0.0824725	0.906683	0.681648	0.413849
ENSG00000084710	0.117342	2.1747	0.408646	0.526251
ENSG00000084731	0.0183128	-0.632233	0.0204189	0.887081
ENSG00000084733	-0.119676	6.13998	1.07754	0.305397
ENSG00000084754	0.0354855	6.19088	0.0703835	0.792123
ENSG00000084764	-0.180496	2.94469	2.53282	0.119265
ENSG00000084774	0.110793	1.62465	0.97757	0.328661
ENSG00000085063	-0.0151596	6.53991	0.0238562	0.878017
ENSG00000085117	0.101039	1.20207	0.673742	0.416548
ENSG00000085185	-0.14907	0.198984	0.550899	0.462227
ENSG00000085224	-0.0224209	5.73265	0.177082	0.676114
ENSG00000085231	0.0249754	1.56276	0.0610337	0.806116
ENSG00000085265	-0.2881	-1.54096	0.62756	0.432861
ENSG00000085274	0.0409269	3.22625	0.348519	0.558228
ENSG00000085276	0.0551984	2.06561	0.264837	0.60961
ENSG00000085365	0.0205617	3.63861	0.147841	0.702616
ENSG00000085377	-0.198838	3.95626	2.25783	0.140687
ENSG00000085382	0.0742999	2.42492	0.51252	0.478151
ENSG00000085415	-0.131911	2.35793	1.627	0.209375
ENSG00000085433	-0.0331246	3.31043	0.209293	0.649763
ENSG00000085449	-0.00531042	3.35803	0.0101255	0.920343
ENSG00000085465	-0.00973709	-1.00609	0.00152267	0.969065
ENSG00000085491	-0.100506	2.59664	0.326757	0.570729
ENSG00000085511	-0.00567091	3.91019	0.0100601	0.9206
ENSG00000085514	-0.22671	-1.54047	0.941001	0.33777
ENSG00000085563	-0.0111336	-1.33569	0.00185873	0.965823
ENSG00000085644	-0.175901	0.40439	0.914797	0.344511
ENSG00000085662	-0.0369962	4.86012	0.105524	0.746968
ENSG00000085719	0.0663311	4.04752	1.19916	0.27995
ENSG00000085721	-0.061223	3.64158	0.29664	0.588979
ENSG00000085733	0.0226361	3.80813	0.0610208	0.806136
ENSG00000085741	0.287818	0.832041	5.13919	0.0287908
ENSG00000085760	0.0396837	3.46655	0.132992	0.717244
ENSG00000085788	0.0319683	3.69406	0.303523	0.584704
ENSG00000085831	-0.224135	-0.825524	1.00678	0.321623
ENSG00000085832	-0.0669123	5.71915	0.825775	0.368865
ENSG00000085840	-0.294829	-3.02226	1.9605	0.169062
ENSG00000085871	0.0176608	2.67626	0.0567068	0.812978
ENSG00000085872	-0.277796	1.89772	2.9181	0.095234
ENSG00000085978	0.0196135	2.90461	0.102843	0.75009
ENSG00000085982	-0.0815327	4.10383	0.341261	0.562337
ENSG00000085998	-0.0200938	3.61713	0.0211157	0.885184
ENSG00000086015	-0.114758	5.81319	0.784424	0.381012
ENSG00000086061	-0.0840951	3.46169	0.338563	0.56388
ENSG00000086062	-0.137915	2.50085	1.39489	0.24446
ENSG00000086065	-0.0383403	2.71028	0.308719	0.581519
ENSG00000086102	-0.0426241	4.31949	0.366298	0.548401
ENSG00000086189	0.00213985	1.82323	0.000798147	0.9776
ENSG00000086200	-0.0960607	3.25562	2.89081	0.0967428
ENSG00000086205	0.152213	-3.35078	0.198843	0.658028
ENSG00000086232	-0.139323	3.22686	2.49077	0.122283
ENSG00000086289	-0.0349113	4.46232	0.0575632	0.811598
ENSG00000086300	-0.0336668	-1.76442	0.0205965	0.886594
ENSG00000086475	-0.00935055	2.86253	0.0155665	0.901325
ENSG00000086504	-0.0289608	2.47675	0.0760471	0.784128
ENSG00000086544	-0.0831081	0.994466	0.580329	0.45059
ENSG00000086570	0.204628	-2.31665	0.364087	0.549605
ENSG00000086589	-0.0263367	3.18849	0.209134	0.649887
ENSG00000086598	-0.067916	4.64163	0.716907	0.402128
ENSG00000086619	-0.0485312	1.44202	0.142954	0.707334
ENSG00000086666	-0.0568969	4.43597	1.23411	0.273151
ENSG00000086712	-0.0318427	1.82854	0.110761	0.740994
ENSG00000086717	-0.395912	-3.24366	1.15559	0.288736
ENSG00000086730	-0.0452102	-0.964792	0.0572533	0.812096
ENSG00000086758	-0.229594	6.65427	2.56383	0.117094
ENSG00000086827	-0.0456493	2.8746	0.283762	0.597152
ENSG00000086848	-0.0969271	1.37054	1.21269	0.277292
ENSG00000086967	-0.744119	8.63282	4.52369	0.0395594
ENSG00000086991	0.101245	-0.0312654	0.151526	0.699117
ENSG00000087008	-0.0133958	1.51696	0.0336809	0.855302
ENSG00000087053	-0.0678225	2.23998	0.706721	0.405463
ENSG00000087074	-0.188937	3.29132	1.41571	0.241029
ENSG00000087077	0.0649243	0.309563	0.22731	0.636084
ENSG00000087085	-0.169983	4.31388	0.860566	0.359068
ENSG00000087086	-0.0729342	5.63289	0.36568	0.548736
ENSG00000087087	-0.0902737	2.63231	0.775008	0.383859
ENSG00000087088	0.0949957	-0.148964	0.582284	0.449834
ENSG00000087095	-0.0606555	1.98795	0.7468	0.392573
ENSG00000087111	0.0173066	2.57423	0.0297876	0.863831
ENSG00000087116	-0.0943137	-0.297051	0.142349	0.707923
ENSG00000087152	-0.00854831	2.26453	0.00586207	0.939347
ENSG00000087157	0.0844278	1.91808	0.795287	0.377766
ENSG00000087191	-0.145171	3.68289	2.37942	0.13071
ENSG00000087206	0.0216984	2.64016	0.0903722	0.76524
ENSG00000087237	0.398563	-3.07166	1.39135	0.24505
ENSG00000087245	0.21472	3.37675	1.29411	0.261967
ENSG00000087253	0.0668044	1.00818	0.164321	0.68734
ENSG00000087258	0.0655749	-1.04298	0.123554	0.727031
ENSG00000087263	0.0151083	4.33909	0.0241132	0.877367
ENSG00000087266	-0.0226474	2.52661	0.0741529	0.786765
ENSG00000087269	-0.120783	3.03368	0.955787	0.334046
ENSG00000087274	-0.144948	5.56847	3.17214	0.0823941
ENSG00000087299	0.0930538	3.2649	1.15089	0.289704
ENSG00000087301	0.0859375	2.14749	0.531742	0.470065
ENSG00000087302	0.0458	4.02585	0.373019	0.544771
ENSG00000087303	0.0673837	1.91252	0.291514	0.592204
ENSG00000087338	0.0547114	1.07808	0.394477	0.533476
ENSG00000087365	-0.101969	3.63712	1.57305	0.216944
ENSG00000087448	-0.000729905	1.66492	6.08674e-05	0.993813
ENSG00000087460	-0.129766	7.57766	0.878837	0.354069
ENSG00000087470	0.0845	4.71575	1.52383	0.224145
ENSG00000087494	0.314761	-3.40198	0.738319	0.39525
ENSG00000087502	-0.00999981	3.64281	0.0215312	0.884068
ENSG00000087586	-0.358665	0.77162	1.66126	0.204736
ENSG00000087589	0.440504	-2.75543	3.67054	0.0624491
ENSG00000087842	-0.159482	2.05025	0.71429	0.402981
ENSG00000087884	-0.147563	3.85485	1.49349	0.22873
ENSG00000087903	0.209397	-0.616542	0.759185	0.388712
ENSG00000087995	-0.0455193	1.80731	0.197355	0.659226
ENSG00000088035	0.100291	1.52812	0.59774	0.443924
ENSG00000088038	-0.155155	1.58017	1.66124	0.204739
ENSG00000088179	0.0248047	5.08217	0.0875615	0.76881
ENSG00000088205	0.0385262	3.43667	0.227406	0.636013
ENSG00000088247	-0.223919	3.28087	2.98498	0.0916482
ENSG00000088256	-0.131702	4.21347	0.683146	0.413341
ENSG00000088280	0.102508	2.91099	0.282129	0.598206
ENSG00000088298	0.133636	-0.160237	1.01801	0.318972
ENSG00000088305	-0.178314	-1.88444	0.967293	0.331187
ENSG00000088320	-0.181598	-1.45808	0.973145	0.329745
ENSG00000088325	-0.217949	-0.933525	1.52649	0.223748
ENSG00000088340	-0.0295	-2.63162	0.0119095	0.913637
ENSG00000088356	0.0131786	0.55442	0.0182449	0.893222
ENSG00000088367	-0.0624698	1.14935	0.303185	0.584913
ENSG00000088387	0.114232	3.9294	0.98559	0.326708
ENSG00000088448	0.0472047	5.8706	0.161038	0.690309
ENSG00000088451	0.00710009	0.554047	0.00386177	0.950754
ENSG00000088538	-0.147366	0.704143	0.330143	0.568748
ENSG00000088543	-0.000524382	2.5152	1.03853e-05	0.997445
ENSG00000088682	0.0397163	4.8892	0.15102	0.699595
ENSG00000088726	0.320245	-1.84036	1.49094	0.229121
ENSG00000088727	-0.100013	-0.886823	0.36752	0.547737
ENSG00000088756	-0.168859	2.54342	0.474944	0.494645
ENSG00000088766	0.0909564	3.71099	1.34496	0.252943
ENSG00000088808	-0.0922169	1.58447	0.716489	0.402264
ENSG00000088812	-0.0149665	3.8318	0.0720024	0.789803
ENSG00000088826	-0.0916658	-1.09376	0.248259	0.620994
ENSG00000088827	-0.151309	0.657614	0.486379	0.489525
ENSG00000088832	-0.00624702	2.86129	0.00767799	0.930607
ENSG00000088833	-0.133951	3.97741	5.0891	0.0295355
ENSG00000088836	0.169961	-1.81364	0.475042	0.494601
ENSG00000088854	0.0606655	4.43037	0.0829064	0.774863
ENSG00000088876	0.0509818	1.34151	0.45852	0.50216
ENSG00000088881	0.195808	-2.12888	1.03232	0.315637
ENSG00000088888	-0.0057232	5.50422	0.00203661	0.964226
ENSG00000088899	0.295289	1.57875	1.60777	0.212036
ENSG00000088926	-1.06665	-2.47767	4.68242	0.0364158
ENSG00000088930	0.010337	3.74515	0.0430613	0.836648
ENSG00000088970	-0.00607315	2.81034	0.00459071	0.946314
ENSG00000088986	-0.0774272	1.90142	0.255031	0.616288
ENSG00000088992	0.175852	-1.16214	1.04617	0.312452
ENSG00000089006	-0.0366384	4.12756	0.345815	0.559752
ENSG00000089009	0.0515789	5.00137	0.37419	0.544143
ENSG00000089022	0.0150578	3.43713	0.0519784	0.820801
ENSG00000089041	0.156319	-1.68952	0.530307	0.470661
ENSG00000089048	-0.0732428	2.91869	1.9522	0.169947
ENSG00000089050	0.0055702	0.93347	0.00418743	0.948722
ENSG00000089053	0.0459435	4.9084	0.50195	0.482696
ENSG00000089057	0.14084	1.37612	1.77604	0.190074
ENSG00000089060	-0.0433672	1.53788	0.235075	0.630394
ENSG00000089063	-0.0218878	3.71269	0.0534608	0.818309
ENSG00000089091	-0.117694	-1.57489	0.582267	0.44984
ENSG00000089094	-0.062114	2.26143	0.574736	0.452765
ENSG00000089101	0.185344	3.58391	0.466366	0.498546
ENSG00000089123	-0.0601825	0.427243	0.25527	0.616123
ENSG00000089127	0.12843	-0.933215	0.399332	0.53098
ENSG00000089154	-0.20062	5.15693	2.78129	0.103075
ENSG00000089157	0.0396807	6.51206	0.125846	0.724616
ENSG00000089159	-0.216448	4.62199	3.53474	0.0672908
ENSG00000089163	-0.00872061	-0.247221	0.00266637	0.959071
ENSG00000089177	0.000698612	3.08041	9.2052e-05	0.992392
ENSG00000089195	0.0860411	1.24518	1.02854	0.316513
ENSG00000089220	0.10959	5.94579	0.499984	0.48355
ENSG00000089225	-0.181308	-2.34236	0.463387	0.499913
ENSG00000089234	-0.0472235	2.84073	0.36667	0.548198
ENSG00000089248	0.0794505	1.62038	0.812081	0.372825
ENSG00000089250	-0.52763	4.75938	6.90104	0.0121007
ENSG00000089280	-0.0771828	3.96166	0.255	0.616309
ENSG00000089289	0.14141	3.67552	1.42211	0.239986
ENSG00000089327	0.231966	-0.242073	2.62446	0.112978
ENSG00000089335	0.0326015	4.20804	0.170297	0.682022
ENSG00000089351	0.0914909	2.74098	0.737993	0.395353
ENSG00000089472	0.369061	-1.23361	2.78509	0.102847
ENSG00000089486	-0.139627	1.9435	0.683698	0.413154
ENSG00000089505	0.129346	-3.17814	0.242809	0.624842
ENSG00000089597	-0.031226	3.69765	0.190585	0.664745
ENSG00000089639	0.0503217	-1.35339	0.044449	0.834076
ENSG00000089682	-0.0498255	2.58308	0.486895	0.489296
ENSG00000089693	-0.0430433	3.41255	0.140933	0.709311
ENSG00000089737	-0.0115089	4.69358	0.0316998	0.859574
ENSG00000089775	0.002998	3.32613	0.00142979	0.970023
ENSG00000089818	0.035951	2.25801	0.119135	0.731758
ENSG00000089820	0.197478	-0.0866159	1.74057	0.194466
ENSG00000089847	-0.326109	-1.76159	2.08754	0.156186
ENSG00000089876	0.0402425	2.85794	0.395519	0.532939
ENSG00000089902	-0.0625913	3.19777	0.846864	0.362882
ENSG00000089916	-0.0121493	5.37901	0.0301351	0.863047
ENSG00000090006	0.108863	4.01431	0.311487	0.579837
ENSG00000090013	-0.00248062	3.72855	0.000352427	0.985114
ENSG00000090020	-0.00291545	0.952219	0.000215034	0.988372
ENSG00000090054	0.0553391	2.06903	0.505836	0.481017
ENSG00000090060	-0.0739795	4.97881	0.695422	0.409211
ENSG00000090061	-0.128827	2.39753	0.793628	0.378259
ENSG00000090097	0.107013	3.82307	0.47318	0.495443
ENSG00000090238	-0.113105	3.32441	0.588049	0.447615
ENSG00000090263	0.0359725	3.00921	0.141474	0.70878
ENSG00000090266	0.0548502	4.51625	0.252415	0.618097
ENSG00000090273	-0.163941	3.16003	2.27187	0.13949
ENSG00000090316	-0.0197618	2.506	0.0896049	0.766209
ENSG00000090339	-0.0530913	0.64112	0.0800485	0.778671
ENSG00000090372	0.098377	2.99796	0.950542	0.33536
ENSG00000090376	0.270008	1.76515	6.05621	0.0182056
ENSG00000090382	-0.357118	0.266212	1.33529	0.254627
ENSG00000090432	0.0199554	2.81136	0.0507415	0.822909
ENSG00000090447	-0.0430266	0.499338	0.0886403	0.767433
ENSG00000090470	-0.0231358	1.87608	0.0937019	0.761088
ENSG00000090487	0.12518	2.75538	0.899236	0.348602
ENSG00000090520	0.0208961	2.4924	0.104819	0.747785
ENSG00000090530	0.139116	-1.24801	0.477654	0.493424
ENSG00000090534	-0.345659	-2.68706	1.77029	0.190778
ENSG00000090539	-0.009126	0.0963883	0.00391273	0.950431
ENSG00000090565	-0.0241671	3.30184	0.0221912	0.882318
ENSG00000090581	0.00523049	2.37037	0.00475855	0.945343
ENSG00000090612	0.0864958	2.17795	0.712852	0.403451
ENSG00000090615	-0.131603	4.22821	1.15225	0.289423
ENSG00000090621	-0.122788	6.01731	1.00889	0.321123
ENSG00000090659	0.0617793	-1.56017	0.0650963	0.799904
ENSG00000090661	-0.0340008	-0.986515	0.0382297	0.845959
ENSG00000090674	-0.120501	0.525376	1.33075	0.255424
ENSG00000090686	-0.0453054	3.67093	0.387094	0.537313
ENSG00000090776	0.173738	1.22679	3.3846	0.0731342
ENSG00000090857	-0.0893067	4.25994	0.259845	0.612989
ENSG00000090861	-0.0562161	4.11715	0.362885	0.550261
ENSG00000090863	-0.188221	5.51734	3.5149	0.0680322
ENSG00000090905	-0.0472663	5.08639	0.228595	0.635134
ENSG00000090924	0.106501	0.361969	0.451738	0.505321
ENSG00000090971	-0.0225289	-1.87788	0.0137367	0.907277
ENSG00000090975	0.125902	0.804971	0.704153	0.40631
ENSG00000090989	-0.0511696	3.03836	0.56866	0.455147
ENSG00000091009	-0.0300356	2.70767	0.195213	0.660959
ENSG00000091039	0.0220599	4.66335	0.0112017	0.916232
ENSG00000091073	-0.222798	0.783936	3.29408	0.0769294
ENSG00000091127	-0.0403066	2.05419	0.268577	0.607104
ENSG00000091128	-0.418056	-2.72118	2.56906	0.116733
ENSG00000091129	-0.888392	-2.01136	4.93741	0.0319208
ENSG00000091136	0.30843	3.77387	2.78897	0.102615
ENSG00000091137	-0.120888	-2.00508	0.310945	0.580166
ENSG00000091138	-0.852197	-3.38301	3.39578	0.0726803
ENSG00000091140	0.0194685	5.75372	0.0363935	0.849657
ENSG00000091157	-0.0759721	3.86523	1.59978	0.213153
ENSG00000091164	-0.130597	5.03913	3.57945	0.0656521
ENSG00000091262	-0.980352	0.586126	8.98346	0.00463385
ENSG00000091317	0.0623866	1.39779	0.431712	0.514861
ENSG00000091409	0.151769	4.11449	1.39173	0.244985
ENSG00000091428	0.05068	0.0590212	0.177911	0.675402
ENSG00000091436	-0.0439362	8.55825	0.131999	0.718255
ENSG00000091482	0.0479278	6.29515	0.133346	0.716885
ENSG00000091483	0.033432	4.90367	0.0926294	0.762417
ENSG00000091490	0.112824	0.472236	0.736978	0.395675
ENSG00000091513	0.583157	-1.77399	2.58002	0.115979
ENSG00000091527	-0.0315585	6.04971	0.0485517	0.826708
ENSG00000091536	-0.128176	-2.50195	0.435771	0.512902
ENSG00000091542	-0.0465855	5.97717	0.0880073	0.76824
ENSG00000091592	0.130528	1.45516	1.03943	0.313997
ENSG00000091622	0.214868	-1.42	1.02462	0.317427
ENSG00000091640	-0.0457169	4.42311	0.143978	0.706337
ENSG00000091651	-0.298119	-2.85317	1.45195	0.235198
ENSG00000091656	-0.0790206	4.5261	0.534476	0.468933
ENSG00000091732	0.00245605	2.53923	0.000793881	0.97766
ENSG00000091831	0.199652	2.67105	3.37119	0.0736831
ENSG00000091844	0.229575	-3.13718	0.894365	0.349897
ENSG00000091879	-0.0366692	1.0014	0.0229531	0.88033
ENSG00000091947	-0.0126585	2.17532	0.0168704	0.897298
ENSG00000091972	0.11067	-1.79903	0.268402	0.60722
ENSG00000091986	0.250993	3.34378	0.957715	0.333564
ENSG00000092009	0.0520743	-3.14039	0.021947	0.882962
ENSG00000092010	0.0215096	2.98901	0.0321305	0.858634
ENSG00000092020	-0.0222685	2.16526	0.103412	0.749425
ENSG00000092036	0.251007	-0.0636973	5.39419	0.0253025
ENSG00000092054	-0.224213	12.5763	0.633948	0.430546
ENSG00000092068	0.172797	1.27112	0.640337	0.428251
ENSG00000092094	0.00978822	2.64725	0.00929435	0.923672
ENSG00000092096	0.371549	-1.06623	4.41628	0.041854
ENSG00000092098	0.0428694	1.93656	0.0948438	0.759683
ENSG00000092108	-0.056582	3.83801	0.572538	0.453625
ENSG00000092140	0.0373505	2.59197	0.090889	0.76459
ENSG00000092148	0.0234138	7.53973	0.0907053	0.764821
ENSG00000092199	0.0250538	5.33126	0.132479	0.717766
ENSG00000092201	-0.017615	3.84345	0.12312	0.727491
ENSG00000092203	-0.111447	4.36163	1.7905	0.188319
ENSG00000092208	0.0329815	0.922403	0.179075	0.674405
ENSG00000092295	0.147321	-2.88538	0.333589	0.566746
ENSG00000092330	-0.0429949	2.43351	0.327577	0.570248
ENSG00000092377	-0.313503	-1.33213	1.57554	0.216587
ENSG00000092421	0.121291	1.5833	0.912839	0.345022
ENSG00000092439	0.049589	4.73782	0.161259	0.690108
ENSG00000092445	0.208406	-0.186474	1.25748	0.268723
ENSG00000092470	0.11095	-1.65716	0.468188	0.497713
ENSG00000092529	-0.0460573	5.06809	0.268509	0.607149
ENSG00000092531	0.0633323	3.69341	0.434532	0.513499
ENSG00000092607	0.0271576	5.59288	0.0385303	0.845362
ENSG00000092621	0.526567	-1.11864	4.91599	0.0322741
ENSG00000092758	0.428249	-2.85667	2.51692	0.120396
ENSG00000092820	-0.0736182	2.04248	0.432747	0.51436
ENSG00000092841	0.142862	4.21993	3.04497	0.0885602
ENSG00000092847	-0.135388	3.17214	1.80605	0.186452
ENSG00000092871	-0.125599	2.07955	1.10278	0.299874
ENSG00000092929	0.0415711	0.267774	0.0456208	0.831937
ENSG00000092931	-0.0331811	2.9864	0.170986	0.681415
ENSG00000092964	0.0520153	3.88995	0.340725	0.562643
ENSG00000092969	-0.144761	2.94384	0.33318	0.566983
ENSG00000092978	-0.18414	2.15698	3.6252	0.0640212
ENSG00000093000	0.092141	2.89754	2.08471	0.15646
ENSG00000093010	0.10102	2.67734	0.964154	0.331963
ENSG00000093072	-0.190718	-0.247402	1.02638	0.317016
ENSG00000093144	-0.00681059	3.2647	0.00896254	0.925043
ENSG00000093167	-0.0987627	5.60644	0.976412	0.328944
ENSG00000093183	0.00615632	2.69311	0.00619543	0.937649
ENSG00000093217	0.155438	-0.621152	0.924893	0.341892
ENSG00000094631	-0.0299249	3.27562	0.178896	0.674558
ENSG00000094796	-0.691682	-1.7451	4.01555	0.0517922
ENSG00000094804	-0.116097	-3.01952	0.252114	0.618305
ENSG00000094841	-0.0488841	1.89438	0.56976	0.454715
ENSG00000094880	-0.0808797	2.10406	1.82211	0.184548
ENSG00000094914	-0.113026	2.50087	1.66701	0.20397
ENSG00000094916	-0.0594711	4.13222	0.470785	0.49653
ENSG00000094963	0.167598	3.48015	0.672831	0.416861
ENSG00000094975	-0.0467769	2.46411	0.219409	0.641998
ENSG00000095002	-0.0388517	1.91584	0.216411	0.644276
ENSG00000095015	0.101002	2.54259	1.20068	0.27965
ENSG00000095059	-0.0617688	3.40159	0.274797	0.602985
ENSG00000095066	0.179153	2.45537	1.32113	0.257121
ENSG00000095139	-0.0571229	3.83928	0.829253	0.367869
ENSG00000095203	0.248088	0.779462	0.76186	0.387885
ENSG00000095209	-0.00852169	5.47502	0.00591697	0.939064
ENSG00000095261	0.112808	2.4496	1.04033	0.313789
ENSG00000095303	0.092046	0.378384	0.208082	0.650708
ENSG00000095319	-0.0613182	2.9324	0.42044	0.520372
ENSG00000095321	-0.139901	4.91712	0.523496	0.473506
ENSG00000095370	-0.00917243	0.482007	0.00421768	0.948538
ENSG00000095380	0.0462549	0.527539	0.100783	0.752521
ENSG00000095383	-0.214014	-0.297453	2.23083	0.14302
ENSG00000095397	0.282739	-3.12006	0.965809	0.331553
ENSG00000095485	0.0158776	2.23956	0.0358916	0.850684
ENSG00000095539	-0.341523	-2.96472	1.51299	0.22577
ENSG00000095564	0.0014495	4.41137	9.97842e-05	0.992079
ENSG00000095574	-0.15513	2.84595	3.20222	0.0810066
ENSG00000095585	0.194442	-2.4561	0.542458	0.465655
ENSG00000095587	-0.414152	-0.859892	3.38964	0.0729291
ENSG00000095627	0.283991	-2.18408	1.17776	0.284221
ENSG00000095637	-0.130051	7.02298	1.32865	0.255793
ENSG00000095739	0.0703534	-1.18532	0.0828654	0.774917
ENSG00000095777	0.875411	-2.48937	7.0611	0.0112146
ENSG00000095787	0.0295548	4.73981	0.436468	0.512567
ENSG00000095794	0.173142	2.19114	3.69363	0.0616649
ENSG00000095906	0.000236597	2.48687	2.97427e-06	0.998632
ENSG00000095917	0.0691572	-3.13141	0.0190184	0.890996
ENSG00000095951	0.022256	2.63662	0.0403931	0.841718
ENSG00000096060	-0.0584547	5.52987	0.093654	0.761148
ENSG00000096063	0.00355986	3.11999	0.0013644	0.970716
ENSG00000096070	-0.240306	2.28749	2.71276	0.107275
ENSG00000096080	0.00124089	3.12535	0.00010144	0.992013
ENSG00000096092	0.408438	-1.67266	4.87605	0.0329444
ENSG00000096093	0.108758	0.390174	0.483966	0.490598
ENSG00000096384	-0.0884094	7.54827	0.385289	0.538259
ENSG00000096401	-0.0264039	4.83958	0.133631	0.716596
ENSG00000096433	0.0015108	1.45605	0.00016832	0.989712
ENSG00000096654	-0.0202932	1.13433	0.0582616	0.810481
ENSG00000096696	0.453921	-1.3534	1.98085	0.166918
ENSG00000096717	-0.0641668	3.34138	0.367803	0.547584
ENSG00000096746	-0.132622	3.45333	1.20902	0.27801
ENSG00000096872	-0.135565	1.63092	3.05341	0.0881357
ENSG00000096968	-0.0252802	5.11676	0.0251061	0.874889
ENSG00000096996	-0.0455875	-3.30595	0.0211628	0.885057
ENSG00000097007	-0.133689	3.43637	2.62903	0.112674
ENSG00000097021	0.00169461	-1.65189	8.70504e-05	0.992602
ENSG00000097033	-0.0589359	6.34907	0.654268	0.42331
ENSG00000097046	-0.372632	-2.78982	2.71361	0.107222
ENSG00000097096	0.0915608	1.65316	0.581111	0.450287
ENSG00000099139	0.162712	0.934775	0.788288	0.379853
ENSG00000099194	0.843596	2.62716	1.71127	0.198185
ENSG00000099203	-0.0936127	2.2301	0.388181	0.536745
ENSG00000099204	-0.0949886	5.41793	0.135713	0.714497
ENSG00000099219	0.0337802	3.32743	0.225634	0.637328
ENSG00000099246	0.00625347	4.30977	0.0136847	0.907452
ENSG00000099250	0.0630785	4.74798	0.438591	0.511549
ENSG00000099251	0.201727	-1.53671	0.661076	0.420927
ENSG00000099256	0.136031	-1.4956	0.42257	0.519322
ENSG00000099260	-0.21196	5.38434	3.06959	0.0873273
ENSG00000099282	-0.273671	1.27891	1.86038	0.180102
ENSG00000099284	0.0446712	0.479367	0.126185	0.724261
ENSG00000099290	-0.0424346	2.60381	0.172745	0.679874
ENSG00000099308	-0.339019	0.377518	1.14364	0.291207
ENSG00000099326	-0.0972818	1.46361	0.729088	0.398194
ENSG00000099330	0.183866	-0.0212393	1.3754	0.247728
ENSG00000099331	-0.0217755	2.11806	0.057633	0.811486
ENSG00000099337	0.179003	-1.56073	1.35595	0.251045
ENSG00000099338	0.0709821	-2.25259	0.101827	0.751286
ENSG00000099341	0.0487337	4.76613	0.143301	0.706995
ENSG00000099364	0.111071	0.0574879	0.859449	0.359377
ENSG00000099365	-0.286714	-3.08336	1.87842	0.178051
ENSG00000099377	-0.175743	0.457325	0.977217	0.328747
ENSG00000099381	-0.253931	1.78239	3.51295	0.0681056
ENSG00000099385	-0.0798657	1.89749	0.406887	0.527139
ENSG00000099622	0.0792356	5.44986	0.912736	0.345049
ENSG00000099624	-0.0535187	4.82544	0.121891	0.728798
ENSG00000099625	-0.106282	-3.13146	0.111999	0.739604
ENSG00000099715	-0.299066	-2.73015	0.928229	0.341032
ENSG00000099725	0.145843	0.502556	1.21209	0.277408
ENSG00000099783	-0.230075	4.17505	7.7968	0.00794689
ENSG00000099785	0.0929785	3.06609	0.253304	0.61748
ENSG00000099795	0.0527058	4.62217	0.2067	0.65179
ENSG00000099797	-0.194469	3.32028	1.64673	0.206688
ENSG00000099800	0.035587	2.77099	0.0675332	0.796277
ENSG00000099804	0.0308272	3.33914	0.033875	0.85489
ENSG00000099810	0.00714516	2.7401	0.00853886	0.92683
ENSG00000099814	-0.157599	0.654557	0.977836	0.328596
ENSG00000099817	-0.0662669	3.39343	0.189628	0.665535
ENSG00000099821	0.0227955	3.12693	0.0337011	0.855259
ENSG00000099840	0.337989	-1.35029	1.28599	0.263445
ENSG00000099849	0.444097	-2.72457	2.99739	0.0909994
ENSG00000099860	-0.149698	0.443768	0.403374	0.528918
ENSG00000099864	0.229983	0.735917	1.80665	0.18638
ENSG00000099875	0.0221959	6.85957	0.0135873	0.90778
ENSG00000099889	0.0946292	3.04335	0.366499	0.548292
ENSG00000099899	-0.0104029	2.09794	0.0128884	0.910173
ENSG00000099901	-0.0126128	2.0179	0.0313979	0.860238
ENSG00000099904	-0.059941	1.79255	0.742388	0.393962
ENSG00000099910	0.0836244	1.99826	0.858922	0.359522
ENSG00000099917	-0.157326	2.42519	2.56359	0.11711
ENSG00000099940	-0.0668368	2.87124	0.485437	0.489944
ENSG00000099942	-0.109205	5.133	1.16421	0.286968
ENSG00000099949	-0.059937	2.46666	0.506499	0.480732
ENSG00000099953	-0.176906	-2.25394	0.671002	0.417489
ENSG00000099954	-0.0271756	4.59888	0.0904616	0.765127
ENSG00000099956	-0.161165	1.85328	3.96946	0.0530922
ENSG00000099957	-0.119537	2.93055	1.40235	0.243223
ENSG00000099958	0.145328	-2.36231	0.259529	0.613205
ENSG00000099968	-0.0418197	4.84773	0.0987588	0.754935
ENSG00000099974	0.0753514	-2.34022	0.0489527	0.826006
ENSG00000099977	0.101106	1.22493	0.249341	0.620238
ENSG00000099991	-0.0759907	2.95996	0.969482	0.330646
ENSG00000099992	0.255042	-1.25577	2.74173	0.105476
ENSG00000099994	0.779908	-1.35617	10.1524	0.00277206
ENSG00000099995	-0.292341	3.57957	6.75486	0.0129756
ENSG00000099998	0.21565	-0.482579	0.893518	0.350123
ENSG00000099999	0.00454941	0.424018	0.00215726	0.963182
ENSG00000100003	0.315369	-3.15733	1.42958	0.238777
ENSG00000100014	-0.023521	1.90244	0.067018	0.797038
ENSG00000100023	-0.111341	2.90127	2.10944	0.154085
ENSG00000100024	-0.00711747	-1.60693	0.000865622	0.976673
ENSG00000100027	0.131393	1.6714	0.744636	0.393253
ENSG00000100028	0.0428859	3.88254	0.272145	0.604734
ENSG00000100029	-0.0900972	2.14068	0.695008	0.409349
ENSG00000100030	0.0566418	4.92103	0.8375	0.365521
ENSG00000100031	0.0819791	-1.51266	0.147078	0.703347
ENSG00000100033	0.219137	1.81358	0.399882	0.530699
ENSG00000100034	0.0340861	2.34398	0.152601	0.698106
ENSG00000100036	0.0149747	1.99774	0.00798237	0.929248
ENSG00000100038	-0.0750793	1.34481	0.929668	0.340663
ENSG00000100055	0.0287028	-0.0685762	0.0254687	0.873997
ENSG00000100056	-0.052897	1.0929	0.224013	0.638537
ENSG00000100058	0.25383	0.449745	1.50932	0.226324
ENSG00000100060	0.0495117	-0.26194	0.0993792	0.754192
ENSG00000100065	0.0466215	0.671246	0.103995	0.748743
ENSG00000100068	-0.0267982	-1.20843	0.023105	0.879938
ENSG00000100075	-0.0828355	0.676514	0.274875	0.602933
ENSG00000100077	0.68055	0.830924	6.81751	0.0125926
ENSG00000100083	-0.135367	2.72148	2.14265	0.150961
ENSG00000100084	-0.0348054	-0.22923	0.0859131	0.770933
ENSG00000100092	0.101003	-1.65821	0.249875	0.619864
ENSG00000100095	0.127187	-2.88492	0.183412	0.670723
ENSG00000100097	-0.365445	5.25987	7.63637	0.00856084
ENSG00000100099	-0.00640508	2.54697	0.00363208	0.952239
ENSG00000100100	0.127094	1.84486	0.42366	0.518787
ENSG00000100104	-0.0193175	3.29515	0.0301872	0.86293
ENSG00000100105	0.00127842	2.17057	0.000204017	0.988674
ENSG00000100106	0.0385722	1.17487	0.259537	0.613199
ENSG00000100109	-0.0556776	3.00556	0.174539	0.678312
ENSG00000100116	-0.00281287	1.12577	0.000184612	0.989226
ENSG00000100124	-0.104497	1.02411	0.818573	0.37094
ENSG00000100129	0.0842356	5.07036	0.934883	0.339327
ENSG00000100138	0.0261123	4.03178	0.0509817	0.822498
ENSG00000100139	-0.18996	1.48305	1.44258	0.236688
ENSG00000100147	-0.105242	-0.332102	0.618268	0.436261
ENSG00000100150	-0.0644962	1.65347	0.741654	0.394194
ENSG00000100151	-0.00567555	2.09318	0.00457551	0.946403
ENSG00000100154	-0.0608011	2.99187	0.286745	0.595238
ENSG00000100170	-0.628828	-2.35434	1.54746	0.220652
ENSG00000100181	0.00807728	2.07545	0.000505925	0.982165
ENSG00000100196	0.116536	-1.59911	0.284482	0.596689
ENSG00000100201	-0.0455942	7.4722	0.0987153	0.754987
ENSG00000100206	-0.456189	-2.13879	3.28382	0.077373
ENSG00000100207	0.0114826	2.51608	0.0267588	0.870873
ENSG00000100209	-0.104288	0.0922871	0.859821	0.359274
ENSG00000100211	0.0112135	1.19705	0.0204252	0.887063
ENSG00000100216	0.0323091	3.00521	0.0859591	0.770873
ENSG00000100219	0.0421455	2.95609	0.324228	0.572218
ENSG00000100220	-0.00547093	3.43243	0.00481087	0.945044
ENSG00000100221	0.0759482	2.35297	0.711175	0.404
ENSG00000100225	0.0583424	3.54785	0.383519	0.539189
ENSG00000100226	-0.158656	2.54993	1.93341	0.171969
ENSG00000100227	-0.0727013	3.23298	1.3837	0.246329
ENSG00000100234	0.226399	1.14927	2.95668	0.0931466
ENSG00000100239	-0.0346667	4.05183	0.110422	0.741376
ENSG00000100241	-0.0911258	4.65057	0.334212	0.566385
ENSG00000100242	0.0247597	4.52087	0.0511043	0.822288
ENSG00000100243	-0.204713	3.77424	2.84126	0.0995514
ENSG00000100246	-0.0852812	-0.850393	0.420761	0.520213
ENSG00000100258	0.016914	1.53043	0.0388338	0.844762
ENSG00000100263	0.144733	1.22527	1.3126	0.258639
ENSG00000100266	0.0332131	2.84126	0.175395	0.677571
ENSG00000100271	0.025186	-1.12427	0.028203	0.867467
ENSG00000100276	0.322085	-3.15409	1.21934	0.275998
ENSG00000100280	-0.0133626	2.85532	0.0240098	0.877629
ENSG00000100281	-0.165894	1.96718	3.24442	0.0791043
ENSG00000100284	-0.167654	4.5663	1.79945	0.187242
ENSG00000100288	0.348449	-3.00068	1.38854	0.245518
ENSG00000100292	-0.375581	0.976766	0.759434	0.388635
ENSG00000100294	-0.082816	1.00203	0.714724	0.40284
ENSG00000100296	-0.0579666	2.93298	0.369286	0.546781
ENSG00000100297	-0.0595659	1.36605	0.226093	0.636987
ENSG00000100299	0.13542	0.208736	1.83462	0.18308
ENSG00000100300	0.0317414	2.08022	0.0468805	0.829668
ENSG00000100302	-0.0390503	0.881308	0.0378441	0.846728
ENSG00000100304	0.0271976	1.0452	0.0470037	0.829448
ENSG00000100307	-0.0956898	3.91155	0.489613	0.488094
ENSG00000100311	-0.0697989	1.89183	0.204741	0.653332
ENSG00000100316	0.170581	4.17106	2.70897	0.107513
ENSG00000100319	-0.010155	1.72302	0.0101234	0.920352
ENSG00000100320	-0.0791799	6.20454	0.366589	0.548242
ENSG00000100321	0.0258568	1.79637	0.0611735	0.805898
ENSG00000100324	-0.0134505	2.22876	0.0234087	0.879158
ENSG00000100325	-0.132261	2.97922	2.08872	0.156073
ENSG00000100330	-0.0534387	5.07801	0.54528	0.464504
ENSG00000100335	-0.0425907	2.60948	0.243965	0.624021
ENSG00000100336	-0.12152	-1.82272	0.129012	0.721322
ENSG00000100342	0.197036	0.668754	1.56679	0.217844
ENSG00000100344	0.209958	-1.46582	0.233074	0.631849
ENSG00000100345	-0.187703	5.51296	0.620677	0.435376
ENSG00000100347	-0.0646584	4.06108	0.364589	0.549331
ENSG00000100348	-0.0642799	3.38437	0.269175	0.606705
ENSG00000100350	-0.239016	1.16329	2.19746	0.145966
ENSG00000100351	-0.142489	-1.93851	0.153085	0.697652
ENSG00000100353	-0.0630504	4.13542	0.733366	0.396825
ENSG00000100354	-0.0775168	5.77476	1.08517	0.303713
ENSG00000100359	-0.00469196	2.45119	0.00297557	0.956766
ENSG00000100360	0.0324438	1.52138	0.12568	0.724791
ENSG00000100362	-0.501709	-1.99247	0.276599	0.601803
ENSG00000100364	-0.133323	3.07424	0.403156	0.529029
ENSG00000100365	0.162816	-1.72374	0.674924	0.416143
ENSG00000100368	-0.0579513	-0.730765	0.0643592	0.801016
ENSG00000100372	0.128596	1.21398	0.989242	0.325824
ENSG00000100373	-0.0875187	0.498613	0.113729	0.737677
ENSG00000100376	0.0375017	2.38324	0.0498546	0.824437
ENSG00000100379	0.125446	-2.29927	0.355394	0.554388
ENSG00000100380	-0.0746216	5.59429	0.501155	0.483041
ENSG00000100385	0.16463	-2.41896	0.349891	0.557458
ENSG00000100387	0.0332922	3.28164	0.272872	0.604253
ENSG00000100393	-0.200307	4.61849	3.05354	0.0881292
ENSG00000100395	-0.0660819	2.31595	0.622558	0.434686
ENSG00000100399	-0.147455	-1.53456	0.659134	0.421605
ENSG00000100401	-0.0769731	2.26161	0.377612	0.542316
ENSG00000100403	-0.0288841	3.51908	0.107827	0.744321
ENSG00000100410	-0.0167601	1.65187	0.0442349	0.83447
ENSG00000100412	-0.148045	6.3257	0.689312	0.411259
ENSG00000100413	-0.0668377	1.74327	0.26581	0.608955
ENSG00000100416	0.114891	2.21495	2.2698	0.139666
ENSG00000100417	0.0136377	-0.349243	0.0121404	0.912807
ENSG00000100418	0.00159522	2.3901	0.000204317	0.988666
ENSG00000100422	-0.0619027	2.78897	0.347426	0.558843
ENSG00000100425	-0.160024	3.15431	3.93913	0.0539672
ENSG00000100426	0.00707244	1.82023	0.00474734	0.945407
[truncated: 18,179 more rows]

## Sheet: GSE111016 SSS
genes	logFC	logCPM	F	PValue
ENSG00000000003	-0.012929	1.51323	0.0302741	0.862706
ENSG00000000005	-0.00199209	-0.158722	1.68376e-05	0.996745
ENSG00000000419	-0.0885146	4.01038	2.42861	0.126647
ENSG00000000457	-0.0111272	3.44345	0.0930237	0.761875
ENSG00000000460	0.170257	1.5494	7.18856	0.0104423
ENSG00000000938	0.00363433	0.51555	0.000392845	0.984281
ENSG00000000971	0.180231	4.71168	3.39269	0.0725584
ENSG00000001036	-0.0505111	2.23896	0.410224	0.525337
ENSG00000001084	0.0251603	4.00499	0.191063	0.664274
ENSG00000001167	0.105543	3.51818	3.88011	0.0554832
ENSG00000001460	0.200104	-0.110599	2.56708	0.116608
ENSG00000001461	-0.133245	2.80602	2.25968	0.140268
ENSG00000001497	0.100058	3.13894	4.19387	0.0468601
ENSG00000001561	-0.161576	5.17094	5.46118	0.0242894
ENSG00000001617	0.117773	2.08934	1.85903	0.180005
ENSG00000001629	-0.0402183	4.78294	1.56841	0.21737
ENSG00000001630	0.062043	-0.737318	0.230773	0.633446
ENSG00000001631	-0.00813193	4.85002	0.0606136	0.806729
ENSG00000002016	0.0396112	3.69064	0.523576	0.473333
ENSG00000002330	-0.113769	2.65631	2.86564	0.0979001
ENSG00000002549	-0.129434	4.57893	4.28854	0.0445557
ENSG00000002586	0.107162	5.40473	3.40021	0.0722543
ENSG00000002587	0.0312446	-0.923226	0.0375427	0.847299
ENSG00000002746	0.0832797	0.55887	0.121952	0.728673
ENSG00000002822	0.0823377	3.29845	2.52612	0.11948
ENSG00000002834	0.0241875	4.07422	0.0955028	0.758823
ENSG00000002919	0.0636728	2.19806	1.49105	0.228868
ENSG00000002933	-0.12494	0.678862	0.780685	0.381964
ENSG00000003056	-0.0525215	4.02987	1.61901	0.210234
ENSG00000003096	-0.0830165	1.81563	1.38176	0.246427
ENSG00000003137	0.764311	1.21229	11.3937	0.00159686
ENSG00000003147	-0.0438466	1.35745	0.145741	0.704565
ENSG00000003249	-0.0248469	3.36864	0.0227043	0.88095
ENSG00000003393	0.0487805	5.15093	1.98758	0.165961
ENSG00000003400	-0.0696971	2.88452	0.995275	0.324173
ENSG00000003402	0.0414581	7.88023	0.638208	0.428858
ENSG00000003436	-0.0688061	4.59021	0.541318	0.465978
ENSG00000003509	-0.133377	3.75364	6.32137	0.0158498
ENSG00000003756	0.0807235	6.30047	4.41286	0.0417154
ENSG00000003989	-0.0280809	8.44512	0.162404	0.688998
ENSG00000004059	-0.0395718	3.74134	0.800197	0.376135
ENSG00000004139	0.0784795	1.9969	1.4117	0.241453
ENSG00000004142	-0.0526132	6.27846	1.89488	0.175952
ENSG00000004399	-0.0250691	4.76524	0.0948126	0.759669
ENSG00000004455	-0.0661735	5.33943	3.28707	0.0769823
ENSG00000004468	0.0785171	5.06324	0.589637	0.446858
ENSG00000004478	-0.100254	5.38082	2.72608	0.106185
ENSG00000004487	-0.0286505	5.07187	0.801931	0.375623
ENSG00000004534	-0.0411937	5.56931	1.60697	0.211905
ENSG00000004660	-0.0195932	0.987407	0.0191726	0.890535
ENSG00000004700	0.0775287	3.72464	1.78821	0.188346
ENSG00000004766	0.012733	4.44558	0.0992936	0.75424
ENSG00000004776	0.19707	6.11911	1.52439	0.223823
ENSG00000004777	0.391299	0.16176	13.5682	0.000652184
ENSG00000004779	-0.31718	5.71936	11.1017	0.0018072
ENSG00000004799	0.45112	8.11314	1.01796	0.318784
ENSG00000004838	0.0111542	-0.196933	0.00702871	0.933584
ENSG00000004848	0.0235292	2.59895	0.0720722	0.789658
ENSG00000004864	0.0565586	3.06976	0.57256	0.45347
ENSG00000004866	0.0159293	3.36605	0.0782807	0.781015
ENSG00000004897	-0.0526323	5.49262	1.93525	0.171515
ENSG00000004939	-0.0307053	-0.0124893	0.00508668	0.943481
ENSG00000004948	-0.11606	0.0349242	0.813215	0.372317
ENSG00000004961	-0.214187	4.03686	14.7411	0.000409561
ENSG00000004975	0.0356528	2.99748	0.331347	0.56794
ENSG00000005007	0.0958882	4.75521	2.46377	0.124007
ENSG00000005020	0.0780684	3.6199	1.0744	0.305889
ENSG00000005022	-0.162563	2.98123	6.02723	0.0183125
ENSG00000005059	0.0962398	0.84271	0.721425	0.400495
ENSG00000005073	0.0559157	1.31213	0.470202	0.496664
ENSG00000005075	-0.0699308	3.96854	1.67495	0.202672
ENSG00000005100	-0.0171893	3.15121	0.188303	0.666555
ENSG00000005102	-0.00179432	2.11818	0.000220191	0.988231
ENSG00000005108	0.0299298	0.892083	0.0434449	0.835898
ENSG00000005156	0.0448266	4.54265	1.15674	0.288286
ENSG00000005175	-0.0254742	4.45431	0.380669	0.540578
ENSG00000005187	0.169593	-1.12344	0.163912	0.687636
ENSG00000005189	-0.0174761	-0.168792	0.0335001	0.934357
ENSG00000005194	-0.153566	3.44672	7.58243	0.00867315
ENSG00000005206	0.14714	3.24787	6.10631	0.0176124
ENSG00000005238	-0.113477	2.58804	2.21941	0.143761
ENSG00000005243	0.0802206	3.99417	1.57046	0.217075
ENSG00000005249	0.68885	2.53706	6.97708	0.011548
ENSG00000005302	-0.0839996	3.77984	2.37499	0.130798
ENSG00000005339	0.125436	6.06946	4.00793	0.0517763
ENSG00000005379	0.00977756	3.18124	0.0254983	0.873898
ENSG00000005381	-0.12888	-1.40339	0.526996	0.471901
ENSG00000005436	0.0710707	4.65175	1.04034	0.313586
ENSG00000005448	-0.127544	-1.62298	0.590253	0.446622
ENSG00000005469	0.0944759	3.08996	3.31176	0.0759219
ENSG00000005471	-0.133523	3.67219	1.47535	0.231292
ENSG00000005483	0.0442275	5.84833	1.43614	0.237488
ENSG00000005486	0.000535383	2.11462	5.07546e-05	0.994349
ENSG00000005513	0.0663687	-0.335333	0.1495	0.700967
ENSG00000005700	-0.186036	6.46015	11.0368	0.00185787
ENSG00000005801	0.0643097	3.54232	1.95248	0.169662
ENSG00000005810	0.0564246	6.76495	3.49408	0.0685756
ENSG00000005812	-0.0361589	5.31343	0.810106	0.373224
ENSG00000005844	-0.215331	0.55464	1.28927	0.262624
ENSG00000005882	-0.158785	6.04455	6.22164	0.0166424
ENSG00000005884	0.158587	3.05668	2.22468	0.143299
ENSG00000005889	-0.0115333	5.90504	0.0542728	0.816921
ENSG00000005893	-0.040336	6.95855	0.443719	0.508977
ENSG00000005961	0.0190973	-1.12923	0.00712972	0.93311
ENSG00000005981	-0.127597	4.75766	1.12903	0.294057
ENSG00000006007	-0.0717406	5.5031	2.26421	0.139882
ENSG00000006015	-0.0437237	4.15571	1.9551	0.169383
ENSG00000006016	-0.14562	2.24992	1.48197	0.230267
ENSG00000006025	0.0495135	4.15307	0.153446	0.697246
ENSG00000006042	-0.00906259	0.748064	0.00602449	0.938501
ENSG00000006047	0.170426	-1.35197	1.12547	0.294809
ENSG00000006062	0.023626	3.30111	0.0881763	0.767973
ENSG00000006071	0.0403581	0.110859	0.0209058	0.885728
ENSG00000006118	-0.289155	0.697994	6.59656	0.0138654
ENSG00000006125	-0.000874418	5.81796	0.000637144	0.979982
ENSG00000006194	0.0254236	3.27755	0.65603	0.422533
ENSG00000006210	-0.0344214	1.76334	0.0759748	0.784181
ENSG00000006282	-0.084295	4.10891	2.13316	0.151589
ENSG00000006327	-0.166838	3.24023	0.451146	0.505471
ENSG00000006432	-0.122221	2.33454	0.815425	0.371674
ENSG00000006451	-0.0358523	3.46445	0.603209	0.441711
ENSG00000006453	-0.153465	0.616866	1.39676	0.243919
ENSG00000006459	-0.0564357	5.79334	1.24428	0.270993
ENSG00000006468	-0.211973	0.716498	3.2851	0.0770678
ENSG00000006530	0.0455893	3.06145	1.00808	0.321116
ENSG00000006534	-0.0887482	0.161797	0.518976	0.475272
ENSG00000006576	0.0267497	7.47658	0.0550631	0.815617
ENSG00000006607	0.0617398	4.26576	3.04222	0.0884443
ENSG00000006625	-0.145974	1.57289	3.68896	0.0615839
ENSG00000006634	0.00871459	0.872749	0.0100775	0.920515
ENSG00000006638	0.0788759	-0.772065	0.171875	0.680562
ENSG00000006652	0.106218	5.54558	1.71046	0.198044
ENSG00000006695	-0.281037	4.55271	16.9296	0.000177123
ENSG00000006704	0.234028	5.12162	8.30609	0.00620274
ENSG00000006712	0.00503317	3.87602	0.00942565	0.92312
ENSG00000006715	-0.0148501	3.88049	0.0999185	0.753494
ENSG00000006740	-0.171357	1.61947	2.19529	0.145902
ENSG00000006744	0.0484756	5.05957	1.70431	0.198836
ENSG00000006747	0.798969	-1.33359	5.6231	0.0223899
ENSG00000006756	-0.0232055	1.734	0.026815	0.870712
ENSG00000006757	-0.0421213	3.76251	0.312977	0.578832
ENSG00000006831	0.00498161	5.24409	0.0107593	0.91788
ENSG00000006837	0.176547	0.37771	3.7242	0.0604058
ENSG00000007047	0.0930851	2.5799	2.41843	0.127424
ENSG00000007062	0.0837128	0.80508	0.210613	0.648655
ENSG00000007080	0.00293061	3.3298	0.00150821	0.969205
ENSG00000007168	-0.0331745	7.27917	1.30263	0.260202
ENSG00000007171	-0.383225	-0.71902	2.5769	0.115932
ENSG00000007202	-0.0269247	6.80602	0.49006	0.487762
ENSG00000007237	-0.043864	4.7963	0.15605	0.694819
ENSG00000007255	-0.059349	1.50414	0.382226	0.539754
ENSG00000007312	-0.126182	-0.0965641	1.02957	0.316072
ENSG00000007314	0.117951	7.33781	2.48504	0.122441
ENSG00000007341	-0.000634487	3.82806	0.000223675	0.988138
ENSG00000007376	-0.0407619	1.4977	0.358204	0.552722
ENSG00000007384	0.0321356	3.28872	0.206367	0.65197
ENSG00000007392	0.0123857	4.64608	0.0730674	0.788247
ENSG00000007402	0.23355	0.650239	4.10412	0.0491661
ENSG00000007516	-0.107798	0.635252	1.07619	0.305491
ENSG00000007520	-0.031044	4.04547	0.536078	0.468131
ENSG00000007541	0.152505	2.73753	5.18088	0.0280015
ENSG00000007545	0.167511	2.246	11.7486	0.00137546
ENSG00000007866	0.044256	3.56112	0.463317	0.499816
ENSG00000007923	-0.0353922	4.59404	0.420978	0.519984
ENSG00000007933	-0.232335	1.39589	2.21268	0.144355
ENSG00000007944	-0.0334149	5.07089	0.198531	0.658199
ENSG00000008018	-0.0118678	5.62237	0.077576	0.781977
ENSG00000008083	0.0608418	4.31423	1.10425	0.299348
ENSG00000008086	-0.0272639	3.15843	0.360784	0.551301
ENSG00000008128	0.0442098	-0.454676	0.149056	0.701389
ENSG00000008130	0.0517961	3.38542	0.805125	0.374683
ENSG00000008226	0.1607	-1.61254	0.652784	0.423674
ENSG00000008256	-0.0851748	4.04098	2.4455	0.125371
ENSG00000008277	0.0197634	2.31363	0.0195963	0.88934
ENSG00000008282	-0.0574092	5.78979	1.54673	0.22052
ENSG00000008283	-0.0504041	1.42377	0.272741	0.604244
ENSG00000008294	0.0355752	7.2646	0.584877	0.448685
ENSG00000008300	0.161223	-1.21544	1.0302	0.315927
ENSG00000008311	0.141321	4.17329	1.55334	0.219554
ENSG00000008324	-0.126713	0.781401	3.0673	0.0871866
ENSG00000008382	-0.00266514	1.99666	0.0019522	0.964967
ENSG00000008394	0.591135	1.9943	5.67644	0.0217997
ENSG00000008405	-0.0511624	3.52281	0.52673	0.472012
ENSG00000008441	0.178045	7.08087	3.93561	0.0538389
ENSG00000008513	-0.0616572	6.18467	0.642355	0.427373
ENSG00000008516	0.0261107	-0.587362	0.00622929	0.937467
ENSG00000008517	-0.0624067	4.78778	0.069462	0.793411
ENSG00000008710	0.193875	7.11165	6.99438	0.011453
ENSG00000008838	0.0312837	5.0875	0.476122	0.493982
ENSG00000008853	0.0091714	4.05031	0.0126211	0.911086
ENSG00000008869	0.0315963	4.22362	0.749867	0.391441
ENSG00000008952	-0.0212082	5.51135	0.348128	0.558338
ENSG00000008988	-0.0471707	7.09905	0.824121	0.369161
ENSG00000009307	0.0122763	10.3501	0.0425971	0.837484
ENSG00000009335	-0.139169	6.76645	13.8404	0.000584822
ENSG00000009413	0.0822403	6.21351	3.41666	0.0715942
ENSG00000009694	0.0957754	2.40858	1.46345	0.233151
ENSG00000009709	0.0202303	2.2168	0.0295955	0.864238
ENSG00000009780	0.118691	3.80512	3.93653	0.0538121
ENSG00000009790	-0.311665	-0.108469	4.11734	0.0488187
ENSG00000009830	0.00570766	3.07791	0.00916345	0.924194
ENSG00000009844	-0.0393372	4.92664	0.686539	0.412031
ENSG00000009950	0.126507	3.65468	0.756041	0.389515
ENSG00000009954	-0.0198983	6.04448	0.488422	0.488486
ENSG00000010017	-0.00677284	5.33944	0.0316208	0.859718
ENSG00000010072	-0.00654455	2.87463	0.0179529	0.894052
ENSG00000010165	-0.0117957	3.26528	0.0674804	0.796311
ENSG00000010219	-0.07463	2.09693	1.70266	0.199048
ENSG00000010244	0.0349901	6.97261	0.880427	0.353453
ENSG00000010256	-0.256991	7.59752	11.0807	0.00182342
ENSG00000010270	-0.0744116	2.69238	1.9585	0.16902
ENSG00000010278	-0.0537754	3.53511	0.315251	0.577461
ENSG00000010282	-0.0111397	5.76879	0.0279048	0.868135
ENSG00000010292	-0.0154164	3.51202	0.0813081	0.776935
ENSG00000010295	-0.00987169	3.52847	0.0178309	0.894411
ENSG00000010318	-0.066393	1.80531	0.750307	0.391303
ENSG00000010319	-0.0256628	3.45091	0.0573768	0.811857
ENSG00000010322	0.0627157	4.95554	1.56805	0.217422
ENSG00000010327	0.00582182	4.92384	0.00330172	0.954451
ENSG00000010361	-0.0369167	2.94614	0.374502	0.543861
ENSG00000010379	0.107623	-0.404632	0.477243	0.493477
ENSG00000010404	0.102883	4.5618	6.09259	0.0177317
ENSG00000010539	0.0786477	1.83861	2.5456	0.118104
ENSG00000010610	-0.183941	1.35298	2.28318	0.138275
ENSG00000010626	-0.025655	1.23612	0.0747992	0.785814
ENSG00000010671	-0.0280737	-0.231531	0.0385038	0.845382
ENSG00000010704	-0.0119249	1.20667	0.0193193	0.89012
ENSG00000010803	0.012855	4.53216	0.082082	0.775905
ENSG00000010810	-0.0805397	3.54648	1.06638	0.307677
ENSG00000010818	0.0709907	6.64285	1.59148	0.21408
ENSG00000011007	-0.0662623	5.22091	3.20746	0.0805159
ENSG00000011009	-0.0782722	2.57662	2.36093	0.131912
ENSG00000011021	0.14199	3.51272	4.17179	0.0474162
ENSG00000011028	0.0323217	4.92454	0.125919	0.724478
ENSG00000011105	-0.121805	3.33409	2.42807	0.126688
ENSG00000011114	0.0271799	4.9384	0.870561	0.356136
ENSG00000011132	0.035243	2.76443	0.382758	0.539474
ENSG00000011143	0.132491	2.25192	4.7083	0.0357266
ENSG00000011198	0.00822039	3.23631	0.0271614	0.869887
ENSG00000011201	-0.0108713	5.0968	0.0247605	0.87572
ENSG00000011243	0.0244597	4.65843	0.337099	0.564613
ENSG00000011258	0.00703379	4.19374	0.0179168	0.894158
ENSG00000011260	0.00493777	3.07538	0.00869594	0.926147
ENSG00000011275	0.0427002	5.00735	1.89846	0.175553
ENSG00000011295	-0.0773351	4.20724	4.63954	0.0370318
ENSG00000011304	0.0544213	4.05984	1.12411	0.295097
ENSG00000011347	-0.315336	0.715848	8.443	0.00582626
ENSG00000011376	-0.0841386	3.78697	2.49939	0.121397
ENSG00000011405	0.0286225	5.22884	0.516216	0.476441
ENSG00000011422	-0.215934	-0.301425	1.5765	0.21621
ENSG00000011426	-0.00379918	-1.37761	0.000260932	0.987189
ENSG00000011451	0.144609	3.36389	3.85378	0.0562825
ENSG00000011454	0.00647756	5.69917	0.0552018	0.815389
ENSG00000011465	0.0644431	8.09417	0.683148	0.413178
ENSG00000011478	0.140444	-0.645139	1.01669	0.319084
ENSG00000011485	-0.0367188	4.31566	0.544377	0.464729
ENSG00000011523	0.0516037	5.71612	1.71927	0.196915
ENSG00000011566	0.0232776	6.06474	0.260057	0.612752
ENSG00000011600	-0.12321	0.25512	0.723835	0.399716
ENSG00000011638	-0.0351459	5.91399	0.101333	0.751814
ENSG00000012048	0.070775	2.69704	1.66978	0.203357
ENSG00000012061	0.00186231	4.21235	0.00218178	0.962966
ENSG00000012124	-0.0900861	-1.5685	0.1597	0.691459
ENSG00000012171	-0.164738	2.49537	3.23734	0.0791688
ENSG00000012174	0.0481674	3.93426	1.61098	0.211347
ENSG00000012211	-0.0529883	2.06793	0.716278	0.402167
ENSG00000012223	-0.096046	0.445753	0.984997	0.326655
ENSG00000012232	-0.0991097	5.03859	3.94611	0.0535339
ENSG00000012660	0.176255	3.10687	1.23203	0.273331
ENSG00000012779	-0.0209811	0.663841	0.0217772	0.883388
ENSG00000012817	-0.0110067	5.97976	0.0831271	0.774522
ENSG00000012822	0.0855237	6.41678	2.89844	0.0960609
ENSG00000012963	-0.0148781	3.46578	0.0660774	0.798392
ENSG00000012983	0.0288974	4.39314	0.431368	0.514903
ENSG00000013016	-0.0792084	1.12737	0.369389	0.546612
ENSG00000013275	-0.0331196	4.6123	0.855825	0.360198
ENSG00000013288	0.199491	2.41669	3.57243	0.0656644
ENSG00000013297	-0.132573	0.908408	0.843174	0.363737
ENSG00000013306	-0.0960353	3.74186	1.30706	0.259406
ENSG00000013364	0.0912958	3.85838	1.37332	0.247852
ENSG00000013374	0.0105184	4.866	0.0654926	0.799266
ENSG00000013375	0.0247993	3.32757	0.179064	0.674339
ENSG00000013392	-0.14537	1.18502	3.2794	0.0773152
ENSG00000013441	0.125013	6.16132	3.81402	0.0575138
ENSG00000013503	-0.0707585	3.10904	2.0436	0.160249
ENSG00000013523	0.0107732	3.38534	0.0679146	0.795672
ENSG00000013561	-0.123024	4.79657	5.61314	0.022502
ENSG00000013563	0.000863942	5.92106	0.000286203	0.986583
ENSG00000013573	-0.399454	1.82682	1.37695	0.247237
ENSG00000013583	0.0709741	2.02826	1.36201	0.249776
ENSG00000013588	-0.125493	0.143047	0.265763	0.608893
ENSG00000013619	0.127445	1.49273	1.51818	0.224753
ENSG00000013725	-0.345073	-1.64483	2.0677	0.157862
ENSG00000013810	-0.219193	1.07431	3.82687	0.0571125
ENSG00000014123	0.0165197	5.20854	0.171087	0.681253
ENSG00000014138	0.0907708	1.95259	2.08868	0.155819
ENSG00000014164	0.236802	2.72372	5.18146	0.0279932
ENSG00000014216	0.0487481	4.80893	0.762586	0.387489
ENSG00000014641	-0.363108	7.69352	8.6035	0.00541561
ENSG00000014824	-0.065463	5.43721	1.95835	0.169036
ENSG00000014914	0.0467682	1.10056	0.15142	0.699149
ENSG00000014919	-0.127456	5.00489	5.37082	0.0254244
ENSG00000015133	-0.0713572	2.23311	0.619383	0.435698
ENSG00000015153	-0.0170199	5.06544	0.103079	0.749758
ENSG00000015171	-0.00804221	5.93976	0.0531717	0.818754
ENSG00000015285	-0.0607368	-0.554967	0.133279	0.71689
ENSG00000015475	0.0668635	0.545095	0.343175	0.561139
ENSG00000015479	0.07224	4.53489	3.41851	0.0715203
ENSG00000015520	0.363122	-1.77709	2.46378	0.124007
ENSG00000015532	0.0505371	2.495	0.679825	0.414308
ENSG00000015568	0.0192212	1.95837	0.0227108	0.880933
ENSG00000015676	0.012738	5.94161	0.0813762	0.776844
ENSG00000016391	-0.0607594	2.74484	0.565776	0.45614
ENSG00000016402	-1.0919	0.272954	5.97545	0.0187871
ENSG00000016864	-0.00197646	3.07329	0.00246275	0.960656
ENSG00000017260	-0.101639	5.38175	2.72898	0.106004
ENSG00000017427	-0.124066	4.11421	1.09247	0.301906
ENSG00000017797	-0.0134939	4.94916	0.127146	0.723196
ENSG00000018189	0.017815	5.14898	0.131382	0.718822
ENSG00000018236	0.0319592	0.747622	0.0377241	0.846935
ENSG00000018280	-0.0228544	0.206298	0.0105286	0.918762
ENSG00000018408	0.0282784	4.13337	0.21771	0.643203
ENSG00000018510	-0.0519541	4.83084	1.82071	0.184462
ENSG00000018610	-0.00743552	3.12663	0.0354279	0.851609
ENSG00000018625	0.02804	9.5346	0.274739	0.602927
ENSG00000018699	-0.0124296	3.21536	0.0849567	0.772125
ENSG00000018869	0.0244523	0.207791	0.0673738	0.796468
ENSG00000019102	-0.324062	-0.721588	3.37172	0.0734136
ENSG00000019144	0.0966101	5.65884	1.9195	0.17323
ENSG00000019169	-0.00409001	0.935445	0.000370202	0.98474
ENSG00000019485	0.160522	2.69703	6.47267	0.0147237
ENSG00000019549	-0.115434	0.990662	1.3662	0.24906
ENSG00000019582	-0.0809802	5.65509	0.923229	0.342131
ENSG00000019991	0.0766642	1.02865	0.421102	0.519923
ENSG00000019995	-0.0131275	6.05787	0.0622879	0.804133
ENSG00000020129	0.0487496	2.46656	0.517447	0.475919
ENSG00000020181	0.0739399	3.24598	0.455522	0.503425
ENSG00000020256	-0.0667772	2.11176	1.1293	0.294
ENSG00000020426	-0.0723994	4.79606	2.06973	0.157663
ENSG00000020577	-0.0783093	7.52081	1.08639	0.303238
ENSG00000020633	-0.402081	-0.964781	4.15046	0.0479603
ENSG00000020922	0.0898627	3.93644	5.63602	0.0222454
ENSG00000021300	-0.204831	1.23224	2.12788	0.152083
ENSG00000021355	0.0951058	3.6999	2.00301	0.164364
ENSG00000021461	-0.0162374	-1.47983	0.00568746	0.940243
ENSG00000021574	-0.0599076	4.15178	1.37221	0.248039
ENSG00000021645	0.139991	-0.700878	0.528365	0.471329
ENSG00000021762	0.164339	2.76016	3.81192	0.0575797
ENSG00000021776	0.0421837	4.70558	1.79055	0.188063
ENSG00000021826	-0.144649	1.0129	1.25892	0.268233
ENSG00000022267	0.0141115	12.1369	0.0366875	0.849026
ENSG00000022277	-0.0152337	4.77402	0.212428	0.64725
ENSG00000022567	-0.00445772	2.4604	0.00343836	0.953519
ENSG00000022840	-0.0399995	6.82512	0.793132	0.378231
ENSG00000022976	0.0365309	3.60075	0.436425	0.512462
ENSG00000023041	0.0120328	3.47913	0.0961046	0.758089
ENSG00000023171	0.229458	2.55026	1.93902	0.171108
ENSG00000023191	0.0750528	5.13317	2.88809	0.0966372
ENSG00000023228	-0.179867	8.5829	6.26324	0.0163067
ENSG00000023287	-0.00618934	6.68583	0.013966	0.906491
ENSG00000023318	-0.0297165	3.8295	0.566419	0.455885
ENSG00000023330	-0.240719	5.32142	6.36233	0.0155361
ENSG00000023445	-0.0423468	2.01486	0.17798	0.675268
ENSG00000023516	0.115444	5.19541	6.38215	0.0153867
ENSG00000023572	-0.26598	2.46016	8.60471	0.00541265
ENSG00000023608	-0.113501	2.10897	1.5592	0.218702
ENSG00000023697	-0.0345115	3.37243	0.33629	0.565078
ENSG00000023734	-0.0672813	5.38241	2.37461	0.130828
ENSG00000023839	0.223828	1.96926	2.84449	0.0991076
ENSG00000023892	-0.166795	-0.346881	1.37562	0.247462
ENSG00000023902	-0.0814204	3.90457	1.09765	0.300779
ENSG00000023909	-0.112695	4.46093	1.65407	0.205455
ENSG00000024048	-0.0773326	6.97726	4.02136	0.0514028
ENSG00000024422	0.125057	3.90089	1.19895	0.279775
ENSG00000024862	0.145028	2.27593	7.03098	0.0112548
ENSG00000025039	-0.13543	7.02042	6.91271	0.0119089
ENSG00000025156	-0.0902369	5.16274	1.18533	0.282485
ENSG00000025293	0.0761299	5.7543	2.55795	0.117242
ENSG00000025434	0.0561942	1.64659	0.307186	0.582353
ENSG00000025708	0.0169809	1.68067	0.00931001	0.923592
ENSG00000025770	0.118757	3.70599	6.20841	0.0167507
ENSG00000025772	-0.066518	2.07897	1.00916	0.32086
ENSG00000025796	0.0445386	4.46139	2.31372	0.135735
ENSG00000025800	0.00199975	6.36005	0.00313693	0.955601
ENSG00000026025	0.246696	7.05827	3.20247	0.0807435
ENSG00000026036	0.152376	0.242452	2.59437	0.114739
ENSG00000026103	-0.035669	1.6275	0.139037	0.711117
ENSG00000026297	0.0512416	1.58699	0.268143	0.607298
ENSG00000026508	0.240057	4.59264	3.76465	0.0590839
ENSG00000026652	-0.121713	1.63561	1.87266	0.17845
ENSG00000026751	-0.279703	-1.53165	1.55992	0.218597
ENSG00000026950	-0.107764	2.84431	1.91577	0.173639
ENSG00000027001	-0.144812	2.87969	2.3857	0.129956
ENSG00000027075	-0.0891966	3.78031	0.890032	0.350867
ENSG00000027697	-0.0629637	4.30832	2.72145	0.106473
ENSG00000027847	0.0355878	2.63697	0.670612	0.417464
ENSG00000028116	-0.0588744	3.55946	1.2983	0.260984
ENSG00000028137	0.0659685	3.28536	0.414167	0.523363
ENSG00000028203	-0.0582598	6.00847	2.00543	0.164115
ENSG00000028277	-0.0987325	-0.763616	0.454967	0.503684
ENSG00000028310	0.0600697	3.8469	1.87345	0.178361
ENSG00000028528	0.0618987	5.5583	4.45284	0.0408446
ENSG00000028839	-0.036641	1.95495	0.439501	0.510988
ENSG00000029153	0.493513	-0.350686	5.09052	0.0293256
ENSG00000029363	0.00745027	6.38915	0.0274183	0.869279
ENSG00000029364	-0.00463357	3.9634	0.0155416	0.901383
ENSG00000029534	-0.270845	7.69923	12.2271	0.00112695
ENSG00000029639	0.0181493	2.72618	0.118876	0.731978
ENSG00000029725	-0.0401305	6.58727	0.610595	0.438949
ENSG00000029993	0.0959729	0.919911	0.463788	0.499599
ENSG00000030066	0.0635311	4.61252	1.88391	0.177179
ENSG00000030110	-0.0677292	1.97388	0.557267	0.459524
ENSG00000030304	0.0883967	0.918171	0.317525	0.576097
ENSG00000030419	-0.00478905	4.48382	0.00530285	0.942295
ENSG00000030582	-0.0195429	4.06253	0.0781967	0.78113
ENSG00000031003	0.00557389	4.32908	0.0181727	0.893409
ENSG00000031081	-0.0870511	4.12162	1.38532	0.245829
ENSG00000031691	0.0445351	1.23822	0.26771	0.607588
ENSG00000031698	-0.0149525	5.13359	0.148912	0.701526
ENSG00000031823	0.00446222	4.06419	0.0164987	0.898408
ENSG00000032219	0.0446315	3.86089	0.750959	0.3911
ENSG00000032389	-0.0563361	2.60136	0.825981	0.368626
ENSG00000032444	0.0361038	4.18284	0.409925	0.525487
ENSG00000032742	0.0402108	3.06812	0.539256	0.466824
ENSG00000033011	0.0202782	1.78377	0.117197	0.733803
ENSG00000033030	0.0135168	4.13342	0.093599	0.761163
ENSG00000033050	-0.00271052	5.00329	0.0046813	0.945776
ENSG00000033100	0.120193	2.93211	3.38953	0.0726866
ENSG00000033122	-0.0131284	3.09336	0.00654112	0.935924
ENSG00000033170	-0.00795106	2.45686	0.0218055	0.883313
ENSG00000033178	-0.0101268	4.6193	0.0559609	0.814148
ENSG00000033327	-0.120998	3.51921	0.743361	0.393485
ENSG00000033627	0.113331	5.58807	4.95798	0.031392
ENSG00000033800	0.0944402	5.0657	10.8819	0.0019848
ENSG00000033867	-0.408629	5.18704	8.88102	0.00477644
ENSG00000034152	0.0530325	4.99452	0.291522	0.5921
ENSG00000034510	-0.104647	4.83693	1.58217	0.215401
ENSG00000034533	0.097859	1.44721	2.48048	0.122775
ENSG00000034677	-0.0322777	5.45177	0.574221	0.45282
ENSG00000034693	-0.0696905	2.80279	1.85696	0.180243
ENSG00000034713	-0.0276109	4.93464	0.361109	0.551122
ENSG00000034971	-0.0206265	4.4394	0.0110417	0.916813
ENSG00000035115	0.0623898	3.9856	0.721683	0.400412
ENSG00000035141	-0.256898	2.80363	7.68483	0.00826762
ENSG00000035403	0.0584108	7.17547	1.42655	0.239034
ENSG00000035664	0.131399	6.56667	2.97723	0.0917995
ENSG00000035681	-0.0490948	4.2275	1.74388	0.193803
ENSG00000035687	-0.0503389	2.86473	0.784305	0.380873
ENSG00000035862	0.150206	5.18542	1.62869	0.208901
ENSG00000035928	0.0240845	4.52578	0.36541	0.548771
ENSG00000036054	-0.0309156	5.16554	0.413266	0.523812
ENSG00000036257	-0.0448462	6.56771	1.32716	0.255831
ENSG00000036448	0.278543	9.12336	4.57684	0.0382671
ENSG00000036530	0.0590174	0.669105	0.330431	0.568474
ENSG00000036549	0.0123324	5.03546	0.082281	0.775641
ENSG00000036672	0.0608656	6.00061	0.526951	0.47192
ENSG00000037042	0.00709785	1.31967	0.00448392	0.94693
ENSG00000037241	-0.106254	1.19637	2.12962	0.15192
ENSG00000037280	-0.0907027	2.24287	0.740383	0.394426
ENSG00000037474	-0.0171308	4.87584	0.23653	0.629253
ENSG00000037637	0.0491349	4.85256	1.91874	0.173313
ENSG00000037749	-0.0951002	3.81198	4.7886	0.0342656
ENSG00000037757	0.126589	2.80883	3.43179	0.070993
ENSG00000037897	0.0297468	0.259155	0.0782395	0.781071
ENSG00000037965	0.0177868	2.0881	0.0375612	0.847262
ENSG00000038002	-0.00958002	2.07388	0.0187121	0.891849
ENSG00000038210	-0.0426599	1.0695	0.171032	0.681302
ENSG00000038219	0.0133158	5.77127	0.196492	0.659844
ENSG00000038274	-0.0258434	4.67029	0.365406	0.548773
ENSG00000038295	-0.0704404	0.511703	0.161401	0.689908
ENSG00000038358	0.0386352	3.93746	0.782847	0.381312
ENSG00000038382	-0.014781	6.52861	0.0973909	0.756528
ENSG00000038427	0.115408	6.082	0.813058	0.372363
ENSG00000038532	0.0403323	4.38034	0.753684	0.390249
ENSG00000038945	-0.152401	1.0274	0.624043	0.433989
ENSG00000039123	-0.00488907	5.65778	0.0175188	0.895333
ENSG00000039139	0.160707	-0.962389	1.05823	0.30951
ENSG00000039319	-0.0490466	5.59725	1.36422	0.249398
ENSG00000039523	0.0255017	3.56788	0.114573	0.736684
ENSG00000039537	0.163668	0.474746	0.326363	0.570855
ENSG00000039560	-0.0667296	1.81161	0.33374	0.566551
ENSG00000039650	0.00939462	2.33453	0.0149919	0.903134
ENSG00000040199	-0.0384803	2.94035	0.479799	0.492328
ENSG00000040275	-0.0778505	1.51216	1.25408	0.269141
ENSG00000040341	-0.127781	5.79064	7.15357	0.0106171
ENSG00000040487	0.0488596	1.65499	0.740571	0.394367
ENSG00000040531	0.072685	2.1315	0.813061	0.372362
ENSG00000040633	-0.0822532	2.76455	1.71228	0.19781
ENSG00000040933	0.00114908	4.56263	0.00128221	0.971605
ENSG00000041353	0.113028	-0.362421	0.298251	0.587872
ENSG00000041357	-0.0564722	5.31897	1.81412	0.185241
ENSG00000041515	0.273553	-1.60951	0.851414	0.361426
ENSG00000041802	-0.0886144	4.22017	4.47568	0.0403559
ENSG00000041880	-0.212823	2.72413	9.86037	0.00308978
ENSG00000041982	0.647171	3.2492	2.9511	0.0931889
ENSG00000041988	0.0817154	2.50782	2.02438	0.162182
ENSG00000042062	-0.153426	2.52047	3.12528	0.0843549
ENSG00000042088	0.185685	1.12486	7.45731	0.00919766
ENSG00000042286	0.143372	2.60308	1.89998	0.175383
ENSG00000042317	0.107182	2.67955	1.65337	0.205549
ENSG00000042429	-0.0255363	3.56823	0.370339	0.546099
ENSG00000042445	-0.221397	5.11849	2.39036	0.129592
ENSG00000042493	0.101421	0.273557	0.407065	0.526928
ENSG00000042753	-0.0600584	3.59014	2.01945	0.162682
ENSG00000042781	0.14972	-1.7627	0.379068	0.541426
ENSG00000042832	-0.478236	-0.725376	4.37766	0.042499
ENSG00000042980	-0.419798	-0.876774	3.96842	0.0528922
ENSG00000043093	-0.0395555	5.38551	0.513783	0.477475
ENSG00000043143	0.15987	3.87485	3.09495	0.085823
ENSG00000043462	-0.17253	1.348	3.29643	0.0765786
ENSG00000043514	-0.051319	2.61779	0.883928	0.352507
ENSG00000043591	0.0403375	-1.36538	0.0609068	0.806271
ENSG00000044090	-0.0122453	3.86247	0.0299289	0.863483
ENSG00000044115	0.0765705	6.27314	3.11155	0.0850159
ENSG00000044446	0.0204786	4.10923	0.0953297	0.759035
ENSG00000044459	0.0435228	3.29466	0.39105	0.535133
ENSG00000044524	0.229375	2.26831	1.98334	0.166403
ENSG00000044574	0.0668622	5.16082	0.893555	0.349925
ENSG00000046604	-0.105634	1.36671	0.516316	0.476398
ENSG00000046647	0.158649	1.49831	6.88518	0.0120669
ENSG00000046651	0.0364928	3.34616	0.794462	0.377835
ENSG00000046653	-0.0383872	0.764035	0.0639787	0.801549
ENSG00000046889	-0.145095	4.64302	2.46727	0.123748
ENSG00000047056	-0.104954	4.61616	2.76801	0.103615
ENSG00000047188	0.00322573	5.32587	0.00744057	0.931671
ENSG00000047230	0.0335282	3.00393	0.610031	0.439159
ENSG00000047249	-0.0128658	4.22855	0.0962932	0.75786
ENSG00000047315	-0.0360425	6.01002	0.8189	0.370667
ENSG00000047346	0.00691687	6.24317	0.00506304	0.943612
ENSG00000047365	0.0247894	1.94383	0.0389972	0.844407
ENSG00000047410	-0.0100443	6.6186	0.0868103	0.769724
ENSG00000047457	0.412352	0.359658	3.80851	0.0576866
ENSG00000047578	0.180108	2.29738	5.68925	0.0216605
ENSG00000047579	0.0173371	1.85718	0.0608528	0.806356
ENSG00000047597	-0.0195614	3.37544	0.0893939	0.766424
ENSG00000047617	-0.0155686	2.57284	0.0406114	0.841263
ENSG00000047621	0.000125231	3.71958	7.60667e-06	0.997812
ENSG00000047634	0.00652092	4.10542	0.0240602	0.877475
ENSG00000047644	-0.0733463	4.03085	1.85341	0.180651
ENSG00000047648	-0.0161866	4.04313	0.0444078	0.834116
ENSG00000047662	0.597234	2.67338	4.90403	0.0322777
ENSG00000047849	0.137516	9.92722	3.6912	0.0615081
ENSG00000047932	0.0179824	4.63029	0.21442	0.645716
ENSG00000048028	-0.050944	6.1908	0.584225	0.448937
ENSG00000048052	-0.138304	5.19676	1.30423	0.259915
ENSG00000048140	0.0394536	3.81634	0.559208	0.458749
ENSG00000048162	-0.180725	2.59457	5.45191	0.0244032
ENSG00000048342	0.0116583	2.34368	0.0171342	0.896481
ENSG00000048392	-0.0572391	5.6591	1.2828	0.263807
ENSG00000048405	0.0500805	4.09346	1.92714	0.172396
ENSG00000048471	0.0752811	4.06228	2.22485	0.143283
ENSG00000048540	0.366761	1.15366	3.25838	0.0782357
ENSG00000048544	-0.0823221	5.16116	2.70651	0.107408
ENSG00000048649	0.0119749	5.32267	0.13411	0.716048
ENSG00000048707	0.0491562	7.70632	2.15593	0.149475
ENSG00000048740	0.163658	4.9711	4.75312	0.034903
ENSG00000048828	-0.0118545	6.53477	0.105879	0.746502
ENSG00000048991	0.0813598	4.86386	1.37502	0.247564
ENSG00000049130	-0.223405	3.78888	4.60874	0.0376331
ENSG00000049167	-0.140778	2.4538	5.92943	0.01922
ENSG00000049192	0.0142666	0.689914	0.00715942	0.932971
ENSG00000049239	0.205872	6.34248	5.85649	0.0199282
ENSG00000049245	0.0181824	5.27663	0.334361	0.566192
ENSG00000049246	0.13991	5.7825	0.814319	0.371995
ENSG00000049323	0.0499511	4.94096	0.504581	0.481422
ENSG00000049449	-0.14632	3.30625	4.04266	0.0508167
ENSG00000049540	0.252613	3.50507	1.84934	0.181119
ENSG00000049541	0.0858052	2.42396	2.69157	0.108354
ENSG00000049618	0.0899045	6.24742	4.51654	0.0394977
ENSG00000049656	0.0694349	3.34952	2.99046	0.091105
ENSG00000049759	0.149089	5.08478	6.31305	0.0159143
ENSG00000049769	-0.054985	3.62774	1.00236	0.322478
ENSG00000049860	-0.0674372	3.58432	1.44488	0.236089
ENSG00000049883	-0.0520947	4.04128	1.3446	0.252778
ENSG00000050030	0.154426	-0.791487	1.46268	0.233271
ENSG00000050130	0.0158638	3.69668	0.0941459	0.760488
ENSG00000050165	0.0951721	2.57051	0.29205	0.591766
ENSG00000050327	0.338339	-0.919907	2.10104	0.15463
ENSG00000050344	0.258232	-0.418064	2.23523	0.142378
ENSG00000050393	-0.220918	3.45659	11.6415	0.0014386
ENSG00000050405	0.0417319	4.81254	0.313857	0.578301
ENSG00000050426	0.0149966	3.87027	0.0714072	0.790607
ENSG00000050438	-0.0122076	-1.0361	0.00581531	0.939576
ENSG00000050555	-0.229283	-1.80705	0.531604	0.469982
ENSG00000050628	0.614228	0.917719	5.23768	0.0272025
ENSG00000050748	-0.0400521	5.06321	1.27776	0.264733
ENSG00000050767	0.0219923	-0.996087	0.018386	0.89279
ENSG00000050820	-0.0042175	4.90897	0.00505067	0.943681
ENSG00000051009	-0.0197533	3.17035	0.129687	0.720562
ENSG00000051108	-0.0190139	5.66486	0.132784	0.717392
ENSG00000051128	0.101589	3.29259	0.476978	0.493596
ENSG00000051180	-0.00969315	-1.6414	0.00319379	0.955201
ENSG00000051341	0.123024	0.23512	0.477675	0.493282
ENSG00000051382	0.0126289	4.90319	0.0470925	0.829253
ENSG00000051523	-0.0805301	2.52367	0.924098	0.341906
ENSG00000051596	-0.0379893	1.61458	0.31737	0.576189
ENSG00000051620	-0.0170227	5.33869	0.112852	0.738594
ENSG00000051825	-0.0905035	4.45363	4.18396	0.0471089
ENSG00000052126	0.0511123	2.66921	0.283538	0.5972
ENSG00000052723	-0.124229	4.50238	5.49284	0.0239046
ENSG00000052749	0.134122	4.35083	0.763239	0.387287
ENSG00000052795	-0.0636764	5.31102	0.32241	0.573188
ENSG00000052802	0.0246851	1.85752	0.113248	0.738152
ENSG00000052841	0.0130904	5.48079	0.242926	0.624669
ENSG00000052850	0.257047	-0.728702	1.05964	0.309193
ENSG00000053254	0.043992	7.30329	0.783403	0.381145
ENSG00000053371	0.00738317	3.95032	0.0221608	0.882373
ENSG00000053372	0.0360281	2.96159	0.502931	0.482136
ENSG00000053501	-0.152444	2.13659	10.6618	0.00218128
ENSG00000053524	-0.0948585	1.58926	0.540657	0.466249
ENSG00000053702	-0.193198	-0.112611	0.856027	0.360142
ENSG00000053747	0.0284338	2.84487	0.0476055	0.828341
ENSG00000053770	-0.147207	5.48722	5.00804	0.0305934
ENSG00000053900	0.0436645	3.82738	0.664265	0.419659
ENSG00000053918	0.00584882	-0.131912	0.00267178	0.959021
ENSG00000054116	-0.0625644	3.47823	2.74688	0.104901
ENSG00000054118	0.0648786	6.99295	2.14249	0.150718
ENSG00000054148	-0.157416	4.83857	6.28926	0.0161005
ENSG00000054179	-0.142926	-1.6746	0.43331	0.513964
ENSG00000054219	0.120421	-1.56117	0.319222	0.575083
ENSG00000054267	0.0121255	4.71071	0.118184	0.732729
ENSG00000054277	-0.345782	1.32779	10.2487	0.00260774
ENSG00000054282	0.00302112	4.2356	0.00525109	0.942577
ENSG00000054392	0.0126069	0.0589324	0.0187213	0.891823
ENSG00000054523	0.0018263	9.5557	0.000828613	0.977172
ENSG00000054598	0.176406	1.30748	1.14554	0.290601
ENSG00000054611	0.137978	3.23086	6.91954	0.01187
ENSG00000054654	0.0324479	8.34894	0.461072	0.50085
ENSG00000054690	-0.131419	1.59606	0.633153	0.430678
ENSG00000054793	0.0715491	5.08531	0.501124	0.482919
ENSG00000054803	0.0185355	-1.63052	0.00391591	0.9504
ENSG00000054938	-0.211115	0.261825	1.14077	0.291593
ENSG00000054965	0.00264878	4.92477	0.0042471	0.948348
ENSG00000054967	-0.109311	3.55423	0.89116	0.350565
ENSG00000054983	0.00808551	3.62704	0.0295941	0.864241
ENSG00000055044	-0.0397498	4.28856	1.01551	0.31936
ENSG00000055070	0.0648783	5.50057	0.710858	0.403938
ENSG00000055130	-0.04257	5.93628	1.5032	0.227013
ENSG00000055147	-0.0703362	3.79719	3.00295	0.0904552
ENSG00000055163	-0.0253351	2.1568	0.0326896	0.857393
ENSG00000055208	0.0201862	5.76043	0.272099	0.604669
ENSG00000055211	-0.0298413	4.30418	0.520486	0.474634
ENSG00000055332	0.0519819	5.1667	0.655853	0.422595
ENSG00000055483	0.176154	4.05484	6.94145	0.0117463
ENSG00000055609	0.106651	7.78028	10.1674	0.00270168
ENSG00000055732	0.147512	0.633613	1.17187	0.285197
ENSG00000055813	-0.138638	1.83113	2.4949	0.121723
ENSG00000055917	0.00138273	5.94107	0.00275512	0.958388
ENSG00000055950	-0.0782446	4.11401	5.22814	0.0273349
ENSG00000055955	0.0381348	1.74247	0.0749061	0.785665
ENSG00000056050	-0.0595044	2.18537	1.3626	0.249677
ENSG00000056097	-0.0148921	6.02889	0.161253	0.690043
ENSG00000056277	-0.132121	1.88764	2.65746	0.110547
ENSG00000056558	-0.0534687	1.85859	0.447569	0.507155
ENSG00000056586	-0.0491531	5.73832	1.86494	0.179329
ENSG00000056736	0.0334264	0.688052	0.216958	0.643776
ENSG00000056972	0.0948398	1.91942	1.27088	0.266005
ENSG00000056998	1.12573	0.194164	7.5049	0.00899427
ENSG00000057019	-0.0036689	4.3938	0.00642489	0.936495
ENSG00000057252	-0.0283283	2.61677	0.178436	0.674876
ENSG00000057294	0.000129608	3.0957	1.02101e-06	0.999199
ENSG00000057468	0.160848	1.07773	3.08257	0.0864306
ENSG00000057608	0.0171363	5.79328	0.203724	0.654055
ENSG00000057657	-0.243525	0.379463	1.96004	0.168857
ENSG00000057663	-0.0830292	3.96296	3.28293	0.0771619
ENSG00000057704	-0.0389153	3.97607	0.186122	0.668372
ENSG00000057757	0.0223879	4.42724	0.469723	0.496882
ENSG00000057935	-0.0129769	3.26029	0.077122	0.782599
ENSG00000058056	0.0155	9.05483	0.0509144	0.822575
ENSG00000058063	0.0532313	5.16949	1.17243	0.285082
ENSG00000058085	0.26404	0.219134	2.85989	0.0982268
ENSG00000058091	0.0238438	3.47488	0.304461	0.584025
ENSG00000058262	0.0219609	5.36134	0.0743818	0.786398
ENSG00000058272	0.0181226	5.841	0.264962	0.609431
ENSG00000058404	0.190853	6.17748	9.66434	0.00336817
ENSG00000058453	-0.0305187	3.589	0.0800994	0.778554
ENSG00000058600	0.000835922	5.14318	0.000385074	0.984437
ENSG00000058668	-0.0529336	5.8782	0.469814	0.496841
ENSG00000058673	-0.0405705	6.87039	1.20763	0.278065
ENSG00000058729	-0.028779	3.69344	0.344338	0.560479
ENSG00000058799	-0.0185744	2.53453	0.104448	0.748161
ENSG00000058804	-0.0814483	2.747	3.05984	0.0875589
ENSG00000058866	0.15323	2.23583	1.41857	0.24033
ENSG00000059122	0.131066	4.4171	2.42125	0.127208
ENSG00000059145	0.0217317	3.81405	0.0811597	0.777133
ENSG00000059377	-0.0282602	0.546929	0.0515009	0.821573
ENSG00000059378	0.0491517	2.79269	0.249983	0.619698
ENSG00000059573	0.104345	2.07735	1.5758	0.216311
ENSG00000059588	0.072504	5.15678	2.14245	0.150722
ENSG00000059691	-0.0552547	3.87511	0.661785	0.420521
ENSG00000059728	-0.0490533	3.03145	0.576741	0.451837
ENSG00000059758	-0.0393677	4.22564	0.604551	0.441207
ENSG00000059769	-0.229214	1.75219	8.13672	0.00670466
ENSG00000059804	-0.219961	1.54805	2.40339	0.12858
ENSG00000060069	0.0156279	2.77242	0.0947082	0.759797
ENSG00000060138	0.0612702	9.83971	0.849655	0.361918
ENSG00000060140	0.706713	-1.51643	8.91453	0.00470486
ENSG00000060237	0.00544567	8.09146	0.00934946	0.923431
ENSG00000060339	-0.0533071	5.10825	2.37439	0.130845
ENSG00000060491	0.0495365	3.13122	0.99267	0.3248
ENSG00000060558	0.0457099	-0.992453	0.0664296	0.797868
ENSG00000060642	0.0624939	1.69738	1.17182	0.285206
ENSG00000060656	0.0500041	3.76198	0.354319	0.554874
ENSG00000060688	0.0392242	3.63939	0.831189	0.367135
ENSG00000060718	0.520471	-0.773388	2.38819	0.129762
ENSG00000060749	0.0271215	5.3833	0.464976	0.499053
ENSG00000060762	-0.318498	5.46665	8.6937	0.00519844
ENSG00000060971	-0.0775088	3.81971	1.57084	0.217022
ENSG00000060982	-0.037699	2.28432	0.0796439	0.779167
ENSG00000061273	0.037532	4.37343	0.332346	0.56736
ENSG00000061337	-0.151312	0.123157	1.05616	0.309978
ENSG00000061455	0.217296	-0.238802	0.886635	0.351779
ENSG00000061676	-0.0750135	7.24129	3.42901	0.0711031
ENSG00000061794	-0.134054	4.98075	4.97631	0.031097
ENSG00000061918	-0.22671	2.52405	5.08268	0.0294436
ENSG00000061936	0.0825224	4.87416	5.40307	0.0250129
ENSG00000061938	0.156883	5.5338	4.05802	0.0503985
ENSG00000061987	0.0462242	5.83076	2.41145	0.127959
ENSG00000062194	-0.0122422	5.82329	0.119193	0.731635
ENSG00000062282	0.262793	2.48647	0.482093	0.491301
ENSG00000062370	0.0214695	1.70535	0.188689	0.666235
ENSG00000062485	-0.173635	7.37462	8.45322	0.00579917
ENSG00000062582	0.0212498	-1.19984	0.0223682	0.881828
ENSG00000062598	0.0121065	4.14085	0.129291	0.720971
ENSG00000062650	-0.0245243	5.85019	0.49323	0.486366
ENSG00000062716	-0.0488812	4.24458	0.792242	0.378496
ENSG00000062725	0.0347306	4.9284	1.19949	0.279669
ENSG00000062822	0.124213	1.42104	3.92928	0.0540236
ENSG00000063046	-0.0506333	8.29063	1.067	0.307538
ENSG00000063127	0.217533	-0.566939	2.03197	0.161415
ENSG00000063169	0.297674	1.86438	7.12817	0.010746
ENSG00000063176	0.0449658	1.986	0.20201	0.655416
ENSG00000063177	-0.0234789	6.51212	0.291722	0.591974
ENSG00000063180	-0.0632362	0.402081	0.267055	0.608026
ENSG00000063241	-0.19228	4.24423	8.03904	0.00701363
ENSG00000063244	0.024663	4.37143	0.454874	0.503727
ENSG00000063245	0.0931326	5.14308	1.96814	0.167999
ENSG00000063322	0.0358312	3.39872	0.71475	0.402665
ENSG00000063587	0.0615276	3.15812	1.06679	0.307586
ENSG00000063601	0.0523198	4.25793	2.2662	0.139713
ENSG00000063660	0.0283819	6.12917	0.132149	0.718039
ENSG00000063761	-0.0330695	2.44191	0.218589	0.642535
ENSG00000063854	-0.0553563	5.3293	1.20112	0.279346
ENSG00000063978	0.00723965	3.86061	0.0721198	0.78959
ENSG00000064012	-0.00928587	1.21102	0.0089587	0.925043
ENSG00000064042	0.158362	8.48113	5.23486	0.0272415
ENSG00000064102	-0.0416044	3.69155	1.3122	0.258486
ENSG00000064115	-0.026359	3.57756	0.488836	0.488303
ENSG00000064199	-0.2666	-1.76322	2.76885	0.103564
ENSG00000064201	-0.353713	-1.59179	2.49472	0.121735
ENSG00000064205	0.305899	3.68975	4.71523	0.0355979
ENSG00000064218	-0.263042	-1.58155	1.91791	0.173405
ENSG00000064225	0.0554401	3.10448	0.111787	0.739783
ENSG00000064300	0.167775	0.172338	0.89119	0.350557
ENSG00000064309	0.0542465	2.54491	0.197616	0.658936
ENSG00000064313	-0.0423624	4.01399	1.37112	0.248224
ENSG00000064393	0.00471518	6.58003	0.00553666	0.941039
ENSG00000064419	-0.0358131	5.07982	1.22754	0.274194
ENSG00000064490	-0.0647881	3.02361	1.79995	0.186931
ENSG00000064545	0.0585297	3.55573	0.432933	0.514146
ENSG00000064547	0.180203	-1.69412	0.516602	0.476277
ENSG00000064601	-0.103713	4.26731	3.27682	0.0774277
ENSG00000064607	0.0294088	5.73485	0.913944	0.344544
ENSG00000064651	-0.171226	5.76196	2.1568	0.149395
ENSG00000064652	-0.110915	2.76048	5.73695	0.0211505
ENSG00000064655	-0.100828	0.423425	0.201278	0.655999
ENSG00000064666	0.0121614	1.60814	0.00651475	0.936053
ENSG00000064687	0.273703	2.77855	4.81383	0.03382
ENSG00000064692	0.0196701	0.644614	0.0169382	0.897072
ENSG00000064703	-0.0127936	3.10846	0.0989999	0.754592
ENSG00000064726	-0.0466438	7.7503	0.555319	0.460305
ENSG00000064763	-0.0946574	0.902904	0.832311	0.366815
ENSG00000064932	0.0890921	3.24031	1.96354	0.168486
ENSG00000064933	0.0271979	3.42054	0.424918	0.518047
ENSG00000064961	0.000582585	2.80202	9.80169e-05	0.992148
ENSG00000064989	0.00854462	3.98211	0.0108344	0.917595
ENSG00000064995	0.00247683	3.20321	0.00390108	0.950494
ENSG00000064999	0.0417176	4.33579	0.341219	0.562253
ENSG00000065000	0.0714407	5.32253	1.62185	0.209841
ENSG00000065029	-0.0183222	4.62791	0.110013	0.741779
ENSG00000065054	-0.0157899	4.34847	0.0447232	0.833537
ENSG00000065057	-0.104213	1.3138	2.72321	0.106363
ENSG00000065060	-0.00460866	5.70385	0.00364054	0.952174
ENSG00000065135	0.00855755	4.26135	0.052247	0.820308
ENSG00000065150	0.0252407	7.23273	0.447595	0.507142
ENSG00000065154	-0.0248242	4.75732	0.138636	0.711514
ENSG00000065183	-0.065122	3.78581	2.68988	0.108461
ENSG00000065243	-0.0239122	5.04889	0.43549	0.512912
ENSG00000065268	0.0575239	2.92587	0.712173	0.403507
ENSG00000065308	-0.0120513	2.97966	0.0215922	0.883881
ENSG00000065320	0.291269	1.36298	4.87027	0.0328459
ENSG00000065328	0.2714	-1.68721	2.5466	0.118034
ENSG00000065357	0.0581005	1.11719	0.210237	0.648947
ENSG00000065361	0.685691	1.60853	6.05958	0.0180226
ENSG00000065413	-0.0824675	3.1613	1.76845	0.190755
ENSG00000065427	-0.0690818	6.20521	3.03316	0.0889036
ENSG00000065457	0.00087818	2.5979	0.000314591	0.985933
ENSG00000065485	0.0573281	1.1892	0.289158	0.5936
ENSG00000065491	0.0920507	3.12589	2.14159	0.150802
ENSG00000065518	-0.237381	5.92497	11.4401	0.00156587
ENSG00000065526	0.0549433	6.29423	1.12493	0.294925
ENSG00000065534	0.213046	4.40519	1.14802	0.290086
ENSG00000065548	-0.0890599	4.69026	5.09257	0.0292949
ENSG00000065559	-0.0902891	4.85453	5.11052	0.0290268
ENSG00000065600	-0.0624101	0.314252	0.289149	0.593606
ENSG00000065609	0.516967	-1.19145	3.7117	0.0608209
ENSG00000065613	-0.0384722	6.16792	1.296	0.261402
ENSG00000065615	-0.0600405	3.35393	1.22419	0.274842
ENSG00000065621	0.0668646	0.211741	0.200793	0.656386
ENSG00000065665	0.00619505	1.91698	0.0136823	0.907441
ENSG00000065675	-0.111776	6.41537	3.07064	0.0870205
ENSG00000065717	0.0945041	4.29733	1.91478	0.173747
ENSG00000065802	0.0308805	4.74355	0.780808	0.381927
ENSG00000065809	0.195753	2.26525	2.14016	0.150935
ENSG00000065833	-0.0335024	4.75332	0.177582	0.675609
ENSG00000065882	-0.0696902	5.85703	0.288638	0.593932
ENSG00000065883	0.0115332	5.46967	0.126618	0.723747
ENSG00000065911	0.203272	4.0733	3.27884	0.0773394
ENSG00000065923	-0.0368925	4.40391	0.325466	0.571382
ENSG00000065970	0.199074	4.28855	7.49053	0.00905519
ENSG00000065978	-0.0718888	8.04818	2.46169	0.124161
ENSG00000065989	-0.0325395	3.83724	0.165239	0.686444
ENSG00000066027	0.00615596	5.46633	0.0131508	0.909248
ENSG00000066032	0.0213593	-1.59327	0.00415605	0.948904
ENSG00000066044	0.0597176	4.18384	3.08929	0.0861002
ENSG00000066056	-0.237998	3.50395	5.40943	0.0249325
ENSG00000066084	-0.00669688	4.94352	0.0233118	0.87938
ENSG00000066117	0.0175966	3.32077	0.152823	0.697829
ENSG00000066135	0.0711356	4.15747	1.732	0.195297
ENSG00000066136	-0.0972508	4.86786	5.59725	0.0226821
ENSG00000066185	-0.103021	0.217454	0.672109	0.416948
ENSG00000066248	-0.164868	-1.22527	0.503813	0.481754
ENSG00000066279	-0.0344689	-0.764171	0.0429061	0.836904
ENSG00000066294	-0.0832208	1.43023	0.485304	0.489869
ENSG00000066322	0.0248565	1.97202	0.0959154	0.75832
ENSG00000066336	0.0491224	0.494031	0.118432	0.73246
ENSG00000066379	-0.153815	1.88115	4.51755	0.0394767
ENSG00000066382	-0.0404648	2.65435	0.138016	0.71213
ENSG00000066422	-0.0141038	4.73401	0.109102	0.742812
ENSG00000066427	0.061266	4.26289	1.86912	0.178853
ENSG00000066455	0.00921216	3.9346	0.0559137	0.814225
ENSG00000066468	1.01051	-0.826464	5.16422	0.0282407
ENSG00000066557	-0.0339819	3.29962	0.414451	0.523221
ENSG00000066583	-0.220987	3.08752	4.47743	0.0403188
ENSG00000066629	-0.0151386	5.29307	0.0680817	0.795427
ENSG00000066651	0.0351452	3.46251	0.552436	0.461464
ENSG00000066654	-0.00421064	4.95395	0.00887611	0.925388
ENSG00000066697	-0.0269796	2.82573	0.0828849	0.774842
ENSG00000066735	-0.117324	2.04389	1.79097	0.188012
ENSG00000066739	0.0412376	5.96441	1.91872	0.173315
ENSG00000066777	-0.0458375	5.69492	1.92429	0.172706
ENSG00000066827	-0.0219637	3.45608	0.185106	0.669222
ENSG00000066855	-0.0696867	3.05595	1.72465	0.196229
ENSG00000066923	0.187316	0.0138202	1.4243	0.239399
ENSG00000066926	-0.0294297	4.6895	0.242521	0.624957
ENSG00000066933	0.0317502	6.50872	0.451968	0.505086
ENSG00000067048	-0.0117699	5.34101	0.0797284	0.779053
ENSG00000067057	0.206705	2.48896	2.54663	0.118032
ENSG00000067064	-0.107915	6.03106	1.50173	0.227237
ENSG00000067066	0.015858	4.29085	0.0616526	0.805113
ENSG00000067082	0.130268	4.59821	3.44618	0.0704262
ENSG00000067113	0.0683713	4.52296	0.651067	0.42428
ENSG00000067141	0.103903	5.74685	2.02985	0.161629
ENSG00000067167	-0.0628717	4.81349	2.11014	0.153761
ENSG00000067177	-0.0965108	6.91548	1.44981	0.235305
ENSG00000067182	0.058425	4.29887	0.675357	0.415834
ENSG00000067191	0.0989864	6.80212	2.88793	0.0966459
ENSG00000067208	0.0374604	4.24755	0.907409	0.346256
ENSG00000067221	-0.0790987	2.19375	1.64127	0.207183
ENSG00000067225	-0.209307	9.29598	4.54776	0.0388552
ENSG00000067248	-0.0242038	5.11627	0.418706	0.521107
ENSG00000067334	-0.0243499	4.63499	0.371363	0.545547
ENSG00000067365	-0.0217827	4.06785	0.125838	0.724563
ENSG00000067369	-0.0397547	4.97929	0.574685	0.452638
ENSG00000067445	0.116946	0.784822	0.671487	0.417162
ENSG00000067533	0.0128958	5.06268	0.0678769	0.795727
ENSG00000067560	0.0275415	6.47644	0.567802	0.45534
ENSG00000067596	0.0388075	4.30799	1.64714	0.206389
ENSG00000067601	0.0792457	0.221152	0.445568	0.508101
ENSG00000067606	0.448761	-1.77781	4.25734	0.045301
ENSG00000067646	-0.0265907	4.15553	0.315844	0.577105
ENSG00000067704	-0.0806223	6.05761	3.79165	0.0582194
ENSG00000067715	0.142311	-1.42903	0.405445	0.527748
ENSG00000067798	0.0342889	2.36423	0.0381682	0.846048
ENSG00000067829	-0.0431242	4.18997	0.818617	0.370749
ENSG00000067836	-0.0774032	3.62923	2.62187	0.11289
ENSG00000067840	0.284274	1.31626	2.41976	0.127322
ENSG00000067900	0.00432024	5.30867	0.00750987	0.931354
ENSG00000067955	-0.00580416	4.03775	0.0109418	0.917189
ENSG00000067992	-0.0187837	1.3402	0.0180999	0.893622
ENSG00000068001	-0.054079	2.78399	0.542548	0.465476
ENSG00000068024	0.193648	6.60447	5.37256	0.0254019
ENSG00000068028	0.023757	2.5488	0.171464	0.680922
ENSG00000068078	1.38283	0.0441723	12.2827	0.00110131
ENSG00000068079	0.0188736	0.888429	0.0298042	0.863765
ENSG00000068097	-0.0165774	3.55529	0.174858	0.677962
ENSG00000068120	0.0577685	3.07456	0.971208	0.330026
ENSG00000068137	-0.101468	4.63054	0.873166	0.355425
ENSG00000068305	0.000397435	6.76977	0.000174624	0.989519
ENSG00000068308	0.106872	3.78371	6.24554	0.0164487
ENSG00000068323	0.12789	3.38295	4.25958	0.0452471
ENSG00000068354	0.061142	2.11267	0.627793	0.432621
ENSG00000068366	-0.0985998	4.20833	3.36121	0.0738465
ENSG00000068383	-0.00254833	5.52258	0.00240484	0.961121
ENSG00000068394	-0.00670632	3.5306	0.0365382	0.84933
ENSG00000068400	0.0749719	3.31229	2.38885	0.12971
ENSG00000068438	0.0217688	2.69969	0.346315	0.55936
ENSG00000068489	0.21311	-1.40916	1.67172	0.2031
ENSG00000068615	0.00404255	4.43927	0.0067598	0.934864
ENSG00000068650	0.11116	4.98673	2.70774	0.107331
ENSG00000068654	0.00583692	4.82923	0.00851009	0.926938
ENSG00000068697	-0.0347859	5.07846	1.3348	0.254487
ENSG00000068724	0.146715	2.88664	2.61082	0.113629
ENSG00000068745	0.107465	4.19765	3.76838	0.0589636
ENSG00000068784	0.0297243	2.90213	0.381354	0.540215
ENSG00000068796	0.0945457	2.8639	3.81418	0.0575086
ENSG00000068831	-0.0791441	2.23664	1.02682	0.316713
ENSG00000068878	-0.111569	7.35385	2.91155	0.0953368
ENSG00000068885	-0.0382206	1.98887	0.343867	0.560746
ENSG00000068903	-0.0109868	6.79919	0.0207904	0.886041
ENSG00000068912	-0.0413404	4.34979	1.03451	0.314928
ENSG00000068971	-0.0530214	3.12398	0.98467	0.326734
ENSG00000068976	-0.0106105	11.314	0.0250154	0.875087
ENSG00000069011	0.110091	2.18147	0.12942	0.720837
ENSG00000069020	-0.0120917	4.69478	0.0115611	0.914887
ENSG00000069122	-0.184491	5.69807	4.30811	0.0440947
ENSG00000069188	-0.0195471	-1.14051	0.0076422	0.930754
ENSG00000069248	0.000216453	5.08131	4.65407e-05	0.994589
ENSG00000069275	-0.0114396	7.80575	0.075973	0.784183
ENSG00000069329	0.00858082	5.20502	0.0744157	0.78635
ENSG00000069345	-0.0764388	5.83624	3.06869	0.0871177
ENSG00000069399	-0.20725	1.12198	3.19375	0.0811426
ENSG00000069424	0.0530586	0.741708	0.25016	0.619575
ENSG00000069431	0.0175552	7.24714	0.227171	0.636101
ENSG00000069493	-0.0411828	2.21264	0.221569	0.640284
ENSG00000069509	-0.169802	1.54962	8.54933	0.00555065
ENSG00000069535	0.00252873	5.33871	0.001769	0.966651
ENSG00000069667	0.16969	7.00333	4.58839	0.0380362
ENSG00000069696	0.353689	-1.2233	3.50552	0.0681418
ENSG00000069702	0.150196	5.23606	3.06737	0.0871832
ENSG00000069712	0.0264973	2.21215	0.0945467	0.759995
ENSG00000069849	-0.08278	2.92845	1.08536	0.303465
ENSG00000069869	-0.0689007	7.28519	0.457605	0.502456
ENSG00000069943	-0.032333	0.994788	0.0942366	0.760377
ENSG00000069956	-0.0899094	5.51147	2.3143	0.135687
ENSG00000069966	0.0848706	0.880518	0.494987	0.485595
ENSG00000069974	-0.0545011	1.49675	0.324475	0.571967
ENSG00000069998	-0.113184	3.91202	2.58948	0.115072
ENSG00000070010	0.0316124	4.14131	0.294522	0.590207
ENSG00000070018	-0.0472093	6.01972	1.77918	0.189442
ENSG00000070031	-0.016643	-1.24446	0.00365686	0.952067
ENSG00000070047	0.110417	4.63104	5.29886	0.0263693
ENSG00000070061	-0.0246687	4.85109	0.250532	0.619315
ENSG00000070081	0.0373062	3.6754	0.304682	0.583889
ENSG00000070087	0.105397	6.97165	1.55357	0.21952
ENSG00000070159	-0.162285	6.17814	5.24452	0.0271079
ENSG00000070182	0.254078	8.1616	5.8958	0.0195432
ENSG00000070190	0.0950176	0.682611	0.511595	0.478409
ENSG00000070193	0.108747	-1.04327	0.305804	0.5832
ENSG00000070214	-0.0178111	4.43584	0.138712	0.711439
ENSG00000070269	0.0856181	3.19041	3.59079	0.0650018
ENSG00000070366	0.109693	4.44648	4.84703	0.0332432
ENSG00000070367	-0.0433603	5.19918	1.21429	0.276762
ENSG00000070371	0.0893102	7.03139	1.16177	0.287254
ENSG00000070404	0.203821	1.98535	2.07654	0.156997
ENSG00000070413	0.0421847	4.51961	0.83871	0.364998
ENSG00000070423	0.0731729	3.61197	1.2432	0.271198
ENSG00000070444	0.0903465	2.31425	0.879703	0.353649
ENSG00000070476	0.110442	5.35404	5.75973	0.0209115
ENSG00000070495	-0.0788144	4.406	3.34062	0.0747028
ENSG00000070501	-0.0199121	4.68006	0.0560875	0.813942
ENSG00000070526	0.0205207	-0.583594	0.0143294	0.905287
ENSG00000070540	-0.178194	5.38307	4.78907	0.0342572
ENSG00000070601	-0.525013	1.19444	6.39022	0.0153263
ENSG00000070610	-0.0603953	5.44041	0.956332	0.333715
ENSG00000070614	-0.0842482	5.09081	1.38462	0.245946
ENSG00000070669	0.159082	1.12769	2.06162	0.15846
ENSG00000070718	-0.109523	3.06158	2.37445	0.130841
ENSG00000070731	-0.104899	2.84124	1.04707	0.312045
ENSG00000070756	0.158174	5.18895	5.95283	0.0189985
ENSG00000070759	0.122614	2.31465	1.76327	0.191394
ENSG00000070761	-0.0614519	2.01036	0.838886	0.364948
ENSG00000070770	0.166633	3.87874	13.9268	0.000565012
ENSG00000070778	0.141476	4.49833	8.28171	0.00627245
ENSG00000070785	-0.126509	4.91824	8.33556	0.00611958
ENSG00000070808	0.0727562	6.79628	0.576129	0.452075
ENSG00000070814	0.0714436	3.70258	1.59992	0.212892
ENSG00000070831	-0.0301249	5.72398	0.570195	0.454398
ENSG00000070882	-0.0158162	2.93461	0.00856284	0.926713
ENSG00000070950	0.0688573	1.57497	1.55493	0.219322
ENSG00000070961	-0.0620436	5.736	2.02118	0.162506
ENSG00000071051	-0.0380705	4.36236	0.533994	0.468992
ENSG00000071054	0.00681203	5.57737	0.0135292	0.907957
ENSG00000071073	-0.065574	3.56441	0.925756	0.341478
ENSG00000071082	-0.0497344	6.60825	0.757729	0.388991
ENSG00000071127	-0.00321268	5.96356	0.00330306	0.954442
ENSG00000071189	-0.0124616	6.18254	0.0790799	0.77993
ENSG00000071205	0.121104	5.63899	3.59252	0.0649399
ENSG00000071242	-0.0539464	4.55587	0.787248	0.379989
ENSG00000071243	-0.0241723	3.19742	0.227043	0.636196
ENSG00000071246	-0.144046	2.58076	1.87876	0.17776
ENSG00000071282	0.00332272	7.49166	0.00171261	0.967186
ENSG00000071462	-0.0202334	4.00633	0.226647	0.63649
ENSG00000071537	0.0265388	5.8009	0.610744	0.438894
ENSG00000071539	0.110828	-1.70256	0.525397	0.47257
ENSG00000071553	-0.0611053	4.0684	2.59266	0.114856
ENSG00000071564	0.0649518	2.9627	1.80758	0.186019
ENSG00000071575	-0.168057	3.29612	5.77031	0.0208015
ENSG00000071626	0.0821452	4.87357	3.96369	0.0530274
ENSG00000071655	0.0268348	4.58522	0.2569	0.61491
ENSG00000071794	-0.108489	4.38375	2.82529	0.100218
ENSG00000071859	-0.0563698	3.88139	2.20271	0.145239
ENSG00000071889	-0.0273163	3.29336	0.402348	0.529321
ENSG00000071894	0.124938	3.67261	2.08847	0.155839
ENSG00000071909	0.231495	-1.4006	1.10909	0.298305
ENSG00000071967	0.248895	5.59953	6.08407	0.0178063
ENSG00000071991	-0.0557297	-0.442917	0.0622865	0.804135
ENSG00000071994	-0.0788487	4.07349	3.98323	0.0524708
ENSG00000072042	-0.118589	2.45898	4.00503	0.0518574
ENSG00000072062	0.0721781	5.58734	1.18447	0.282657
ENSG00000072071	0.132458	1.3875	0.833038	0.366608
ENSG00000072110	0.388961	3.62516	4.50299	0.0397799
ENSG00000072121	0.149634	5.22477	12.4344	0.00103445
ENSG00000072133	0.245338	0.568239	2.05152	0.159459
ENSG00000072134	-0.00532949	4.31125	0.0189414	0.891193
ENSG00000072135	0.0268677	2.98558	0.230718	0.633486
ENSG00000072163	0.0333175	3.87517	0.159397	0.691736
ENSG00000072195	0.0174414	8.35695	0.0534971	0.81821
ENSG00000072201	-0.0800369	2.2826	0.478335	0.492985
ENSG00000072210	0.0168994	5.75626	0.0777146	0.781788
ENSG00000072274	-0.0835429	6.68989	0.235302	0.630142
ENSG00000072310	0.0239987	5.1607	0.0218428	0.883214
ENSG00000072364	0.054759	6.58531	2.05125	0.159486
ENSG00000072401	-0.0701422	6.49733	0.684994	0.412553
ENSG00000072415	-0.0561654	5.20263	1.94189	0.170799
ENSG00000072422	0.114778	7.19027	0.824888	0.36894
ENSG00000072501	0.0618452	5.31644	2.34891	0.132873
ENSG00000072506	-0.0762637	3.35557	1.55095	0.219902
ENSG00000072518	0.0773469	3.66759	1.35947	0.250212
ENSG00000072571	0.0112542	-0.629746	0.00451936	0.946721
ENSG00000072609	0.105688	2.91979	1.7172	0.197179
ENSG00000072657	0.0547723	1.03102	0.167281	0.684619
ENSG00000072682	-0.0988943	3.16838	1.54326	0.221029
ENSG00000072694	-0.0928638	0.879352	0.563038	0.457225
ENSG00000072736	0.0117486	5.64877	0.0547437	0.816143
ENSG00000072756	-0.0519717	2.54434	0.957358	0.333459
ENSG00000072778	-0.14893	8.56198	2.30383	0.136552
ENSG00000072786	-0.105183	2.74314	1.07941	0.304777
ENSG00000072803	-0.0390867	5.61626	1.51817	0.224755
ENSG00000072818	-0.0787101	0.651669	0.442959	0.509338
ENSG00000072840	0.158232	2.65355	2.84993	0.0987955
ENSG00000072849	-0.00130577	3.35689	0.000814785	0.977363
ENSG00000072858	-0.306628	-0.493339	4.97159	0.0311727
ENSG00000072864	0.0766302	2.44073	0.858929	0.359337
ENSG00000072952	0.147302	3.46647	0.991152	0.325166
ENSG00000072954	-0.0666139	7.97361	0.974873	0.329125
ENSG00000072958	0.0612771	3.9562	1.41026	0.24169
ENSG00000073008	0.0256566	3.91858	0.0574538	0.811733
ENSG00000073050	0.118958	2.22118	5.29785	0.0263827
ENSG00000073060	0.00734833	2.58856	0.00884276	0.925528
ENSG00000073111	0.171779	2.75693	6.92072	0.0118633
ENSG00000073169	-0.00493374	3.29581	0.0117303	0.914269
ENSG00000073282	0.235967	5.17606	3.36377	0.0737411
ENSG00000073331	0.141186	2.3731	2.47455	0.12321
ENSG00000073350	0.0653259	0.111705	0.187322	0.66737
ENSG00000073417	0.00395502	4.40328	0.00519665	0.942874
ENSG00000073464	-0.0416577	6.44233	0.699816	0.407583
ENSG00000073536	0.00313152	1.6302	0.00331261	0.954376
ENSG00000073578	-0.157968	7.61948	4.67402	0.0363709
ENSG00000073584	0.0570323	4.25633	2.57064	0.116362
ENSG00000073605	0.183662	1.91319	3.38501	0.0728704
ENSG00000073614	0.0793174	5.89289	7.68815	0.0082548
ENSG00000073670	0.316872	-1.85275	3.98538	0.0524099
ENSG00000073711	-0.0301707	7.88049	0.35415	0.554968
ENSG00000073712	-0.054086	5.52182	1.87416	0.178281
ENSG00000073756	-0.0798933	-0.936589	0.0770272	0.78273
ENSG00000073792	-0.0780705	1.00054	0.307824	0.581963
ENSG00000073803	0.0236211	2.12038	0.0945161	0.760033
ENSG00000073849	-0.128295	3.84334	2.28165	0.138404
ENSG00000073861	-0.298846	-1.85237	2.15245	0.149795
ENSG00000073905	-0.137583	4.78465	5.67059	0.0218636
ENSG00000073910	-0.0495391	6.30871	0.476799	0.493677
ENSG00000073921	-0.00445779	6.20379	0.0173203	0.895924
ENSG00000073969	0.0632121	3.56558	1.30491	0.259793
ENSG00000074047	0.17095	0.839099	2.16228	0.148891
ENSG00000074054	0.0278643	7.12971	1.02693	0.316687
ENSG00000074071	-0.0423772	4.07367	0.788685	0.379559
ENSG00000074181	0.0518529	5.34073	0.173607	0.679049
ENSG00000074201	-0.0452681	4.62291	1.19402	0.280752
ENSG00000074211	0.155716	0.0795605	0.260673	0.612333
ENSG00000074219	-0.0897347	2.1615	0.669084	0.41799
ENSG00000074266	-0.0349646	3.06605	1.09788	0.300728
ENSG00000074319	-0.0588854	4.38429	1.71647	0.197273
ENSG00000074356	-0.0109422	4.56611	0.111142	0.740507
ENSG00000074370	-0.148839	1.25852	1.01871	0.318608
ENSG00000074410	0.827783	-0.413279	4.00097	0.051971
ENSG00000074416	0.00344327	5.47253	0.00206054	0.964009
ENSG00000074527	-0.0737788	3.78379	1.02519	0.317091
ENSG00000074582	0.0285721	3.07443	0.316373	0.576788
ENSG00000074590	0.0714399	4.37376	1.3069	0.259435
ENSG00000074603	-0.0413417	6.23995	1.03978	0.313714
ENSG00000074621	0.103651	0.611869	0.831836	0.366951
ENSG00000074657	0.12221	6.44923	6.04801	0.0181257
ENSG00000074660	-0.0766663	2.79254	0.711497	0.403729
ENSG00000074695	-0.0876503	6.10566	2.53278	0.119008
ENSG00000074696	-0.115295	3.47373	4.6982	0.0359152
ENSG00000074755	0.0896938	6.11891	5.07447	0.0295678
ENSG00000074800	-0.0958479	5.37027	4.1072	0.0490848
ENSG00000074842	-0.177404	1.79126	8.87685	0.00478542
ENSG00000074855	0.0885708	2.82889	1.78063	0.189266
ENSG00000074935	0.0460919	3.797	0.484633	0.490168
ENSG00000074964	-0.000447854	5.85708	8.12867e-05	0.992849
ENSG00000074966	0.13109	-0.778239	0.819047	0.370624
ENSG00000075035	0.165256	0.219037	0.757386	0.389098
ENSG00000075089	-0.0862033	2.72279	2.40081	0.12878
ENSG00000075131	0.229027	0.914901	9.52425	0.00358335
ENSG00000075142	-0.076379	2.96014	1.39757	0.243784
ENSG00000075151	0.181014	6.35977	4.12048	0.0487366
ENSG00000075188	-0.0665174	2.56882	1.05752	0.309671
ENSG00000075213	0.505299	-1.04912	2.33698	0.133835
ENSG00000075223	0.0180458	6.08082	0.0287067	0.866272
ENSG00000075234	-0.00888503	3.23383	0.0126898	0.910846
ENSG00000075239	-0.176076	7.55038	3.35156	0.0742465
ENSG00000075240	0.135246	3.34176	3.33573	0.0749079
ENSG00000075275	0.450697	-0.181964	1.68777	0.200985
ENSG00000075292	0.00739964	7.1616	0.0336396	0.855359
ENSG00000075303	-0.173226	2.87399	9.05486	0.00441727
ENSG00000075336	-0.258931	4.4874	16.273	0.000226884
ENSG00000075340	0.0413982	0.717256	0.123803	0.726706
ENSG00000075391	-0.00935407	5.43601	0.0123775	0.911945
ENSG00000075399	-0.075319	1.87235	1.42484	0.23931
ENSG00000075407	0.0194132	4.50161	0.255924	0.615581
ENSG00000075413	0.0208595	5.93127	0.442874	0.509379
ENSG00000075415	-0.258664	8.09375	14.1164	0.000523957
ENSG00000075420	-0.00746719	5.91499	0.0190998	0.890742
ENSG00000075426	0.114741	5.22898	2.53909	0.118562
ENSG00000075539	-0.0404339	5.79852	0.941858	0.33736
ENSG00000075568	-0.0476831	6.27124	0.858596	0.359429
ENSG00000075618	-0.276772	1.52817	4.1908	0.0469371
ENSG00000075624	0.0686198	7.82152	0.900689	0.348029
ENSG00000075643	0.208534	-0.588893	2.0594	0.158679
ENSG00000075651	0.0478474	2.96316	0.259379	0.613214
ENSG00000075702	-0.144147	4.12272	1.42571	0.23917
ENSG00000075711	0.0455105	5.29242	2.21528	0.144125
ENSG00000075785	0.00228888	5.95997	0.00311602	0.955749
ENSG00000075790	0.00301536	5.15955	0.00301306	0.956485
ENSG00000075826	0.0795142	3.72642	2.09102	0.155593
ENSG00000075856	0.0379682	4.60217	1.73075	0.195456
ENSG00000075884	-0.128405	0.755979	1.18218	0.283116
ENSG00000075914	0.15956	3.86649	1.58366	0.21519
ENSG00000075945	-0.00835503	4.25124	0.0566928	0.81296
ENSG00000075975	-0.0348405	4.51727	0.448878	0.506537
ENSG00000076003	0.160177	2.92682	14.8152	0.000397858
ENSG00000076043	-0.0335128	3.36476	0.402516	0.529236
ENSG00000076053	0.0393813	3.06263	0.906379	0.346527
ENSG00000076067	-0.0453363	4.22594	0.36834	0.547179
ENSG00000076108	0.0861877	5.00835	1.95286	0.169622
ENSG00000076201	0.180018	3.39818	4.52767	0.0392673
ENSG00000076242	-0.0936109	4.88902	4.00566	0.0518396
ENSG00000076248	-0.034421	3.85705	0.347191	0.558865
ENSG00000076258	0.220743	0.155991	4.72187	0.0354751
ENSG00000076321	-0.0304312	3.91277	0.865838	0.357431
ENSG00000076344	0.119178	0.982017	0.539916	0.466553
ENSG00000076351	0.0175273	2.09902	0.0659683	0.798555
ENSG00000076356	0.148049	4.88172	5.16692	0.0282018
ENSG00000076382	-0.106733	-0.654997	0.427351	0.516857
ENSG00000076513	-0.0505306	3.82356	1.17948	0.283659
ENSG00000076554	0.0572058	2.24787	0.253694	0.617119
ENSG00000076555	0.0664574	7.38107	0.549034	0.462838
ENSG00000076604	-0.0851337	-0.70847	0.302555	0.5852
ENSG00000076641	-0.186727	2.70322	4.11236	0.0489492
ENSG00000076650	0.131357	2.37012	3.60188	0.0646054
ENSG00000076662	-0.254425	1.59678	6.39373	0.0153001
ENSG00000076685	0.126975	6.82563	3.63361	0.0634859
ENSG00000076706	0.281619	4.76608	2.363	0.131748
ENSG00000076716	0.0184964	4.03754	0.103633	0.749111
ENSG00000076770	-0.060443	2.64604	0.143886	0.70636
ENSG00000076924	0.0777261	3.44769	1.50973	0.226025
ENSG00000076928	0.0597845	2.92131	0.487368	0.488953
ENSG00000076944	-0.0361277	-1.66087	0.0296651	0.86408
ENSG00000076984	0.0571353	4.19952	1.21563	0.276502
ENSG00000077009	-0.123219	5.25336	0.209985	0.649143
ENSG00000077044	0.0890791	6.18722	0.530198	0.470566
ENSG00000077063	0.194604	0.750906	1.89059	0.176431
ENSG00000077092	-0.188434	2.16988	3.35521	0.0740949
ENSG00000077097	-0.00129938	6.63495	0.000901535	0.976189
ENSG00000077147	-0.00458902	5.70208	0.0175777	0.895158
ENSG00000077150	0.134045	2.44027	2.48926	0.122133
ENSG00000077152	-0.0716636	1.87244	0.457972	0.502286
ENSG00000077157	0.07153	8.65583	2.55285	0.117597
ENSG00000077232	-0.0290507	4.87951	0.408205	0.526353
ENSG00000077235	0.0527033	6.2114	1.09951	0.300373
ENSG00000077238	0.128242	2.26513	1.33643	0.254203
ENSG00000077254	0.00163627	5.15613	0.00253541	0.96008
ENSG00000077264	0.100017	0.584756	0.668937	0.418041
ENSG00000077274	-0.304134	0.63263	3.14156	0.0835787
ENSG00000077312	0.0336462	2.91068	0.453928	0.504169
ENSG00000077348	-0.107443	2.35867	2.17801	0.147458
ENSG00000077380	-0.0124292	4.18699	0.159358	0.691772
ENSG00000077420	0.0917069	0.868704	0.311282	0.579858
ENSG00000077454	0.00982777	1.56442	0.0139506	0.906542
ENSG00000077458	0.0952095	2.80447	2.80652	0.101317
ENSG00000077463	-0.0328159	1.00934	0.235409	0.630064
ENSG00000077514	0.04046	2.19524	0.416636	0.522133
ENSG00000077522	0.148057	11.2481	2.7428	0.105151
ENSG00000077549	0.00468793	5.3707	0.0162544	0.899159
ENSG00000077585	-0.0547408	0.115491	0.170808	0.681498
ENSG00000077616	0.0465352	1.00874	0.148799	0.701634
ENSG00000077684	0.0446834	4.54129	0.405822	0.527557
ENSG00000077713	0.0528111	0.952809	0.307611	0.582093
ENSG00000077721	-0.0304141	4.65604	0.462265	0.5003
ENSG00000077782	0.0936559	4.8944	2.0885	0.155836
ENSG00000077942	0.339907	4.78552	3.54661	0.0666083
ENSG00000077943	-0.0135841	3.18953	0.00338851	0.953857
ENSG00000077984	-0.0616826	-1.87001	0.066309	0.798047
ENSG00000078018	0.152876	2.49348	2.67737	0.109261
ENSG00000078043	-0.0349742	5.92105	0.645903	0.426109
ENSG00000078053	0.0486176	1.43837	0.0854116	0.771533
ENSG00000078061	-0.0633306	5.32907	2.21621	0.144043
ENSG00000078070	0.000534773	4.19621	8.57228e-05	0.992657
ENSG00000078098	0.019331	3.04769	0.0239273	0.877811
ENSG00000078114	-0.209811	1.81272	1.88858	0.176656
ENSG00000078124	0.00777438	2.51362	0.0126249	0.911073
ENSG00000078140	0.0416843	5.49027	1.41026	0.24169
ENSG00000078142	0.0109987	4.9783	0.131689	0.718508
ENSG00000078177	0.0102301	3.6787	0.0126045	0.911145
ENSG00000078237	-0.303026	2.37424	8.47961	0.00572976
ENSG00000078246	0.0695087	2.74204	1.12799	0.294277
ENSG00000078269	-0.176268	3.53843	1.8335	0.18296
ENSG00000078295	0.0609196	6.93636	0.943089	0.337048
ENSG00000078304	0.0135791	5.84828	0.154975	0.695818
ENSG00000078319	0.00715956	1.00406	0.0121584	0.912724
ENSG00000078328	0.0705337	6.2661	1.9032	0.175026
ENSG00000078369	0.0417084	5.04484	1.17174	0.285224
ENSG00000078399	0.00693569	2.46611	0.0120452	0.91313
ENSG00000078401	0.177132	0.112479	0.981589	0.327484
ENSG00000078403	-0.0107461	4.77021	0.0949854	0.759457
ENSG00000078487	0.031778	1.20487	0.186709	0.667882
ENSG00000078549	-0.142119	0.719321	0.748588	0.391842
ENSG00000078596	-0.10402	3.90328	1.46319	0.233192
ENSG00000078618	0.00575598	7.62685	0.0160843	0.899685
ENSG00000078668	-0.178781	7.50842	8.14378	0.00668289
ENSG00000078674	-0.0204494	8.39991	0.147521	0.702854
ENSG00000078687	0.0530379	5.37358	1.26309	0.267454
ENSG00000078699	0.094677	4.07227	4.90001	0.0323448
ENSG00000078747	-0.03325	5.55908	1.07883	0.304907
ENSG00000078795	0.0872545	3.63149	0.4701	0.496711
ENSG00000078804	-0.166395	4.54643	2.35458	0.132419
ENSG00000078808	-0.0149382	4.45084	0.189602	0.665479
ENSG00000078814	-0.0985744	6.93929	0.463824	0.499582
ENSG00000078902	0.053322	3.98726	1.33691	0.254118
ENSG00000078967	-0.0315917	5.39892	0.501925	0.482571
ENSG00000079102	-8.53812e-05	4.22738	1.63574e-06	0.998986
ENSG00000079134	0.0334269	3.97349	0.612805	0.438128
ENSG00000079150	0.0202237	1.47701	0.0580351	0.810802
ENSG00000079156	0.112139	6.09551	1.55669	0.219066
ENSG00000079215	-0.191369	4.13691	2.41441	0.127731
ENSG00000079246	-0.00899626	6.57828	0.10555	0.746882
ENSG00000079257	-0.416353	0.504262	3.68584	0.0616894
ENSG00000079263	0.0551645	-1.56181	0.0758275	0.784385
ENSG00000079277	-0.00366414	3.9223	0.00658553	0.935707
ENSG00000079308	0.196775	7.92979	3.79522	0.0581062
ENSG00000079313	0.156137	3.34099	5.42363	0.0247542
ENSG00000079332	-0.0309977	5.50121	0.946304	0.336234
ENSG00000079335	-0.0919414	2.01014	1.53561	0.222157
ENSG00000079337	-0.0209338	3.94572	0.0406691	0.841152
ENSG00000079385	-0.373291	0.946028	8.93375	0.00466432
ENSG00000079387	0.077152	3.10112	3.72426	0.0604037
ENSG00000079393	-0.131186	6.5494	6.24808	0.0164282
ENSG00000079432	0.17835	4.45022	4.90769	0.0322169
ENSG00000079435	0.464799	2.58631	3.27068	0.0776956
ENSG00000079459	-0.0433578	5.75176	0.654888	0.422934
ENSG00000079462	0.0417768	0.563662	0.0987832	0.754852
ENSG00000079482	0.059916	3.90222	1.14952	0.289776
ENSG00000079616	-0.247216	3.1123	9.69386	0.00332461
ENSG00000079691	0.105141	1.72355	0.721985	0.400314
ENSG00000079739	-0.0629822	8.80425	0.706204	0.405468
ENSG00000079785	-0.0880446	6.25768	6.41353	0.0151533
ENSG00000079805	0.00789325	5.85527	0.049225	0.825493
ENSG00000079819	-0.059786	5.53525	0.983161	0.327101
ENSG00000079841	-0.3691	1.20814	0.944323	0.336735
ENSG00000079950	0.0112243	5.16861	0.0672235	0.79669
ENSG00000079974	0.148752	0.878976	2.00562	0.164096
ENSG00000079999	-0.05094	5.94678	1.438	0.237188
ENSG00000080007	-0.274826	-1.38315	0.934195	0.339311
ENSG00000080166	0.315182	0.0513894	5.31889	0.0261025
ENSG00000080189	0.100944	3.23392	3.9287	0.0540406
ENSG00000080200	-0.0742838	6.4069	1.7805	0.189282
ENSG00000080298	0.0984523	4.01623	1.09087	0.302256
ENSG00000080345	-0.0284669	6.26329	0.402234	0.529379
ENSG00000080371	0.00822081	6.7381	0.030152	0.86298
ENSG00000080493	-0.0695701	2.93512	0.583849	0.449081
ENSG00000080503	0.0118429	6.83173	0.111794	0.739776
ENSG00000080546	-0.00969525	7.02891	0.0130734	0.909514
ENSG00000080561	-0.0460874	3.66494	0.991024	0.325196
ENSG00000080573	-0.0852062	3.71253	0.557025	0.459621
ENSG00000080603	0.147299	5.33295	2.83088	0.099893
ENSG00000080608	0.0594339	3.13753	2.15391	0.149661
ENSG00000080709	-0.261786	1.63786	3.4192	0.0714927
ENSG00000080802	0.00977067	5.27208	0.0748622	0.785727
ENSG00000080815	0.06781	4.32856	4.69177	0.0360357
ENSG00000080819	-0.0710844	2.947	1.63138	0.208532
ENSG00000080822	-0.0536501	4.31194	1.53121	0.222808
ENSG00000080823	0.305312	1.26415	7.8284	0.00773271
ENSG00000080824	-0.00195633	7.47999	0.000870824	0.976598
ENSG00000080839	-0.115288	4.44557	1.81209	0.185483
ENSG00000080845	0.117197	4.86496	1.35458	0.251052
ENSG00000080854	0.307789	2.04585	4.26182	0.0451932
ENSG00000080947	0.044129	2.34831	0.301163	0.586061
ENSG00000081014	-0.104646	4.61959	4.37401	0.042581
ENSG00000081019	0.0309611	4.34964	0.527128	0.471846
ENSG00000081026	0.0382313	3.19759	0.521033	0.474403
ENSG00000081041	-0.953956	-0.450988	8.44977	0.0058083
ENSG00000081052	0.120162	5.09047	0.881155	0.353256
ENSG00000081059	-0.125793	-1.00284	0.349417	0.557613
ENSG00000081087	0.0084329	3.45748	0.0200778	0.887998
ENSG00000081148	0.121413	0.510682	1.24155	0.271511
ENSG00000081154	0.00790005	5.54675	0.037643	0.847098
ENSG00000081177	-0.0595159	3.65363	2.19764	0.145692
ENSG00000081181	0.0861536	2.5161	0.065476	0.799291
ENSG00000081189	-0.0401108	9.16108	0.303537	0.584594
ENSG00000081237	-0.182889	2.8443	1.64374	0.206849
ENSG00000081248	0.0597668	8.79529	0.757491	0.389065
ENSG00000081277	1.21081	2.14466	7.50525	0.0089928
ENSG00000081307	-0.0743991	4.60238	4.17703	0.0472837
ENSG00000081320	-0.0106997	2.5805	0.0129727	0.909862
ENSG00000081377	0.206158	2.14657	3.12564	0.0843377
ENSG00000081386	0.00555464	3.87072	0.0200792	0.887994
ENSG00000081665	0.042151	3.93393	1.20834	0.277925
ENSG00000081692	0.00496893	2.80132	0.0134969	0.908067
ENSG00000081721	-0.0710908	1.52381	0.856654	0.359967
ENSG00000081760	-0.0306678	2.48539	0.0800432	0.778629
ENSG00000081791	-0.121275	4.9548	5.8024	0.0204717
ENSG00000081803	-0.0921319	2.42933	1.11939	0.2961
ENSG00000081818	0.123858	0.327162	1.295	0.261582
ENSG00000081853	0.175019	1.48011	2.05304	0.159308
ENSG00000081870	-0.0568867	1.48028	0.795727	0.377459
ENSG00000081913	0.0685599	3.51675	1.50655	0.226505
ENSG00000081923	-0.0653663	2.76587	0.517142	0.476048
ENSG00000081985	-0.117933	-0.0321395	0.303914	0.584362
ENSG00000082014	-0.0200974	5.76725	0.282028	0.598174
ENSG00000082068	0.0548341	4.12193	2.08092	0.156571
ENSG00000082074	0.035218	1.15851	0.0471571	0.829138
ENSG00000082126	-0.0670324	-1.69077	0.125672	0.724737
ENSG00000082146	-0.200104	5.1108	12.1448	0.00116605
ENSG00000082153	-0.0496316	4.21104	1.32869	0.255561
ENSG00000082175	0.1702	2.13477	1.90925	0.174357
ENSG00000082196	0.0671493	1.21107	0.334793	0.565942
ENSG00000082212	-0.200598	4.93424	6.75015	0.0128751
ENSG00000082213	-0.0648721	4.21283	1.50333	0.226994
ENSG00000082258	0.0129203	5.11867	0.148232	0.702175
ENSG00000082269	-0.0511558	4.0334	1.16403	0.286793
ENSG00000082293	0.155188	2.38811	0.185327	0.669037
ENSG00000082397	0.0248368	3.73695	0.0659759	0.798543
ENSG00000082438	0.163965	4.07154	3.31788	0.0756615
ENSG00000082458	0.0885609	1.14582	1.19332	0.28089
ENSG00000082482	0.241738	-0.0275533	0.983561	0.327004
ENSG00000082497	-0.0920231	0.919851	0.532188	0.46974
ENSG00000082512	0.0326159	2.39451	0.142128	0.708073
ENSG00000082515	-0.113139	3.03942	6.19683	0.0168461
ENSG00000082516	-0.00491498	4.75942	0.0207178	0.886239
ENSG00000082641	0.12287	9.29028	3.01006	0.0900872
ENSG00000082684	-0.0862556	-0.930769	0.177058	0.67606
ENSG00000082701	0.00358252	5.7597	0.0128074	0.910436
ENSG00000082781	0.119009	4.3676	2.42541	0.12689
ENSG00000082805	0.0277166	5.02604	0.5449	0.464516
ENSG00000082898	0.0197512	6.65079	0.221817	0.640097
ENSG00000082996	-0.00394576	4.72049	0.00712241	0.933144
ENSG00000083067	0.134817	-0.964764	0.634499	0.430192
ENSG00000083093	0.0515957	2.58901	0.856031	0.360141
ENSG00000083097	0.0324137	5.28584	0.342139	0.561728
ENSG00000083099	-0.0848317	4.64431	4.41183	0.041738
ENSG00000083123	-0.128704	3.36658	1.0632	0.308391
ENSG00000083168	0.0356295	5.96233	1.37671	0.247278
ENSG00000083223	0.0124916	4.61521	0.149287	0.701169
ENSG00000083290	0.0506392	4.50189	0.643835	0.426845
ENSG00000083312	-0.0569121	6.81285	1.52195	0.224187
ENSG00000083444	-0.133274	4.33654	6.78893	0.0126372
ENSG00000083454	-0.159257	1.52303	1.2091	0.277777
ENSG00000083457	-0.091024	2.52065	0.857228	0.359808
ENSG00000083520	-0.0197837	4.57635	0.229082	0.634689
ENSG00000083535	0.0453209	3.62938	1.55987	0.218605
ENSG00000083544	-0.0480196	5.49542	1.21185	0.277238
ENSG00000083635	-0.034125	2.0218	0.454101	0.504088
ENSG00000083642	0.049892	5.14506	2.22259	0.143481
ENSG00000083720	-0.00151984	4.75514	4.58963e-05	0.994627
ENSG00000083750	-0.00919179	3.11829	0.041607	0.839356
ENSG00000083799	-0.00945893	5.62539	0.0389812	0.844439
ENSG00000083807	-0.0508665	0.374435	0.245055	0.62316
ENSG00000083812	0.0709024	1.61708	1.12798	0.294279
ENSG00000083814	-0.0346233	2.74566	0.272053	0.604699
ENSG00000083817	0.0403273	1.3563	0.328844	0.5694
ENSG00000083828	-0.00437888	3.29659	0.00647356	0.936255
ENSG00000083838	0.164961	1.36302	5.98239	0.0187228
ENSG00000083844	0.0208637	4.69514	0.312489	0.579127
ENSG00000083845	-0.0288373	6.71562	0.193502	0.662274
ENSG00000083857	0.0161692	4.70933	0.0146242	0.904323
ENSG00000083896	0.0490697	5.15911	1.30141	0.260424
ENSG00000083937	-0.0560404	4.37474	1.49411	0.228399
ENSG00000084070	0.0347255	2.28217	0.14442	0.705842
ENSG00000084072	-0.0130667	3.6192	0.0885573	0.767487
ENSG00000084073	-0.0362298	3.79795	0.420268	0.520334
ENSG00000084090	-0.0275321	7.48753	0.297787	0.588161
ENSG00000084092	-0.0552953	3.47027	1.12054	0.295856
ENSG00000084093	0.0479086	4.96545	1.30866	0.25912
ENSG00000084110	1.0987	-1.47197	8.1695	0.00660425
ENSG00000084112	-0.00820975	4.80125	0.0133734	0.908487
ENSG00000084207	-0.0336599	5.39841	0.630253	0.431728
ENSG00000084234	0.00498338	5.52631	0.0166555	0.897929
ENSG00000084444	-0.0227149	1.47497	0.0739356	0.787023
ENSG00000084463	0.057977	4.81286	2.39147	0.129506
ENSG00000084623	-0.0514326	5.53831	2.08941	0.155749
ENSG00000084628	0.214253	1.86403	2.09554	0.155158
ENSG00000084636	0.218238	3.79308	3.83986	0.0567102
ENSG00000084652	0.0152225	4.51919	0.168856	0.683221
ENSG00000084674	0.0975017	1.5684	0.127184	0.723156
ENSG00000084676	0.0796312	6.35908	3.77317	0.0588095
ENSG00000084693	0.134426	2.18075	9.1537	0.00422593
ENSG00000084710	-0.000138446	3.29707	1.60558e-06	0.998995
ENSG00000084731	0.0536548	0.816368	0.350228	0.557158
ENSG00000084733	-0.0477624	7.19221	0.544259	0.464777
ENSG00000084754	-0.0651672	7.35019	0.72374	0.399747
ENSG00000084764	0.124621	4.13241	3.19214	0.0812168
ENSG00000084774	0.104795	3.21464	2.51394	0.120349
ENSG00000085063	-0.00980822	7.64832	0.0234547	0.879014
ENSG00000085117	-0.00133456	2.52241	0.000279995	0.986729
ENSG00000085185	-0.0310081	1.91026	0.0797674	0.779001
ENSG00000085224	0.0184705	6.91223	0.269864	0.606152
ENSG00000085231	-0.115313	2.69178	3.70823	0.0609363
ENSG00000085265	-0.255835	0.244908	0.966996	0.331065
ENSG00000085274	-0.0178059	4.18517	0.150685	0.699844
ENSG00000085276	-0.381952	3.23208	11.7195	0.00139232
ENSG00000085365	-0.0380148	4.58742	0.709823	0.404277
ENSG00000085377	-0.0858561	5.41512	3.61659	0.0640839
ENSG00000085382	-0.00758935	3.40468	0.0220842	0.882575
ENSG00000085415	0.0948108	3.341	7.30707	0.00987263
ENSG00000085433	-0.04403	4.5019	0.779742	0.382249
ENSG00000085449	0.000364631	4.50034	0.000108285	0.991747
ENSG00000085465	0.268505	-0.129901	3.7326	0.0601286
ENSG00000085491	-0.0361544	3.87372	0.260939	0.612152
ENSG00000085511	0.00737254	5.05259	0.0451475	0.832761
ENSG00000085514	0.379563	-0.417754	7.76439	0.0079665
ENSG00000085563	-0.0489381	-0.236529	0.113212	0.738193
ENSG00000085644	0.216979	1.69113	5.69166	0.0216344
ENSG00000085662	-0.0290687	5.92677	0.494059	0.486002
ENSG00000085719	-0.0398679	5.07017	0.67419	0.416234
ENSG00000085721	-0.114039	4.81282	1.59556	0.213505
ENSG00000085733	0.0574469	5.19845	1.37959	0.246792
ENSG00000085741	-0.152527	2.30597	2.62958	0.112378
ENSG00000085760	-0.232317	4.77313	11.7939	0.00134959
ENSG00000085788	0.0164433	4.82474	0.161959	0.689401
ENSG00000085831	-0.0540353	0.251053	0.101836	0.75122
ENSG00000085832	0.00867093	6.73994	0.0222556	0.882123
ENSG00000085871	-0.178161	3.71699	6.67671	0.0133389
ENSG00000085872	0.172979	2.94094	4.3961	0.0420866
ENSG00000085978	0.0513835	4.02043	2.47169	0.123421
ENSG00000085982	0.000850227	5.20851	0.000541178	0.981551
ENSG00000085998	0.0133472	4.8617	0.0933945	0.761416
ENSG00000086015	0.115329	7.11132	2.00656	0.163999
ENSG00000086061	-0.152627	4.68388	4.82699	0.0335901
ENSG00000086062	0.0589832	3.93462	0.672596	0.416781
ENSG00000086065	-0.0284678	3.68361	0.324724	0.57182
ENSG00000086102	0.0496069	5.39222	2.58613	0.1153
ENSG00000086189	-0.141254	2.66866	9.19751	0.00414397
ENSG00000086200	0.0604023	4.2814	3.14569	0.0833827
ENSG00000086232	0.0198549	4.53424	0.35295	0.555636
ENSG00000086289	-0.0266259	5.50975	0.133575	0.716589
ENSG00000086300	0.341857	-0.0281953	1.83539	0.18274
ENSG00000086475	-0.0538658	3.98563	2.25703	0.140495
ENSG00000086504	-0.135675	3.66265	6.64532	0.0135425
ENSG00000086544	0.0792525	2.30363	1.43005	0.238468
ENSG00000086570	1.42081	0.264045	7.12742	0.0107498
ENSG00000086589	0.0213015	4.31031	0.510381	0.478928
ENSG00000086598	-0.00718364	5.78479	0.0344196	0.853711
ENSG00000086619	-0.102528	2.61372	1.8415	0.182027
ENSG00000086666	-0.06215	5.43461	2.21133	0.144474
ENSG00000086712	0.0622118	2.80748	1.31608	0.257794
ENSG00000086730	0.00807229	0.313079	0.00720952	0.932738
ENSG00000086758	0.0854249	8.04015	2.94956	0.0932711
ENSG00000086827	0.0219331	3.94091	0.296254	0.58912
ENSG00000086848	0.107847	2.57057	3.52838	0.0672839
ENSG00000086967	0.0409077	10.3745	0.0608801	0.806313
ENSG00000086991	0.222145	1.84466	2.46092	0.124219
ENSG00000087008	0.065427	2.90561	1.2466	0.270554
ENSG00000087053	-0.0456902	3.31825	0.915456	0.344149
ENSG00000087074	0.14951	3.89424	1.97726	0.167039
ENSG00000087077	0.195911	1.91218	4.42169	0.0415212
ENSG00000087085	-0.214382	5.38234	3.30173	0.0763509
ENSG00000087086	0.106095	6.92553	1.86102	0.179777
ENSG00000087087	0.090973	3.94001	2.54869	0.117888
ENSG00000087088	-0.0387114	1.16178	0.31089	0.580096
ENSG00000087095	-0.0853969	3.25228	4.55669	0.0386736
ENSG00000087111	-0.0202993	3.77416	0.274788	0.602895
ENSG00000087116	0.198896	2.1913	1.10639	0.298885
ENSG00000087152	-0.047682	3.63315	1.36329	0.249558
ENSG00000087157	0.0400531	3.29508	0.845814	0.362994
ENSG00000087191	0.113108	4.7979	4.49452	0.0399576
ENSG00000087206	0.046695	3.87364	1.81691	0.184911
ENSG00000087245	0.119763	4.96784	1.52539	0.223674
ENSG00000087253	-0.135248	2.29599	2.21635	0.144031
ENSG00000087258	0.0257841	0.601701	0.048609	0.826571
ENSG00000087263	-0.0365443	5.29303	0.392359	0.534454
ENSG00000087266	0.0444152	4.13959	0.442966	0.509335
ENSG00000087269	-0.000960741	4.25672	0.000779787	0.977855
ENSG00000087274	0.0291737	6.93987	0.567121	0.455608
ENSG00000087299	-0.0608713	4.33337	1.01231	0.320114
ENSG00000087301	0.136919	2.89104	4.28892	0.0445465
ENSG00000087302	-0.0140541	5.08127	0.0941897	0.760434
ENSG00000087303	-0.239263	3.36861	5.70633	0.0214764
ENSG00000087338	0.120436	2.43809	4.68736	0.0361187
ENSG00000087365	0.0468225	4.94728	1.80964	0.185775
ENSG00000087448	-0.0361154	3.00432	0.396722	0.532201
ENSG00000087460	0.0803787	8.9339	3.96583	0.0529661
ENSG00000087470	-0.144091	5.93482	5.64091	0.0221909
ENSG00000087494	-0.245569	-0.442323	0.608241	0.439827
ENSG00000087502	-0.0363139	4.71832	0.321068	0.573984
ENSG00000087586	-0.344291	3.34423	2.61255	0.113513
ENSG00000087589	-0.232677	-1.07072	2.64927	0.111081
ENSG00000087842	0.122232	3.06768	4.84584	0.0332637
ENSG00000087884	-0.125751	5.25648	2.991	0.0910767
ENSG00000087903	0.22623	1.38064	1.50976	0.22602
ENSG00000087995	-0.0449454	2.90702	0.731772	0.397166
ENSG00000088035	0.0979497	2.59804	2.72673	0.106144
ENSG00000088038	0.136462	2.88803	2.54549	0.118112
ENSG00000088053	0.454535	-1.55438	2.26658	0.139679
ENSG00000088179	-0.167299	6.12626	7.18241	0.0104728
ENSG00000088205	-0.0129348	4.4781	0.174587	0.678196
ENSG00000088247	0.138214	4.53029	5.4168	0.0248398
ENSG00000088256	0.0190161	5.48616	0.167366	0.684544
ENSG00000088280	0.0898818	4.62803	0.74713	0.392299
ENSG00000088298	0.155157	1.46471	4.81556	0.0337897
ENSG00000088305	0.0241098	-0.423626	0.0395176	0.843386
ENSG00000088320	-0.307434	-0.117869	3.53973	0.0668624
ENSG00000088325	0.270329	0.792088	4.72859	0.0353511
ENSG00000088340	-0.0314832	-1.22575	0.0356026	0.851248
ENSG00000088356	-0.150106	1.72355	5.18765	0.027905
ENSG00000088367	0.0117679	2.81591	0.0155781	0.901268
ENSG00000088387	-0.0399477	5.40027	0.295565	0.589552
ENSG00000088448	0.0243233	6.55692	0.285359	0.596028
ENSG00000088451	0.0120565	1.66052	0.0299574	0.863419
ENSG00000088538	0.0239059	2.1113	0.0337964	0.855026
ENSG00000088543	-0.164015	3.49456	5.89636	0.0195377
ENSG00000088682	-0.164045	6.13563	8.76012	0.00504445
ENSG00000088726	0.709519	-1.22109	10.7133	0.00213352
ENSG00000088727	-0.0280738	0.304241	0.0777885	0.781687
ENSG00000088756	0.013135	3.51844	0.00909213	0.924488
ENSG00000088766	-0.133131	4.84474	6.61003	0.0137754
ENSG00000088808	-0.00984945	3.06582	0.0288365	0.865973
ENSG00000088812	-0.0269394	5.0363	1.16083	0.287447
ENSG00000088826	0.0758905	0.340569	0.600464	0.442745
ENSG00000088827	0.0492665	2.77712	0.168811	0.68326
ENSG00000088832	-0.0496455	4.2621	1.59223	0.213974
ENSG00000088833	0.0976843	5.07171	4.08294	0.0497282
ENSG00000088836	-0.121913	0.160728	0.606701	0.440402
ENSG00000088854	-0.0554485	5.77711	0.231066	0.633231
ENSG00000088876	0.0703319	2.61359	2.45607	0.12458
ENSG00000088881	0.0091899	-0.427409	0.00484036	0.944864
ENSG00000088888	0.0280333	6.82478	0.17207	0.680391
ENSG00000088899	-0.0195093	2.55569	0.0428047	0.837094
ENSG00000088930	-0.0516827	4.82246	2.36802	0.131349
ENSG00000088970	0.0489697	3.75503	0.695302	0.409087
ENSG00000088986	0.0443159	3.70909	0.36531	0.548825
ENSG00000088992	-0.246663	0.274589	3.77307	0.0588128
ENSG00000089006	-0.0226454	5.14614	0.380124	0.540867
ENSG00000089009	-0.0391753	5.89894	0.735885	0.395854
ENSG00000089022	0.0752347	4.61364	4.76207	0.0347411
ENSG00000089041	0.098864	-0.0462327	0.369774	0.546404
ENSG00000089048	-0.0907622	3.85309	3.6995	0.0612289
ENSG00000089050	-0.00846694	2.21106	0.0212651	0.884757
ENSG00000089053	0.0288391	6.27684	0.34776	0.558545
ENSG00000089057	0.00256527	2.8941	0.00124929	0.971972
ENSG00000089060	0.0229829	3.01564	0.213215	0.646644
ENSG00000089063	-0.138667	4.89702	8.46591	0.00576568
ENSG00000089091	0.113305	-0.319406	1.24606	0.270656
ENSG00000089094	0.0261284	3.59478	0.180718	0.672928
ENSG00000089101	0.280113	4.07664	1.99553	0.165135
ENSG00000089123	0.0113916	1.57502	0.023435	0.879065
ENSG00000089127	-0.0149314	1.37682	0.00318321	0.955275
ENSG00000089154	0.0638874	6.45345	1.66976	0.203359
ENSG00000089157	0.0356463	7.4024	0.297883	0.588101
ENSG00000089159	0.202929	5.88417	5.58768	0.0227913
ENSG00000089163	-0.198673	0.920715	4.67132	0.0364222
ENSG00000089177	0.0315742	4.23156	0.58333	0.449282
ENSG00000089195	-0.107297	2.35738	3.56915	0.0657834
ENSG00000089199	-1.37048	-1.13685	8.81441	0.00492217
ENSG00000089220	-0.0279346	7.11319	0.317049	0.576382
ENSG00000089225	-0.23378	-1.12626	2.7423	0.105182
ENSG00000089234	-0.0194075	3.91326	0.253915	0.616967
ENSG00000089248	-0.0928785	2.93073	5.54795	0.0232507
ENSG00000089250	-0.218659	6.21342	4.9834	0.0309837
ENSG00000089280	0.170365	5.41132	7.76431	0.00796678
ENSG00000089289	-0.108574	4.64482	5.85748	0.0199185
ENSG00000089327	-0.154483	1.17205	2.11758	0.153055
ENSG00000089335	-0.0151523	5.19801	0.0880448	0.768141
ENSG00000089351	-0.00517523	3.87004	0.00531977	0.942203
ENSG00000089472	0.234678	0.358971	1.36694	0.248935
ENSG00000089486	-0.00894752	3.47706	0.0208072	0.885996
ENSG00000089597	0.0324036	4.88397	0.509352	0.479369
ENSG00000089639	-0.0295055	0.162548	0.0418637	0.838869
ENSG00000089682	-0.0232469	3.78365	0.314925	0.577658
ENSG00000089693	0.00668627	4.67359	0.0268817	0.870552
ENSG00000089737	0.0228374	5.78622	0.504073	0.481642
ENSG00000089775	0.00830702	4.67418	0.0364662	0.849477
ENSG00000089818	-0.0182505	3.38318	0.170243	0.681995
ENSG00000089820	-0.20561	1.51067	4.23459	0.0458533
ENSG00000089847	0.152626	-0.110286	0.467896	0.497716
ENSG00000089876	-0.0996293	3.94243	5.70418	0.0214995
ENSG00000089902	-0.00614875	4.38302	0.029775	0.863831
ENSG00000089916	0.0326385	6.49365	0.750235	0.391326
ENSG00000090006	0.122652	5.55202	1.31431	0.258109
ENSG00000090013	-0.012217	4.76831	0.0541266	0.817163
ENSG00000090020	-0.00611926	2.19547	0.00204767	0.964122
ENSG00000090054	0.0123575	3.08952	0.100072	0.753311
ENSG00000090060	-0.00970854	6.13596	0.0998888	0.753529
ENSG00000090061	0.0687137	3.582	1.65804	0.204922
ENSG00000090097	-0.112618	4.98875	2.31823	0.135364
ENSG00000090238	0.0225881	4.49296	0.135614	0.714531
ENSG00000090263	-0.222869	4.08568	10.4064	0.00243543
ENSG00000090266	-0.235119	5.68594	10.3682	0.00247597
ENSG00000090273	-0.0363571	4.23861	0.37011	0.546222
ENSG00000090316	-0.0121534	3.74619	0.0809463	0.777418
ENSG00000090339	-0.149075	1.82831	1.68108	0.201864
ENSG00000090372	0.0405369	4.11749	0.682256	0.413481
ENSG00000090376	-0.057167	3.33347	0.486361	0.4894
ENSG00000090382	-0.167788	2.21104	0.617684	0.436324
ENSG00000090432	-0.131377	3.81926	4.20366	0.0466159
ENSG00000090447	0.146972	1.73036	2.24074	0.141899
ENSG00000090470	0.0686034	3.26657	3.29619	0.0765891
ENSG00000090487	-0.123755	3.9366	7.51824	0.00893814
ENSG00000090520	-0.0528943	3.43979	1.90654	0.174657
ENSG00000090530	-0.0410735	0.106777	0.0633553	0.802498
ENSG00000090534	-0.423072	-1.18523	4.00244	0.0519297
ENSG00000090539	-0.0564109	1.91667	0.321196	0.573908
ENSG00000090565	0.158489	4.85021	4.02473	0.0513097
ENSG00000090581	0.0740326	3.61819	3.02182	0.0894827
ENSG00000090612	0.133892	3.18814	7.36633	0.00960029
ENSG00000090615	0.0899791	5.7067	3.68233	0.0618083
ENSG00000090621	-0.0466321	7.37397	0.948339	0.335721
ENSG00000090659	0.313834	0.601917	4.84654	0.0332518
ENSG00000090661	0.0349262	0.552356	0.096708	0.757356
ENSG00000090674	0.0099163	1.90146	0.0290646	0.865449
ENSG00000090686	0.0332548	4.99372	1.10782	0.298579
ENSG00000090776	0.0677288	2.63258	0.865481	0.357529
ENSG00000090857	0.134583	5.06202	1.27565	0.265122
ENSG00000090861	-0.00528376	5.34847	0.0119388	0.913513
ENSG00000090863	0.0880266	6.67274	2.61533	0.113327
ENSG00000090905	-0.0289646	6.38293	0.687509	0.411703
ENSG00000090924	-0.13309	2.0886	1.19685	0.28019
ENSG00000090971	-0.0034975	-0.791508	0.000989505	0.975055
ENSG00000090975	0.0588654	2.57933	0.321475	0.573742
ENSG00000090989	-0.0129863	4.01251	0.0868084	0.769727
ENSG00000091009	-0.0436448	3.74049	0.949693	0.33538
ENSG00000091039	0.00101312	5.36062	0.000208292	0.988553
ENSG00000091073	0.0843487	1.94992	1.10145	0.299954
ENSG00000091127	-0.00237484	3.23227	0.00212895	0.963417
ENSG00000091128	0.998045	-1.20837	5.9556	0.0189725
ENSG00000091129	0.640957	-0.685605	4.44148	0.04109
ENSG00000091136	-0.237491	4.81208	3.55688	0.0662311
ENSG00000091137	-0.0843852	-0.809311	0.445336	0.508211
ENSG00000091140	-0.193448	6.8882	8.17259	0.00659485
ENSG00000091157	0.00469331	5.02521	0.0355439	0.851369
ENSG00000091164	0.0229025	6.13224	0.347829	0.558506
ENSG00000091262	-0.21348	2.11468	1.14675	0.290349
ENSG00000091317	-0.0395361	2.74952	0.298622	0.587641
ENSG00000091409	-0.371996	5.41086	7.97747	0.00721615
ENSG00000091428	0.0627417	1.44638	0.344567	0.560349
ENSG00000091436	0.100404	9.55211	1.24068	0.271677
ENSG00000091482	-0.12081	7.24191	1.1519	0.289282
ENSG00000091483	-0.219602	6.04531	7.95553	0.0072898
ENSG00000091490	-0.295809	1.73315	7.84109	0.00768723
ENSG00000091513	0.544408	-0.338082	2.53033	0.119181
ENSG00000091527	-0.0336773	7.25133	0.468047	0.497647
ENSG00000091536	0.136362	-1.43019	0.740454	0.394404
ENSG00000091542	-0.020554	7.32084	0.248872	0.620475
ENSG00000091592	-0.0218584	3.40941	0.0588877	0.809444
ENSG00000091622	0.216867	0.233534	2.28581	0.138055
ENSG00000091640	-0.192627	5.43357	9.62634	0.00342515
ENSG00000091651	0.147156	-1.65703	0.70736	0.405087
ENSG00000091656	0.105469	5.5987	4.28558	0.0446258
ENSG00000091732	-0.0348868	3.65748	0.740217	0.394479
ENSG00000091831	-0.0501342	3.59932	0.285155	0.596159
ENSG00000091879	-0.0202768	1.88133	0.0217668	0.883415
ENSG00000091947	-0.0329036	3.19527	0.323705	0.572422
ENSG00000091972	-0.204144	-0.286799	3.08898	0.0861155
ENSG00000091986	0.15183	5.58088	0.841697	0.364153
ENSG00000092009	-0.0655885	-1.37591	0.0729274	0.788444
ENSG00000092010	-0.0733228	4.14047	1.69487	0.200059
ENSG00000092020	-0.0615858	3.35143	0.964564	0.331667
ENSG00000092036	-0.0177578	1.15897	0.0479212	0.827782
ENSG00000092054	-0.199538	13.9494	2.37305	0.130951
ENSG00000092068	0.15744	2.72858	2.29192	0.137543
ENSG00000092094	0.141722	3.81783	4.14426	0.0481198
ENSG00000092096	0.0553809	0.571524	0.197887	0.658717
ENSG00000092098	-0.086809	3.34107	3.09349	0.0858943
ENSG00000092108	0.0136685	4.80479	0.105443	0.747005
ENSG00000092140	0.0342822	3.46857	0.444923	0.508406
ENSG00000092148	-0.0697206	8.76652	2.29081	0.137636
ENSG00000092199	0.0182362	6.35205	0.339338	0.563328
ENSG00000092201	0.0475721	4.83202	2.01746	0.162884
ENSG00000092203	0.0175443	5.59283	0.370401	0.546065
ENSG00000092208	-0.0250922	1.90276	0.280278	0.608669
ENSG00000092295	0.711271	-1.3453	7.09948	0.0108936
ENSG00000092330	0.0229923	3.54619	0.40321	0.528883
ENSG00000092377	0.239237	0.190633	2.05205	0.159407
ENSG00000092421	-0.171637	3.2516	2.67014	0.109726
ENSG00000092439	0.0693288	5.75325	1.54792	0.220346
ENSG00000092445	0.496989	1.31753	5.93438	0.019173
ENSG00000092470	-0.00948154	-0.127947	0.00738908	0.931907
ENSG00000092529	0.0907674	6.15952	1.73972	0.194325
ENSG00000092531	-0.00596472	4.90635	0.0177223	0.89473
ENSG00000092607	0.0272181	6.65603	0.204045	0.653801
ENSG00000092621	0.413754	0.799392	7.28224	0.00998916
ENSG00000092758	-0.0989117	-0.92428	0.422683	0.519144
ENSG00000092820	-0.105083	3.89293	1.67818	0.202246
ENSG00000092841	0.00777975	5.49109	0.0149691	0.903207
ENSG00000092847	0.0225793	4.56697	0.305372	0.583465
ENSG00000092871	0.0595808	3.30141	0.710179	0.404161
ENSG00000092929	0.312484	1.90319	6.53455	0.0142881
ENSG00000092931	0.00626592	4.258	0.0375836	0.847217
ENSG00000092964	-0.0186053	5.42627	0.095958	0.758268
ENSG00000092969	-0.247566	3.61543	4.71508	0.0356007
ENSG00000092978	0.124404	3.04939	9.11097	0.00430755
ENSG00000093000	-0.0409305	4.14212	0.835778	0.365829
ENSG00000093010	0.0570317	4.03669	1.30707	0.259405
ENSG00000093072	-0.224946	1.01949	1.89472	0.175969
ENSG00000093100	0.165387	-1.81019	0.678629	0.414715
ENSG00000093144	-0.0983481	4.31286	3.03797	0.0886595
ENSG00000093167	-0.0466625	6.39989	1.11328	0.297406
ENSG00000093183	0.0220242	3.90681	0.360597	0.551404
ENSG00000093217	0.217753	0.580757	6.90433	0.0119568
ENSG00000094631	0.0716459	4.59804	3.59587	0.0648201
ENSG00000094796	-0.375619	-0.057059	2.87567	0.0973338
ENSG00000094804	0.147718	-1.55399	0.655963	0.422556
ENSG00000094841	-0.0905027	2.95404	3.38618	0.0728227
ENSG00000094880	-0.0632849	3.21212	2.85005	0.0987885
ENSG00000094914	0.0287745	3.79176	0.463136	0.499899
ENSG00000094916	0.129769	5.5012	5.82433	0.0202495
ENSG00000094963	-0.146781	4.48647	1.27926	0.264458
ENSG00000094975	-0.0400933	3.52487	0.350945	0.556756
ENSG00000095002	0.0193954	3.06194	0.118328	0.732573
ENSG00000095015	-0.0952925	3.98858	3.20899	0.0804466
ENSG00000095059	0.0082599	4.41917	0.03744	0.847505
ENSG00000095066	-0.209517	4.24117	3.45972	0.0698976
ENSG00000095139	-0.0240459	5.08675	0.792824	0.378323
ENSG00000095203	0.00995409	1.54428	0.00143545	0.969957
ENSG00000095209	0.0715908	6.38927	0.710807	0.403955
ENSG00000095261	0.116809	3.46692	3.03698	0.0887099
ENSG00000095303	0.0955098	2.05838	0.789744	0.379242
ENSG00000095319	0.0666321	4.12104	2.50005	0.121349
ENSG00000095321	0.0010453	6.41142	0.00011889	0.991352
ENSG00000095370	-0.209266	2.32086	5.62896	0.0223242
ENSG00000095380	-0.11777	1.87494	2.45538	0.124631
ENSG00000095383	0.0948462	0.964603	0.962743	0.332118
ENSG00000095397	-0.0538009	-1.3947	0.0623383	0.804056
ENSG00000095485	0.0959013	3.34199	7.19131	0.0104287
ENSG00000095539	0.0532466	-1.49564	0.0730555	0.788263
ENSG00000095564	0.0587109	5.46288	2.58492	0.115383
ENSG00000095574	0.0436983	3.90638	1.23855	0.272083
ENSG00000095585	0.126876	-0.845562	1.10827	0.298482
ENSG00000095587	-0.239081	0.531667	4.17641	0.0472992
ENSG00000095627	-0.0755536	-0.719557	0.128474	0.721816
ENSG00000095637	0.159757	8.3311	3.07957	0.0865783
ENSG00000095713	-0.283103	-0.440403	0.478508	0.492908
ENSG00000095739	-0.127024	0.00285147	0.658448	0.421686
ENSG00000095777	0.150412	-1.19625	0.274215	0.603272
ENSG00000095787	-0.0318904	5.76371	1.02071	0.31814
ENSG00000095794	-0.0436059	3.40382	0.55084	0.462108
ENSG00000095906	0.0231524	3.69086	0.276258	0.60193
ENSG00000095917	0.215782	-1.70236	0.524171	0.473084
ENSG00000095951	-0.0347342	4.24323	0.413161	0.523865
ENSG00000096060	0.189338	6.97406	1.37652	0.24731
ENSG00000096063	-0.0647857	4.18541	1.42322	0.239574
ENSG00000096070	0.0629585	3.72673	1.01703	0.319002
ENSG00000096080	-0.0610227	4.22771	1.14318	0.291092
ENSG00000096092	-0.020331	-0.285319	0.028274	0.867274
ENSG00000096093	-0.00909219	1.97752	0.0171035	0.896574
ENSG00000096384	-0.0706191	8.49948	1.95562	0.169327
ENSG00000096401	-0.00497921	5.79253	0.0141635	0.905835
ENSG00000096433	0.13791	3.51561	1.64753	0.206336
ENSG00000096654	0.00399246	2.28994	0.00442869	0.947257
ENSG00000096696	2.0758	3.67653	8.53331	0.00559129
ENSG00000096717	0.0253526	4.29431	0.313973	0.578231
ENSG00000096746	0.122682	4.61119	3.07599	0.0867557
ENSG00000096872	-0.00740532	2.77258	0.0195066	0.889592
ENSG00000096968	0.112223	5.70643	1.31917	0.257244
ENSG00000097007	0.0671804	4.85494	1.50734	0.226386
ENSG00000097021	-0.0589522	-0.259997	0.186312	0.668213
ENSG00000097033	0.0209581	7.43507	0.16956	0.682598
ENSG00000097046	-0.123705	-1.12974	0.77686	0.383122
ENSG00000097096	-0.0210409	2.89783	0.123829	0.726679
ENSG00000099139	0.0169263	2.81582	0.016289	0.899053
ENSG00000099194	1.18198	5.38911	5.41573	0.0248532
ENSG00000099203	-0.0893371	3.31455	2.66123	0.110302
ENSG00000099204	0.316036	6.8474	2.29917	0.136938
ENSG00000099219	-0.118081	4.66612	4.00202	0.0519416
ENSG00000099246	-0.0540887	5.26846	1.51086	0.225854
ENSG00000099250	-0.267848	6.22796	8.84123	0.00486293
ENSG00000099251	0.0116066	-0.196506	0.00695321	0.933941
ENSG00000099256	0.0420888	-0.346284	0.129287	0.720975
ENSG00000099260	0.124553	6.49805	2.6261	0.112609
ENSG00000099282	0.156183	2.4588	1.31417	0.258134
ENSG00000099284	-0.0861986	1.72186	0.860135	0.359003
ENSG00000099290	0.0282086	3.83258	0.314047	0.578186
ENSG00000099308	0.30573	2.25741	2.6757	0.109368
ENSG00000099326	0.127343	2.9743	3.00517	0.0903397
ENSG00000099330	-0.076212	1.21369	0.396945	0.532086
ENSG00000099331	0.0205594	3.8418	0.0642226	0.801179
ENSG00000099337	-0.0259847	0.0420331	0.0377024	0.846979
ENSG00000099338	-0.0780391	-0.56038	0.295578	0.589544
ENSG00000099341	-0.107579	5.89044	3.28225	0.0771915
ENSG00000099364	0.0428067	1.66415	0.337287	0.564505
ENSG00000099365	0.17237	-1.61374	0.847853	0.362422
ENSG00000099377	0.0830606	1.85266	0.501384	0.482806
ENSG00000099381	0.13093	2.9795	2.83961	0.0993881
ENSG00000099385	-0.0891145	3.10671	3.7316	0.0601616
ENSG00000099622	0.0669993	6.58858	1.95406	0.169494
ENSG00000099624	-0.174509	5.88717	7.8135	0.00778645
ENSG00000099625	-0.0393637	-1.5304	0.0299055	0.863536
ENSG00000099715	0.123924	-1.79741	0.201816	0.65557
ENSG00000099725	-0.00293025	2.2006	0.0016027	0.968256
ENSG00000099783	0.0779121	5.45701	2.42156	0.127184
ENSG00000099785	-0.0433588	4.39865	0.732716	0.396864
ENSG00000099795	-0.170448	5.66181	7.8454	0.00767185
ENSG00000099797	-0.106244	4.46306	3.31324	0.0758591
ENSG00000099800	-0.108257	3.89297	4.79703	0.034116
ENSG00000099804	-0.0464867	4.70196	0.991418	0.325101
ENSG00000099810	-0.128346	3.765	4.2711	0.0449707
ENSG00000099814	0.167145	2.34297	1.97839	0.166921
ENSG00000099817	-0.0227209	4.69278	0.223306	0.63898
ENSG00000099821	0.00508785	4.35638	0.00664234	0.935431
ENSG00000099840	0.0128172	-0.292558	0.00419339	0.948675
ENSG00000099849	0.153857	-1.22979	0.788321	0.379668
ENSG00000099860	-0.148495	1.27778	0.626331	0.433154
ENSG00000099864	0.165501	2.71617	1.8173	0.184865
ENSG00000099875	0.0947947	8.19406	1.46561	0.232812
ENSG00000099889	0.11601	3.96979	1.33322	0.254764
ENSG00000099899	0.0362697	3.29782	0.637027	0.429282
ENSG00000099901	0.00136462	3.15019	0.000920647	0.975938
ENSG00000099904	0.1624	3.14917	5.17299	0.0281145
ENSG00000099910	-0.0519623	3.32629	1.32206	0.256732
ENSG00000099917	0.0879861	3.78014	1.55684	0.219044
ENSG00000099940	0.0475274	4.07105	0.573114	0.453253
ENSG00000099942	0.0108921	6.41789	0.102041	0.750978
ENSG00000099949	0.0215661	3.93041	0.172988	0.679589
ENSG00000099953	-0.279854	-1.00394	5.05703	0.0298334
ENSG00000099954	0.00154754	5.83995	0.000585226	0.980815
ENSG00000099956	-0.033525	3.09277	0.355186	0.554392
ENSG00000099957	0.0818646	4.20605	1.41518	0.240884
ENSG00000099958	0.0927722	-1.13071	0.149407	0.701055
ENSG00000099968	0.0142917	6.15784	0.131183	0.719026
ENSG00000099974	-0.0754666	-0.971023	0.128724	0.721557
ENSG00000099977	-0.15408	2.35571	1.72748	0.195871
ENSG00000099991	0.0436638	4.32556	0.539488	0.466728
ENSG00000099992	0.0199488	0.635595	0.0556426	0.814668
ENSG00000099994	0.36715	0.258069	2.20778	0.144789
ENSG00000099995	0.104851	4.806	3.36952	0.0735042
ENSG00000099998	0.105379	1.52891	0.403635	0.528667
ENSG00000099999	0.090584	1.70497	2.56627	0.116665
ENSG00000100014	0.0323097	3.36457	0.770229	0.385142
ENSG00000100023	0.0550309	4.16992	2.22115	0.143608
ENSG00000100024	0.00433907	-0.0501699	0.00107186	0.974038
ENSG00000100027	0.192057	3.07397	5.22259	0.0274124
ENSG00000100028	0.00523341	4.92235	0.0261158	0.872393
ENSG00000100029	0.0206478	3.295	0.342053	0.561777
ENSG00000100030	0.0285601	6.04392	0.85398	0.360711
ENSG00000100031	0.233423	-0.438339	3.43031	0.0710513
ENSG00000100033	0.352524	3.50612	2.7291	0.105997
ENSG00000100034	-0.0104352	3.85506	0.0347476	0.853024
ENSG00000100036	-0.171414	3.11854	2.57907	0.115783
ENSG00000100038	0.109023	2.74412	2.24793	0.141277
ENSG00000100055	-0.0962509	1.65541	0.859837	0.359086
ENSG00000100056	0.0362579	2.38218	0.38978	0.535794
ENSG00000100058	0.0739404	2.75401	0.720359	0.40084
ENSG00000100060	-0.0778054	1.2636	0.792074	0.378546
ENSG00000100065	-0.022924	2.27149	0.0539413	0.81747
ENSG00000100068	-0.0115874	0.744428	0.0179973	0.893922
ENSG00000100075	0.0869208	2.1804	0.416484	0.522209
ENSG00000100077	0.274527	2.753	2.09142	0.155554
ENSG00000100083	0.0728	4.04086	2.83608	0.099592
ENSG00000100084	0.135683	1.13071	4.29387	0.0444295
ENSG00000100092	-0.0645447	-0.363776	0.323192	0.572725
ENSG00000100095	0.0337107	-1.41962	0.0330463	0.856625
ENSG00000100097	0.0368057	6.24909	0.203177	0.654488
ENSG00000100099	0.0986075	3.81715	2.71312	0.106993
ENSG00000100100	0.217675	2.80319	2.51028	0.120612
ENSG00000100104	-0.0123686	4.48074	0.0570584	0.812369
ENSG00000100105	0.103339	3.18295	3.65296	0.0628136
ENSG00000100106	0.0051663	2.46252	0.00972761	0.921903
ENSG00000100109	-0.0127677	4.14487	0.0342476	0.854072
ENSG00000100116	-0.119337	2.71495	1.88039	0.177576
ENSG00000100124	0.0172107	2.32415	0.107235	0.744942
ENSG00000100129	-0.0228104	6.03071	0.159307	0.691819
ENSG00000100138	-0.132077	5.05907	7.10306	0.0108751
ENSG00000100139	-0.0805464	3.05484	2.04483	0.160126
ENSG00000100147	0.0761014	0.856701	0.808418	0.373717
ENSG00000100150	0.0125478	2.878	0.0721652	0.789526
ENSG00000100151	0.00217677	3.24792	0.00227785	0.96216
ENSG00000100154	0.135109	4.46533	3.90723	0.054673
ENSG00000100170	0.744554	-1.40196	2.60193	0.114228
ENSG00000100181	0.27056	2.89936	4.43014	0.0413364
ENSG00000100191	-0.52772	-0.357325	2.86318	0.0980395
ENSG00000100196	0.216173	0.0671827	1.93428	0.17162
ENSG00000100201	0.0965378	8.65649	6.07883	0.0178523
ENSG00000100206	0.193073	-1.08568	1.70546	0.198687
ENSG00000100207	0.0538846	3.7863	1.55101	0.219893
ENSG00000100209	-0.107385	1.31535	2.66256	0.110216
ENSG00000100211	0.00674808	2.42866	0.0167631	0.897602
ENSG00000100216	-0.0927434	4.18038	4.25173	0.0454367
ENSG00000100219	-0.0775171	4.01036	1.47542	0.231281
ENSG00000100220	-0.0634902	4.52282	2.23655	0.142263
ENSG00000100221	0.0593272	3.77514	1.35303	0.25132
ENSG00000100225	-0.028233	4.78897	0.264834	0.609518
ENSG00000100226	0.0999092	3.98187	3.96683	0.0529376
ENSG00000100227	0.0652411	4.41965	2.84311	0.0991864
ENSG00000100234	0.0494996	2.4664	0.327618	0.570118
ENSG00000100239	0.05042	5.50279	1.65713	0.205044
ENSG00000100241	0.0913792	6.026	1.98589	0.166136
ENSG00000100242	0.0948994	5.75774	1.98695	0.166026
ENSG00000100243	0.246118	5.06033	9.01007	0.00450697
ENSG00000100246	-0.02549	0.58527	0.100603	0.75268
ENSG00000100258	0.121191	2.98199	3.54984	0.0664894
ENSG00000100263	0.000889886	2.54081	0.000262855	0.987141
ENSG00000100266	-0.0281957	4.13015	0.334621	0.566041
ENSG00000100271	-0.0368197	0.176291	0.126978	0.723371
ENSG00000100276	-0.175505	-1.63599	1.02889	0.31623
ENSG00000100280	-0.000177377	4.22137	1.45932e-05	0.99697
ENSG00000100281	0.0818397	3.07896	2.86854	0.0977359
ENSG00000100284	-0.00391751	5.67464	0.00336408	0.954023
ENSG00000100288	-0.0375759	-0.9714	0.0460459	0.831131
ENSG00000100292	0.0481914	2.30252	0.0407697	0.840958
ENSG00000100294	-0.00821596	2.09764	0.0159039	0.900246
ENSG00000100296	-0.0614211	4.15279	2.45587	0.124594
ENSG00000100297	0.0937371	2.75315	3.52426	0.0674377
ENSG00000100299	0.0348874	1.7648	0.145909	0.704403
ENSG00000100300	-0.150726	3.27959	2.85351	0.0985907
ENSG00000100302	-0.152891	2.21281	1.36418	0.249406
ENSG00000100304	0.0155466	2.55023	0.0353414	0.851788
ENSG00000100307	0.111746	4.97961	4.41928	0.0415741
ENSG00000100311	-0.1964	3.14231	4.97252	0.0311578
ENSG00000100316	0.0162439	5.30801	0.0376597	0.847064
ENSG00000100319	-0.0961562	2.85947	3.62685	0.0637225
ENSG00000100320	0.118804	7.36	4.3521	0.0430781
ENSG00000100321	-0.117809	2.99607	3.12775	0.0842367
ENSG00000100324	0.0462363	3.37021	0.805126	0.374683
ENSG00000100325	-0.0849551	4.16282	3.89404	0.0550655
ENSG00000100330	0.00144755	6.23527	0.00111809	0.973484
ENSG00000100335	-0.0789945	3.75254	2.97704	0.0918098
ENSG00000100336	0.198569	-0.441142	1.27898	0.264509
ENSG00000100342	-0.105201	1.99801	1.55401	0.219457
ENSG00000100344	0.385242	-0.222216	1.29134	0.262247
ENSG00000100345	0.0616679	6.87075	0.443176	0.509236
ENSG00000100347	-0.206682	5.49074	15.2984	0.000329655
ENSG00000100348	-0.187184	4.24999	9.05097	0.00442498
ENSG00000100350	0.0907989	2.36001	1.8046	0.186375
ENSG00000100351	-0.280595	-0.885075	2.08518	0.156158
ENSG00000100353	0.00035207	5.11878	0.000106494	0.991815
ENSG00000100354	0.0514153	6.95931	2.30386	0.136549
ENSG00000100359	0.0532718	3.90203	1.56792	0.217441
ENSG00000100360	0.0524606	2.66931	1.45179	0.23499
ENSG00000100364	0.264812	4.48683	3.62155	0.0639089
ENSG00000100365	-0.0144942	0.208455	0.0124569	0.911664
ENSG00000100368	-0.0382362	1.17845	0.0676574	0.79605
ENSG00000100372	0.0358401	2.34491	0.372775	0.544787
ENSG00000100373	-0.00280972	1.732	0.00023922	0.987733
ENSG00000100376	0.000925045	4.42829	2.68001e-05	0.995894
ENSG00000100379	0.159496	-0.745843	1.09999	0.30027
ENSG00000100380	-0.0201967	6.67966	0.133378	0.716788
ENSG00000100385	-0.329735	-1.37865	3.17142	0.0821751
ENSG00000100387	-0.0973774	4.28116	3.34883	0.0743603
ENSG00000100393	0.0668515	5.8796	2.25231	0.1409
ENSG00000100395	0.0384352	3.55234	0.576454	0.451948
ENSG00000100399	-0.125046	-0.231207	1.62295	0.209689
ENSG00000100401	0.0964163	3.60666	3.42158	0.0713979
ENSG00000100403	0.00370676	4.9308	0.00619805	0.937623
ENSG00000100410	0.0336287	2.57781	0.472561	0.495592
ENSG00000100412	-0.104664	7.77551	2.24786	0.141283
ENSG00000100413	0.220688	2.97328	9.86637	0.00308164
ENSG00000100416	0.00396627	3.48621	0.0107902	0.917763
ENSG00000100417	0.0939509	0.800091	1.26224	0.267611
ENSG00000100418	-0.112225	3.69121	4.0275	0.051233
ENSG00000100422	0.0117978	4.26503	0.0359778	0.850476
ENSG00000100425	0.0503834	4.51932	1.52121	0.224299
ENSG00000100426	0.0222498	3.21792	0.158869	0.692221
ENSG00000100429	0.0750604	0.0101654	0.217892	0.643065
ENSG00000100439	0.00503345	3.01019	0.0033241	0.954297
ENSG00000100441	0.104439	4.76271	7.05126	0.0111465
ENSG00000100442	-0.0746229	6.65022	2.17183	0.148019
ENSG00000100445	-0.0889922	3.81826	2.42031	0.12728
ENSG00000100448	-0.243125	-0.341508	1.91554	0.173664
ENSG00000100461	-0.012858	4.53888	0.118467	0.732422
ENSG00000100462	0.0481041	4.11672	1.44042	0.236801
ENSG00000100473	-0.135759	-0.105273	0.818449	0.370797
ENSG00000100478	-0.125673	2.97484	8.45861	0.00578491
ENSG00000100479	0.040162	-1.1709	0.0711535	0.790971
ENSG00000100483	0.102542	2.84202	2.23249	0.142616
ENSG00000100485	0.0207886	6.94911	0.106005	0.746357
ENSG00000100490	-0.0103062	0.598109	0.0131045	0.909407
ENSG00000100503	-0.0622399	5.78199	0.481876	0.491398
ENSG00000100504	0.487758	2.30728	6.96197	0.0116316
[truncated: 17,696 more rows]
