# Supplementary material for: Aging and putative frailty biomarkers are altered by spaceflight
Source: Sci Rep. 2024 Jun 11;14:13098. doi: 10.1038/s41598-024-57948-5 (PMC11166946; doi:10.1038/s41598-024-57948-5)
Supplement: Supplementary file 5 — Dataset S5. [file 41598_2024_57948_MOESM5_ESM.xlsx]

## Sheet: Hs_FrailtyCombo_p02
Pathway	Endothelial.FLTvsGC_OSD.52.NES	Skeletal.muscle.POSTvsPreBedRest_OSD.195.NES	padj_FLTvsGC_OSD.52	padj_POSTvsPreBedRest_OSD.195	pathway category
BIOCARTA_MTOR_PATHWAY	1.92711	1.98183	0.0284499	0.0198967	CELL Signaling
GOBP_APOPTOTIC_PROCESS	1.2216	1.35213	0.0987166	0.00755095	Cell cycle
GOBP_CELLULAR_RESPONSE_TO_DNA_DAMAGE_STIMULUS	2.55925	2.0275	2.97705e-15	3.2616e-07	Stress Response
GOBP_CELL_CYCLE_PROCESS	2.31527	1.71831	4.48786e-14	3.57972e-05	CELL CYCLE
GOBP_DNA_REPAIR	2.71415	1.739	1.8316e-14	0.00129971	Stress Response
GOBP_DNA_REPLICATION	3.03023	1.65199	4.48786e-14	0.0243644	CELL GROWTH
GOBP_HISTONE_MODIFICATION	1.37857	1.98109	0.0853877	0.000144536	TRANSCRIPTION REGULATION
GOBP_MACROAUTOPHAGY	1.54398	1.53371	0.0430827	0.0759664	Cell processes
GOBP_MITOTIC_CELL_CYCLE	2.33798	1.5751	9.25381e-13	0.00270463	Cell cycle
GOBP_MUSCLE_CONTRACTION	-1.3733	-2.26003	0.086462	3.05855e-06	Muscle system process
GOBP_MUSCLE_SYSTEM_PROCESS	-1.286	-2.10656	0.186235	1.22993e-05	Muscle system process
GOBP_MYOBLAST_FUSION	1.485	1.51651	0.162684	0.158308	Cell Processes
GOBP_NEGATIVE_REGULATION_OF_RESPONSE_TO_DNA_DAMAGE_STIMULUS	1.91631	2.12962	0.0122128	0.00362286	Stress Response
GOBP_NEGATIVE_REGULATION_OF_SIGNALING	1.26611	1.57464	0.0829805	0.000264286	Cell signaling
GOBP_NEURAL_PRECURSOR_CELL_PROLIFERATION	1.35679	1.33542	0.182949	0.177584	Cell signaling
GOBP_NUCLEOTIDE_EXCISION_REPAIR	1.75822	1.44006	0.0261693	0.184417	Stress Response
GOBP_REGULATION_OF_MUSCLE_CONTRACTION	-1.37233	-1.79757	0.183862	0.0150762	Muscle system process
GOBP_REGULATION_OF_MYOBLAST_DIFFERENTIATION	1.44833	-1.69705	0.182949	0.0707013	Muscle development
GOBP_REGULATION_OF_RESPONSE_TO_DNA_DAMAGE_STIMULUS	2.11579	1.81874	1.69157e-05	0.00466204	Stress response
GOBP_SIGNAL_TRANSDUCTION_IN_RESPONSE_TO_DNA_DAMAGE	1.9232	1.56425	0.00135544	0.0890307	Stress response
GOBP_STRIATED_MUSCLE_TISSUE_DEVELOPMENT	-1.45954	-2.2329	0.0737509	4.63055e-05	Muscle development
GOBP_T_HELPER_17_TYPE_IMMUNE_RESPONSE	-1.4505	1.50952	0.195166	0.165119	Immunity
GOBP_VASCULAR_ASSOCIATED_SMOOTH_MUSCLE_CELL_PROLIFERATION	-1.52099	-1.42207	0.136056	0.177584	Muscle system process
GOBP_VIRAL_PROCESS	1.98878	1.42401	4.60925e-05	0.0930606	Immunity
GOMF_PROMOTER_SPECIFIC_CHROMATIN_BINDING	1.49726	1.55442	0.119507	0.158308	Cell Processes
GOMF_TRANSCRIPTION_COACTIVATOR_ACTIVITY	1.59857	1.89262	0.0219399	0.00270463	TRANSCRIPTION REGULATION
GOMF_TRANSCRIPTION_COREGULATOR_ACTIVITY	1.63213	1.80893	0.00543489	0.000927704	TRANSCRIPTION REGULATION
HP_ABNORMALITY_OF_LONG_BONE_MORPHOLOGY	2.0364	1.33662	7.73033e-07	0.072722	Bone dysregulation
HP_ABNORMALITY_OF_MUSCLE_SIZE	1.828	-1.44733	7.56218e-05	0.0377556	Muscle dysregulation
HP_ABNORMALITY_OF_PELVIC_GIRDLE_BONE_MORPHOLOGY	1.86644	1.22882	6.6223e-05	0.167242	Bone dysregulation
HP_ABNORMAL_BONE_STRUCTURE	1.84772	1.22236	2.45435e-05	0.16175	Bone dysregulation
HP_ABNORMAL_LOWER_LIMB_BONE_MORPHOLOGY	2.16136	1.64527	2.63104e-08	0.00270463	Bone dysregulation
HP_ABNORMAL_MYOCARDIUM_MORPHOLOGY	1.27546	-2.59995	0.14506	1.25338e-11	Muscle dysregulation
HP_ABNORMAL_UPPER_LIMB_BONE_MORPHOLOGY	1.79819	1.36348	0.000953598	0.101304	Bone dysregulation
HP_BONE_PAIN	1.4267	1.4137	0.161205	0.161904	Bone dysregulation
HP_FINGER_SYNDACTYLY	2.10336	1.43741	0.000115324	0.167242	Bone dysregulation
HP_GENERALIZED_HYPOTONIA	1.97074	-1.4968	3.88762e-07	0.00677543	Muscle dysregulation
HP_GENERALIZED_MUSCLE_WEAKNESS	1.5594	-2.07962	0.0817597	0.00270463	Muscle dysregulation
HP_GLOMERULONEPHRITIS	1.47007	1.84801	0.15927	0.0377556	Immunity
HP_HEMATOLOGICAL_NEOPLASM	1.87681	1.31767	0.00207591	0.187782	Tumor
HP_HYPERTONIA	2.1256	-1.35513	3.15914e-10	0.0530092	Muscle dysregulation
HP_INCREASED_SUSCEPTIBILITY_TO_FRACTURES	1.42585	1.31126	0.101777	0.196494	Bone dysregulation
HP_INVOLUNTARY_MOVEMENTS	1.962	-1.22085	8.08225e-08	0.16175	Muscle dysregulation
HP_MUSCLE_WEAKNESS	1.90405	-1.80852	7.49427e-07	6.22913e-05	Muscle dysregulation
HP_NEPHRITIS	1.60528	1.97729	0.0674506	0.0147599	Immunity
HP_SKELETAL_MUSCLE_ATROPHY	2.14297	-1.56582	1.17981e-06	0.0146809	Muscle dysregulation
HP_SYNDACTYLY	2.14543	1.51034	4.85056e-06	0.039278	Bone dysregulation
HP_TREMOR	1.90252	-1.3644	6.08006e-05	0.129466	Neuro Disorder
KEGG_ASTHMA	-1.55424	2.42496	0.14994	0.000927704	Immunity
KEGG_ENDOCYTOSIS	1.33606	2.02545	0.190849	0.00371223	Cell processes
KEGG_ENDOMETRIAL_CANCER	1.84814	1.58373	0.0262382	0.135899	Tumor
KEGG_GLIOMA	1.57633	1.35522	0.0987166	0.187782	Tumor
KEGG_HUNTINGTONS_DISEASE	-2.3841	-3.39994	9.00178e-06	1.06226e-15	Neuro Disorder
KEGG_MTOR_SIGNALING_PATHWAY	1.884	1.5818	0.0192436	0.15494	Cell signaling
PID_CXCR4_PATHWAY	1.63208	1.90889	0.0633465	0.0172415	Cell signaling
PID_MTOR_4PATHWAY	1.63112	1.55665	0.0674506	0.158308	Cell signaling
PID_P53_REGULATION_PATHWAY	2.34673	1.64595	0.000506153	0.101304	Stress response
REACTOME_SIGNALING_BY_RECEPTOR_TYROSINE_KINASES	1.67625	1.66189	0.00415737	0.00429259	Cell signaling
SIG_PIP3_SIGNALING_IN_CARDIAC_MYOCTES	1.56022	1.82865	0.10855	0.0603664	Cell signaling
WP_DNA_DAMAGE_RESPONSE_ONLY_ATM_DEPENDENT	1.61548	1.4482	0.0879636	0.177584	Stress response
WP_EGFEGFR_SIGNALING_PATHWAY	1.9128	2.27589	0.00415737	0.000143783	Cell signaling
WP_EXTRACELLULAR_VESICLEMEDIATED_SIGNALING_IN_RECIPIENT_CELLS	2.02814	2.05497	0.0160826	0.0171667	Cell Signaling
WP_HIPPO_SIGNALING_REGULATION_PATHWAYS	1.47159	1.4343	0.146911	0.158308	Cell signaling
WP_P53_TRANSCRIPTIONAL_GENE_NETWORK	1.47541	1.77332	0.112538	0.0569733	TRANSCRIPTION REGULATION
WP_THYROID_STIMULATING_HORMONE_TSH_SIGNALING_PATHWAY	1.47377	1.45155	0.158483	0.158308	Cell signaling
WP_VEGFAVEGFR2_SIGNALING_PATHWAY	1.43248	1.27673	0.0508716	0.16197	Cell signaling
