# Supplementary material for: Aging and putative frailty biomarkers are altered by spaceflight
Source: Sci Rep. 2024 Jun 11;14:13098. doi: 10.1038/s41598-024-57948-5 (PMC11166946; doi:10.1038/s41598-024-57948-5)
Supplement: Supplementary file 6 — Dataset S6. [file 41598_2024_57948_MOESM6_ESM.xlsx]

## Sheet: OSD 91
Reaction	Metabolic Pathway	1G_1	1G_2	suG_1	suG_2
ARGSL	Alanine and aspartate metabolism	0	0	0	0
ASNNm	Alanine and aspartate metabolism	999	999	1000	1000
ASNS1	Alanine and aspartate metabolism	1000	1000	1000	1000
ASPTA	Alanine and aspartate metabolism	0	0	0	0
ASPTAm	Alanine and aspartate metabolism	0	0	0	0
ACGAM6PS	Aminosugar metabolism	1000	1000	1000	1000
ACGAMK	Aminosugar metabolism	1000	1000	1000	1000
ACGAMPM	Aminosugar metabolism	1000	1000	999	999
ACNAM9PL	Aminosugar metabolism	1000	1000	1000	1000
ACNAM9PL2	Aminosugar metabolism	1000	1000	1000	1000
ACNAMPH	Aminosugar metabolism	1000	1000	1000	999
ACNMCT	Aminosugar metabolism	1000	1000	1000	1000
AGDC	Aminosugar metabolism	1000	1000	1000	1000
AMANK	Aminosugar metabolism	999	1000	1000	1000
CMPSASn	Aminosugar metabolism	1000	1000	1000	1000
G6PDA	Aminosugar metabolism	1000	1000	1000	1000
GF6PTA	Aminosugar metabolism	1000	1000	1000	1000
HEX10	Aminosugar metabolism	999	1000	999	1000
HMR_4124	Aminosugar metabolism	66	66	66	66
UAG2EMA	Aminosugar metabolism	1000	1000	1000	1000
UAG4Ei	Aminosugar metabolism	0	0	0	0
UAGDP	Aminosugar metabolism	1000	1000	1000	1000
r0013	Aminosugar metabolism	500	499	500	500
r0113	Aminosugar metabolism	999	999	1000	999
r0363	Aminosugar metabolism	1000	1000	1000	1000
r0364	Aminosugar metabolism	1000	1000	1000	1000
r0782	Aminosugar metabolism	1000	1000	999	1000
HMR_1944	Androgen and estrogen synthesis and metabolism	1000	1000	1000	999
HMR_1976	Androgen and estrogen synthesis and metabolism	1000	1000	1000	1000
HMR_2016	Androgen and estrogen synthesis and metabolism	1000	1000	1000	1000
HMR_2018	Androgen and estrogen synthesis and metabolism	1000	1000	1000	1000
HMR_2029	Androgen and estrogen synthesis and metabolism	1000	1000	999	999
HMR_2088	Androgen and estrogen synthesis and metabolism	0	0	0	0
HMR_2089	Androgen and estrogen synthesis and metabolism	0	0	0	0
RE2235R	Androgen and estrogen synthesis and metabolism	1000	1000	1000	1000
RE3218C	Androgen and estrogen synthesis and metabolism	0	0	0	0
RE3220C	Androgen and estrogen synthesis and metabolism	0	0	0	0
HMR_0942	Arachidonic acid metabolism	1000	1000	1000	1000
HMR_0946	Arachidonic acid metabolism	1000	1000	1000	1000
HMR_0950	Arachidonic acid metabolism	1000	1000	1000	1000
HMR_0954	Arachidonic acid metabolism	1000	1000	1000	1000
HMR_0960	Arachidonic acid metabolism	1000	1000	1000	1000
HMR_0963	Arachidonic acid metabolism	999	1000	999	1000
HMR_0980	Arachidonic acid metabolism	-999	-1000	-999	-1000
HMR_0981	Arachidonic acid metabolism	999	1000	1000	1000
RE3470M	Arachidonic acid metabolism	-1000	-999	-1000	-1000
RE3476C	Arachidonic acid metabolism	1000	999	1000	1000
RE3476M	Arachidonic acid metabolism	999	1000	1000	1000
4HGLSDm	Arginine and proline metabolism	1000	1000	1000	1000
ADMDC	Arginine and proline metabolism	1000	1000	1000	1000
APRTO2	Arginine and proline metabolism	1000	999	999	999
EHGLAT2m	Arginine and proline metabolism	999	999	1000	1000
EHGLATm	Arginine and proline metabolism	1000	1000	1000	1000
HMR_4422	Arginine and proline metabolism	1000	1000	1000	1000
HMR_4777	Arginine and proline metabolism	1000	1000	1000	1000
HPROb	Arginine and proline metabolism	0	0	0	0
HPROx	Arginine and proline metabolism	0	0	0	0
HPROxm	Arginine and proline metabolism	0	0	0	0
HPROym	Arginine and proline metabolism	1000	1000	1000	1000
MTAP	Arginine and proline metabolism	999	1000	999	1000
NABTNO	Arginine and proline metabolism	999	999	999	1000
P5CR	Arginine and proline metabolism	1000	1000	1000	1000
P5CRm	Arginine and proline metabolism	999	1000	1000	1000
P5CRxm	Arginine and proline metabolism	1000	1000	1000	1000
PHCDm	Arginine and proline metabolism	1000	1000	1000	1000
PROAKGOX1	Arginine and proline metabolism	999	1000	1000	1000
PTRCAT1	Arginine and proline metabolism	1000	1000	1000	1000
r0686	Arginine and proline metabolism	0	0	0	0
ABUTD	Beta-Alanine metabolism	1000	1000	1000	1000
APAT2rm	Beta-Alanine metabolism	-1	-1	0	-1
BAMPPALDOX	Beta-Alanine metabolism	1000	1000	1000	1000
HMR_4079	Beta-Alanine metabolism	1000	1000	1000	1000
NBAHH_ir	Beta-Alanine metabolism	1000	1000	1000	1000
3DHCAS	Bile acid synthesis	1000	1000	999	1000
3DHCDCAS	Bile acid synthesis	1000	1000	1000	1000
ACOX2x	Bile acid synthesis	1000	1000	1000	1000
AMACR2p	Bile acid synthesis	999	1000	1000	999
AMACRp	Bile acid synthesis	999	1000	1000	999
BAAT3x	Bile acid synthesis	1000	1000	1000	1000
BAAT4x_cho	Bile acid synthesis	1000	1000	999	1000
BAAT5x	Bile acid synthesis	-1	0	-1	1
CASULT	Bile acid synthesis	1000	1000	1000	1000
CH25H	Bile acid synthesis	1000	1000	1000	1000
DCASULT	Bile acid synthesis	999	1000	1000	1000
GCASULT	Bile acid synthesis	1000	1000	1000	1000
GCDCASULT	Bile acid synthesis	999	1000	1000	1000
GDCASULT	Bile acid synthesis	1000	1000	1000	1000
GMPS	Bile acid synthesis	1000	1000	1000	1000
GUDCASULT	Bile acid synthesis	1000	1000	1000	1000
HMR_1627	Bile acid synthesis	1000	1000	1000	1000
HMR_1635	Bile acid synthesis	1000	1000	1000	1000
HMR_1637	Bile acid synthesis	1000	999	999	1000
HMR_1653	Bile acid synthesis	1000	999	999	999
HMR_1706	Bile acid synthesis	1000	1000	1000	999
HMR_1738	Bile acid synthesis	1000	1000	999	1000
HMR_1739	Bile acid synthesis	999	999	999	999
HMR_1740	Bile acid synthesis	999	999	999	999
HMR_1741	Bile acid synthesis	1000	999	999	1000
HMR_1742	Bile acid synthesis	1000	1000	999	1000
HMR_1743	Bile acid synthesis	1000	1000	999	999
HMR_1746	Bile acid synthesis	999	1000	1000	1000
HMR_1747	Bile acid synthesis	1000	1000	1000	1000
HMR_1748	Bile acid synthesis	1000	1000	1000	1000
HMR_1749	Bile acid synthesis	999	1000	999	1000
HMR_1750	Bile acid synthesis	1000	999	1000	1000
HMR_1751	Bile acid synthesis	1000	1000	1000	1000
HMR_1754	Bile acid synthesis	1000	999	1000	1000
HMR_1756	Bile acid synthesis	999	999	999	1000
HMR_1760	Bile acid synthesis	999	999	1000	1000
HMR_1761	Bile acid synthesis	1000	1000	1000	1000
HMR_1762	Bile acid synthesis	999	1000	999	1000
HMR_1765	Bile acid synthesis	1000	999	999	999
HMR_1847	Bile acid synthesis	999	1000	999	1000
HSD17B42x_1	Bile acid synthesis	1000	1000	1000	1000
HSD17B4x	Bile acid synthesis	1000	999	1000	1000
LCASULT	Bile acid synthesis	1000	1000	1000	1000
P4507B11r	Bile acid synthesis	1000	1000	1000	1000
P4507B12r	Bile acid synthesis	1000	1000	1000	999
RE1834M	Bile acid synthesis	999	999	999	999
RE1834X	Bile acid synthesis	999	1000	1000	1000
RE1835C	Bile acid synthesis	1000	1000	1000	1000
RE1845C	Bile acid synthesis	0	0	0	0
RE1846C	Bile acid synthesis	1000	1000	1000	1000
RE2112R	Bile acid synthesis	1000	1000	999	1000
RE2626M	Bile acid synthesis	1000	1000	1000	1000
RE2635R	Bile acid synthesis	1000	1000	1000	999
RE2636R	Bile acid synthesis	999	999	1000	999
RE2649M	Bile acid synthesis	1000	1000	1000	1000
RE3346C	Bile acid synthesis	0	0	0	0
RE3346M	Bile acid synthesis	1000	1000	1000	1000
SCP2x_1	Bile acid synthesis	142	142	142	142
SCP3x	Bile acid synthesis	1000	1000	1000	1000
SCPx	Bile acid synthesis	1000	1000	1000	1000
TCASULT	Bile acid synthesis	999	1000	1000	1000
TCDCASULT	Bile acid synthesis	1000	1000	1000	1000
TDCASULT	Bile acid synthesis	1000	1000	1000	999
TUDCASULT	Bile acid synthesis	1000	1000	1000	1000
UDCASULT	Bile acid synthesis	1000	1000	1000	1000
VLCS2p	Bile acid synthesis	1000	999	1000	999
VLCS2r	Bile acid synthesis	1000	1000	999	999
VLCSp	Bile acid synthesis	1000	999	999	999
VLCSr	Bile acid synthesis	999	1000	1000	1000
r0573	Bile acid synthesis	1000	1000	1000	999
r0650	Bile acid synthesis	1000	1000	1000	1000
r0651	Bile acid synthesis	1000	1000	1000	1000
r0672	Bile acid synthesis	1	1	0	0
r0688	Bile acid synthesis	0	1	0	0
r0698	Bile acid synthesis	1000	1000	1000	1000
r0706	Bile acid synthesis	1000	1000	1000	999
r0739	Bile acid synthesis	0	-1	1	0
r0743	Bile acid synthesis	1000	1000	1000	999
r0744	Bile acid synthesis	999	1000	1000	1000
r0797	Bile acid synthesis	0	0	0	0
BACCL	Biotin metabolism	999	1000	999	1000
BACCLm	Biotin metabolism	1000	1000	999	999
BTND1	Biotin metabolism	1000	1000	1000	1000
BTND1n	Biotin metabolism	1000	1000	1000	999
BTNDe	Biotin metabolism	999	1000	0	1000
BTNDm	Biotin metabolism	1000	1000	1000	1000
BTNPL	Biotin metabolism	1000	1000	999	1000
BTNPLm	Biotin metabolism	999	1000	999	1000
ABO9g	Blood group synthesis	55	55	55	55
B3GNT11g	Blood group synthesis	111	111	111	111
B3GNT12g	Blood group synthesis	66	66	66	66
B3GNT310g	Blood group synthesis	111	111	111	111
B3GNT312g	Blood group synthesis	111	111	111	111
B3GNT314g	Blood group synthesis	55	55	55	55
B3GNT315g	Blood group synthesis	66	66	66	66
B3GNT51g	Blood group synthesis	166	166	166	166
FUT18g	Blood group synthesis	55	55	55	55
FUT32g	Blood group synthesis	166	166	166	166
FUT910g	Blood group synthesis	66	66	66	66
FUT911g	Blood group synthesis	66	66	66	66
FUT98g	Blood group synthesis	111	111	111	111
FUT99g	Blood group synthesis	66	66	66	66
GCNTg	Blood group synthesis	55	55	55	55
ST3GAL31g	Blood group synthesis	166	166	166	166
ST3GAL62g	Blood group synthesis	111	111	111	111
3HBCDm	Butanoate metabolism	999	999	999	1000
ACOAD1fm	Butanoate metabolism	1000	1000	1000	1000
BDHm	Butanoate metabolism	0	0	0	0
ITCOAL1m	C5-branched dibasic acid metabolism	-1000	-1000	-1000	-1000
ITCOALm	C5-branched dibasic acid metabolism	999	1000	1000	1000
MECOALm	C5-branched dibasic acid metabolism	1000	1000	1000	1000
MECOAS1m	C5-branched dibasic acid metabolism	-1000	-1000	-1000	-1000
ACACT1x	Cholesterol metabolism	1000	1000	1000	1000
C14STR	Cholesterol metabolism	222	222	222	222
C14STRr	Cholesterol metabolism	222	222	222	222
C3STDH1	Cholesterol metabolism	222	222	222	222
C3STDH1Pr	Cholesterol metabolism	222	222	222	222
C3STDH1r	Cholesterol metabolism	222	222	222	222
C3STKR2r	Cholesterol metabolism	222	222	222	222
C4STMO1r	Cholesterol metabolism	222	222	222	222
C4STMO2Pr	Cholesterol metabolism	222	222	222	222
C4STMO2r	Cholesterol metabolism	222	222	222	222
CHLSTD78I	Cholesterol metabolism	222	222	222	222
CHLSTI_1	Cholesterol metabolism	222	222	222	222
CHOLESACATc_1	Cholesterol metabolism	1000	1000	1000	1000
DHCR241r	Cholesterol metabolism	222	222	222	222
DHCR242r	Cholesterol metabolism	1000	1000	1000	1000
DHCR243r	Cholesterol metabolism	1000	1000	1000	1000
DHCR71r	Cholesterol metabolism	1000	1000	1000	1000
DHCR72r	Cholesterol metabolism	1000	1000	1000	1000
DMATT	Cholesterol metabolism	444	444	444	444
DMATTx	Cholesterol metabolism	444	444	444	444
DPMVDx	Cholesterol metabolism	333	333	333	333
DSMSTOLR	Cholesterol metabolism	1000	1000	1000	1000
EBP1r	Cholesterol metabolism	222	222	222	222
EBP2r	Cholesterol metabolism	222	222	222	222
GRTT	Cholesterol metabolism	444	444	444	444
GRTTx	Cholesterol metabolism	444	444	444	444
HMGCOAR	Cholesterol metabolism	0	0	0	0
HMGCOARx	Cholesterol metabolism	1000	1000	1000	1000
HMGCOAS	Cholesterol metabolism	-1000	-1000	-1000	-1000
HMGCOASm	Cholesterol metabolism	-1000	-1000	-1000	-1000
HMGLm	Cholesterol metabolism	1000	1000	1000	1000
HMGLx	Cholesterol metabolism	999	1000	1000	999
HMR_1465	Cholesterol metabolism	-222	-222	-222	-222
HMR_1467	Cholesterol metabolism	222	222	222	222
HMR_1477	Cholesterol metabolism	222	222	222	222
HMR_1478	Cholesterol metabolism	222	222	222	222
HMR_1479	Cholesterol metabolism	222	222	222	222
HMR_1490	Cholesterol metabolism	222	222	222	222
HMR_1493	Cholesterol metabolism	222	222	222	222
HMR_1494	Cholesterol metabolism	222	222	222	222
HMR_1495	Cholesterol metabolism	222	222	222	222
HMR_1500	Cholesterol metabolism	222	222	222	222
HMR_1502	Cholesterol metabolism	222	222	222	222
HMR_1503	Cholesterol metabolism	222	222	222	222
HMR_1504	Cholesterol metabolism	222	222	222	222
HMR_1505	Cholesterol metabolism	222	222	222	222
HMR_1509	Cholesterol metabolism	222	222	222	222
HMR_1516	Cholesterol metabolism	222	222	222	222
HMR_1536	Cholesterol metabolism	222	222	222	222
HMR_1538	Cholesterol metabolism	222	222	222	222
HMR_1539	Cholesterol metabolism	222	222	222	222
HMR_1540	Cholesterol metabolism	222	222	222	222
HMR_1543	Cholesterol metabolism	222	222	222	222
HMR_1544	Cholesterol metabolism	222	222	222	222
HMR_1545	Cholesterol metabolism	222	222	222	222
HMR_1546	Cholesterol metabolism	222	222	222	222
HMR_1547	Cholesterol metabolism	222	222	222	222
HMR_1548	Cholesterol metabolism	222	222	222	222
HMR_1549	Cholesterol metabolism	222	222	222	222
HMR_1550	Cholesterol metabolism	222	222	222	222
HMR_1551	Cholesterol metabolism	222	222	222	222
HMR_1552	Cholesterol metabolism	222	222	222	222
HMR_1557	Cholesterol metabolism	1000	1000	1000	1000
HMR_1565	Cholesterol metabolism	1000	1000	1000	1000
HMR_3625	Cholesterol metabolism	1000	1000	1000	1000
HMR_3626	Cholesterol metabolism	1000	1000	999	1000
HMR_3627	Cholesterol metabolism	1000	1000	1000	1000
HMR_3628	Cholesterol metabolism	1000	999	999	1000
HMR_3629	Cholesterol metabolism	1000	1000	1000	1000
HMR_3630	Cholesterol metabolism	1000	999	999	1000
HMR_3631	Cholesterol metabolism	1000	1000	1000	1000
HMR_3633	Cholesterol metabolism	1000	999	1000	1000
HMR_3635	Cholesterol metabolism	1000	1000	1000	1000
HMR_3636	Cholesterol metabolism	1000	999	999	1000
HMR_3637	Cholesterol metabolism	1000	1000	1000	1000
HMR_3639	Cholesterol metabolism	1000	999	999	1000
HMR_3640	Cholesterol metabolism	1000	1000	1000	1000
HMR_3642	Cholesterol metabolism	1000	999	999	1000
HMR_3644	Cholesterol metabolism	1000	1000	1000	1000
HMR_3645	Cholesterol metabolism	1000	999	999	1000
HMR_3646	Cholesterol metabolism	1000	1000	1000	1000
HMR_3647	Cholesterol metabolism	1000	999	999	1000
HMR_3648	Cholesterol metabolism	1000	1000	1000	1000
HMR_3649	Cholesterol metabolism	1000	999	999	1000
HMR_3650	Cholesterol metabolism	1000	1000	1000	1000
HMR_3651	Cholesterol metabolism	1000	1000	999	1000
HMR_3652	Cholesterol metabolism	1000	1000	1000	1000
HMR_3653	Cholesterol metabolism	999	999	999	1000
HMR_3654	Cholesterol metabolism	1000	1000	1000	1000
HMR_3655	Cholesterol metabolism	1000	999	999	1000
HMR_3656	Cholesterol metabolism	1000	1000	1000	1000
HMR_3657	Cholesterol metabolism	1000	999	999	1000
HMR_3658	Cholesterol metabolism	1000	1000	1000	1000
HMR_3659	Cholesterol metabolism	1000	999	999	1000
HMR_3660	Cholesterol metabolism	1000	1000	1000	1000
HMR_3662	Cholesterol metabolism	1000	1000	1000	1000
HMR_3663	Cholesterol metabolism	1000	1000	1000	1000
HMR_3664	Cholesterol metabolism	1000	999	1000	1000
HMR_3665	Cholesterol metabolism	1000	1000	1000	1000
HMR_3666	Cholesterol metabolism	1000	999	1000	1000
HMR_3667	Cholesterol metabolism	1000	1000	1000	1000
HMR_3668	Cholesterol metabolism	1000	999	1000	1000
HMR_3669	Cholesterol metabolism	1000	1000	1000	1000
HMR_3670	Cholesterol metabolism	1000	999	1000	1000
HMR_3675	Cholesterol metabolism	1000	1000	1000	1000
HMR_3677	Cholesterol metabolism	1000	999	1000	1000
HMR_3678	Cholesterol metabolism	1000	1000	1000	1000
HMR_3679	Cholesterol metabolism	1000	999	1000	1000
HMR_3680	Cholesterol metabolism	1000	1000	1000	1000
HMR_3681	Cholesterol metabolism	1000	999	1000	1000
HMR_3682	Cholesterol metabolism	1000	1000	1000	1000
HMR_3684	Cholesterol metabolism	1000	1000	1000	999
HMR_3685	Cholesterol metabolism	1000	1000	1000	1000
HMR_3686	Cholesterol metabolism	1000	1000	1000	1000
HMR_3687	Cholesterol metabolism	1000	1000	1000	1000
HMR_3688	Cholesterol metabolism	1000	999	1000	1000
HMR_3689	Cholesterol metabolism	1000	1000	1000	1000
HMR_3690	Cholesterol metabolism	1000	999	1000	1000
HMR_3692	Cholesterol metabolism	1000	1000	1000	1000
HMR_3694	Cholesterol metabolism	1000	999	1000	1000
HMR_3695	Cholesterol metabolism	1000	1000	1000	1000
HMR_3696	Cholesterol metabolism	1000	999	1000	1000
HMR_3698	Cholesterol metabolism	1000	1000	1000	1000
HMR_3699	Cholesterol metabolism	1000	999	1000	1000
HMR_3701	Cholesterol metabolism	1000	1000	1000	1000
HMR_3703	Cholesterol metabolism	1000	999	1000	1000
HMR_3704	Cholesterol metabolism	1000	1000	1000	1000
HMR_3705	Cholesterol metabolism	1000	999	1000	1000
HMR_3706	Cholesterol metabolism	1000	1000	1000	1000
HMR_3707	Cholesterol metabolism	1000	999	1000	1000
HMR_3708	Cholesterol metabolism	1000	1000	1000	1000
HMR_3709	Cholesterol metabolism	1000	999	1000	1000
HMR_3710	Cholesterol metabolism	1000	1000	1000	1000
HMR_3711	Cholesterol metabolism	1000	999	1000	1000
HMR_3712	Cholesterol metabolism	1000	1000	999	1000
HMR_3713	Cholesterol metabolism	1000	999	1000	1000
HMR_3714	Cholesterol metabolism	1000	1000	1000	1000
HMR_3715	Cholesterol metabolism	1000	999	1000	1000
HMR_3716	Cholesterol metabolism	1000	1000	1000	1000
HMR_3717	Cholesterol metabolism	1000	999	1000	1000
HMR_3718	Cholesterol metabolism	1000	1000	1000	1000
HMR_3719	Cholesterol metabolism	1000	999	1000	1000
HMR_3721	Cholesterol metabolism	999	1000	1000	1000
HMR_3722	Cholesterol metabolism	1000	999	1000	1000
HMR_3723	Cholesterol metabolism	1000	1000	999	1000
HMR_3724	Cholesterol metabolism	1000	999	1000	1000
HMR_3725	Cholesterol metabolism	1000	1000	1000	1000
HMR_3726	Cholesterol metabolism	1000	999	1000	1000
HMR_3727	Cholesterol metabolism	1000	1000	1000	1000
HMR_3728	Cholesterol metabolism	1000	999	1000	1000
HMR_3729	Cholesterol metabolism	1000	1000	1000	1000
HMR_3734	Cholesterol metabolism	1000	999	1000	1000
HMR_3736	Cholesterol metabolism	1000	1000	1000	1000
HMR_3737	Cholesterol metabolism	1000	999	1000	1000
HMR_3738	Cholesterol metabolism	1000	1000	1000	1000
HMR_3739	Cholesterol metabolism	1000	999	1000	1000
HMR_3740	Cholesterol metabolism	1000	1000	1000	1000
HMR_3741	Cholesterol metabolism	1000	999	1000	1000
IPDDIx	Cholesterol metabolism	444	444	444	444
LNS14DMr	Cholesterol metabolism	222	222	222	222
LNSTLS	Cholesterol metabolism	222	222	222	222
LNSTLSr	Cholesterol metabolism	222	222	222	222
LSTO1r	Cholesterol metabolism	1000	1000	1000	1000
LSTO2r	Cholesterol metabolism	1000	1000	1000	1000
LTHSTRLOR	Cholesterol metabolism	1000	1000	1000	1000
MEVK1x	Cholesterol metabolism	333	333	333	333
PMEVKx	Cholesterol metabolism	333	333	333	333
RE3134C	Cholesterol metabolism	-222	-222	-222	-222
SMO	Cholesterol metabolism	222	222	222	222
SOAT12	Cholesterol metabolism	1000	1000	1000	1000
SQLEr	Cholesterol metabolism	222	222	222	222
SQLSr	Cholesterol metabolism	1000	1000	1000	1000
XOLEST182CEH	Cholesterol metabolism	1000	999	1000	1000
XOLEST183CEH	Cholesterol metabolism	1000	1000	999	999
XOLEST205CEH	Cholesterol metabolism	999	999	1000	999
XOLEST226CEH	Cholesterol metabolism	999	999	999	1000
r0170	Cholesterol metabolism	-778	-778	-778	-778
r0321	Cholesterol metabolism	1000	1000	1000	1000
r0463	Cholesterol metabolism	-1000	-1000	-1000	-1000
r0575	Cholesterol metabolism	-778	-777	-778	-777
r0783	Cholesterol metabolism	778	778	778	778
r1380	Cholesterol metabolism	222	222	222	222
GLCAASE4ly	Chondroitin sulfate degradation	99	99	99	99
GLCAASE5ly	Chondroitin sulfate degradation	99	99	100	100
GLCAASE6ly	Chondroitin sulfate degradation	83	83	83	83
GLCAASE7ly	Chondroitin sulfate degradation	76	76	76	76
IDOAASE4ly	Chondroitin sulfate degradation	90	90	90	90
NACHEX1ly	Chondroitin sulfate degradation	100	99	100	99
NACHEX2ly	Chondroitin sulfate degradation	100	99	99	99
NACHEX3ly	Chondroitin sulfate degradation	90	90	90	90
NACHEX4ly	Chondroitin sulfate degradation	100	100	100	100
NACHEX5ly	Chondroitin sulfate degradation	100	100	100	100
NACHEX6ly	Chondroitin sulfate degradation	83	83	83	83
NACHEX7ly	Chondroitin sulfate degradation	83	83	83	83
NACHEX8ly	Chondroitin sulfate degradation	76	76	76	76
NACHEX9ly	Chondroitin sulfate degradation	76	76	76	76
NACHEXA1ly	Chondroitin sulfate degradation	100	100	100	99
NACHEXA2ly	Chondroitin sulfate degradation	90	90	90	90
NACHEXA3ly	Chondroitin sulfate degradation	99	99	100	100
NACHEXA4ly	Chondroitin sulfate degradation	99	99	100	100
NACHEXA5ly	Chondroitin sulfate degradation	83	83	83	83
NACHEXA6ly	Chondroitin sulfate degradation	83	83	83	83
NACHEXA7ly	Chondroitin sulfate degradation	76	76	76	76
NACHEXA8ly	Chondroitin sulfate degradation	76	76	76	76
S2TASE3ly	Chondroitin sulfate degradation	90	90	90	90
S4TASE1ly	Chondroitin sulfate degradation	100	99	100	99
S4TASE2ly	Chondroitin sulfate degradation	100	100	100	99
S4TASE3ly	Chondroitin sulfate degradation	90	90	90	90
S4TASE4ly	Chondroitin sulfate degradation	76	76	76	76
S4TASE5ly	Chondroitin sulfate degradation	76	76	76	76
S6TASE4ly	Chondroitin sulfate degradation	100	99	100	100
S6TASE5ly	Chondroitin sulfate degradation	99	99	100	100
S6TASE6ly	Chondroitin sulfate degradation	83	83	83	83
S6TASE7ly	Chondroitin sulfate degradation	83	83	83	83
S6TASE8ly	Chondroitin sulfate degradation	76	76	76	76
S6TASE9ly	Chondroitin sulfate degradation	76	76	76	76
GALT2g	Chondroitin synthesis	71	71	71	71
GALTg	Chondroitin synthesis	71	71	71	71
GLCAE2g	Chondroitin synthesis	28	28	28	28
GLCAT2g	Chondroitin synthesis	71	71	71	71
GLCAT3g	Chondroitin synthesis	71	71	71	71
GLCAT4g	Chondroitin synthesis	62	62	62	62
GLCAT5g	Chondroitin synthesis	58	58	58	58
GLCAT6g	Chondroitin synthesis	28	28	28	28
GLCAT7g	Chondroitin synthesis	28	28	28	28
GLCAT8g	Chondroitin synthesis	28	28	28	28
GLCAT9g	Chondroitin synthesis	28	28	28	28
GLCATg	Chondroitin synthesis	71	71	71	71
GLCNACDASg	Chondroitin synthesis	28	28	28	28
GLCNACT1g	Chondroitin synthesis	28	28	28	28
GLCNACT2g	Chondroitin synthesis	28	28	28	28
GLCNACT3g	Chondroitin synthesis	28	28	28	28
GLCNACT4g	Chondroitin synthesis	28	28	28	28
GLCNACT5g	Chondroitin synthesis	28	28	28	28
S2T1g	Chondroitin synthesis	62	62	62	62
S2T2g	Chondroitin synthesis	62	62	62	62
S2T3g	Chondroitin synthesis	66	66	66	66
S2T4g	Chondroitin synthesis	28	28	28	28
S3T1g	Chondroitin synthesis	28	28	28	28
S3T2g	Chondroitin synthesis	28	28	28	28
S3T3g	Chondroitin synthesis	28	28	28	28
S4T1g	Chondroitin synthesis	71	71	71	71
S4T2g	Chondroitin synthesis	71	71	71	71
S4T3g	Chondroitin synthesis	58	58	58	58
S4T6g	Chondroitin synthesis	66	66	66	66
S6T19g	Chondroitin synthesis	71	71	71	71
S6T20g	Chondroitin synthesis	71	71	71	71
S6T21g	Chondroitin synthesis	62	62	62	62
S6T23g	Chondroitin synthesis	58	58	58	58
S6T24g	Chondroitin synthesis	58	58	58	58
S6T25g	Chondroitin synthesis	28	28	28	28
XYLTer	Chondroitin synthesis	71	71	71	71
ACITL	Citric acid cycle	1000	1000	1000	1000
ACONT	Citric acid cycle	0	0	0	0
ACONTm	Citric acid cycle	0	0	0	0
AKGDm	Citric acid cycle	1000	1000	1000	1000
ALATA_Lm	Citric acid cycle	1000	1000	1000	1000
CSm	Citric acid cycle	1000	1000	1000	1000
FUM	Citric acid cycle	0	0	0	0
FUMm	Citric acid cycle	0	0	0	0
ICDHym	Citric acid cycle	0	0	0	0
ICDHyp	Citric acid cycle	1000	999	1000	1000
ICDHyr	Citric acid cycle	1000	1000	1000	1000
MDH	Citric acid cycle	0	0	0	0
MDHm	Citric acid cycle	0	0	0	0
SUCD1m	Citric acid cycle	0	0	0	0
SUCOAS1m	Citric acid cycle	0	0	0	0
SUCOASm	Citric acid cycle	0	0	0	0
r0509	Citric acid cycle	1000	1000	1000	1000
LAPCOAl	CoA catabolism	1000	1000	999	999
PNTEH	CoA catabolism	999	1000	1000	1000
APNPT	CoA synthesis	1000	1000	1000	1000
DPCOAK	CoA synthesis	1000	1000	1000	1000
DPCOAKm	CoA synthesis	1000	999	999	999
PNTK	CoA synthesis	1000	1000	1000	1000
PPCDC	CoA synthesis	1000	1000	999	999
PPNCL2	CoA synthesis	1000	1000	1000	1000
PPNCL3	CoA synthesis	999	1000	1000	999
PTPATi	CoA synthesis	999	1000	999	999
PTPATim	CoA synthesis	1000	1000	1000	1000
r0579	CoA synthesis	999	1000	1000	1000
r0596	CoA synthesis	999	1000	999	1000
4NPHSULT	Cytochrome metabolism	1000	1000	1000	1000
P4502E1	Cytochrome metabolism	1000	999	0	0
PYRt2p	D-alanine metabolism	0	0	0	0
3HPVSTETCOAhcm	Drug metabolism	999	999	1000	999
3HPVSTETCOAhcx	Drug metabolism	1000	1000	999	1000
3OHACMPhr	Drug metabolism	999	1000	0	0
ACMPShc	Drug metabolism	999	999	999	1000
ATVACIDMCTtu	Drug metabolism	0	0	0	0
CRVSM1hr	Drug metabolism	1000	1000	1000	1000
CRVSM23hr	Drug metabolism	1000	1000	1000	1000
CVM1GLUChc	Drug metabolism	1000	1000	1000	1000
CVM23GLUChc	Drug metabolism	1000	1000	1000	1000
DEOXFVShc	Drug metabolism	1000	999	1000	999
IBUP_RASCL1hep	Drug metabolism	1000	1000	1000	1000
IBUP_Rshep	Drug metabolism	1000	1000	1000	1000
IBUP_SACOT2	Drug metabolism	1000	1000	1000	1000
LSTNM7hr	Drug metabolism	1000	1000	999	999
PROFVSCOAhc	Drug metabolism	562	562	562	562
SMVACIDhep	Drug metabolism	999	1000	999	1000
SMVGLUChep	Drug metabolism	999	1000	999	1000
SULPACMPtev	Drug metabolism	1000	999	999	1000
ALOX52	Eicosanoid metabolism	1000	1000	1000	1000
GGT5r	Eicosanoid metabolism	999	1000	999	1000
HMR_1321	Eicosanoid metabolism	0	0	0	0
LTA4H	Eicosanoid metabolism	1000	1000	1000	1000
LTC4Sr	Eicosanoid metabolism	999	1000	1000	999
PGESc	Eicosanoid metabolism	999	999	1000	999
PGESr	Eicosanoid metabolism	-1000	-1000	0	-1000
RE3010M	Eicosanoid metabolism	0	0	-1	0
RE3010X	Eicosanoid metabolism	0	-1	0	-1
RE3011M	Eicosanoid metabolism	999	999	1000	1000
RE3012C	Eicosanoid metabolism	0	0	0	1
RE3012M	Eicosanoid metabolism	999	1000	1000	999
RE3432M	Eicosanoid metabolism	0	1	0	0
RE3432X	Eicosanoid metabolism	0	0	-1	0
RE3597M	Eicosanoid metabolism	1000	999	999	1000
RE3597X	Eicosanoid metabolism	-1000	-999	-999	-1000
HMR_1305	Eicosanoid metabolism	0	0	1000	0
HMR_1307	Eicosanoid metabolism	0	0	1000	0
HMR_1390	Eicosanoid metabolism	0	0	1000	0
PGS	Eicosanoid metabolism	0	0	1000	0
PGSr	Eicosanoid metabolism	0	0	1000	0
RE3488R	Eicosanoid metabolism	0	0	1000	0
ACER12r	Exchange/demand reaction	999	1000	1000	1000
ACER21g	Exchange/demand reaction	1000	1000	999	1000
2MB2COAc	Fatty acid oxidation	1000	1000	999	1000
3HADICOAx	Fatty acid oxidation	1000	999	999	999
3HBCOARc	Fatty acid oxidation	1000	999	999	999
3OHSEBCOAx	Fatty acid oxidation	1000	999	999	999
3OHSUBCOAx	Fatty acid oxidation	1000	999	999	999
5EIPENCm	Fatty acid oxidation	999	1000	999	999
ACACT4m	Fatty acid oxidation	0	0	0	0
ACACT4p	Fatty acid oxidation	714	714	714	714
ACACT5m	Fatty acid oxidation	0	0	0	0
ACACT5p	Fatty acid oxidation	499	499	499	500
ACACT6m	Fatty acid oxidation	-1000	-1000	-1000	-1000
ACACT6p	Fatty acid oxidation	499	499	499	500
ACACT7m	Fatty acid oxidation	-999	-999	-999	-999
ACACT7p	Fatty acid oxidation	499	499	499	499
ACACT8p	Fatty acid oxidation	1000	1000	1000	1000
ACACT9p	Fatty acid oxidation	1000	999	1000	1000
ACCOAC	Fatty acid oxidation	1000	1000	1000	1000
ACChex	Fatty acid oxidation	-1000	-1000	-1000	-1000
ACOADH100_m	Fatty acid oxidation	1000	1000	1000	1000
ACOADH120_m	Fatty acid oxidation	1000	1000	1000	1000
ACOADH160_m	Fatty acid oxidation	1000	1000	1000	1000
ACOADH60_m	Fatty acid oxidation	1000	1000	1000	1000
ACOAO4p	Fatty acid oxidation	499	500	500	500
ACOAO5p	Fatty acid oxidation	499	499	500	500
ACOAO7p	Fatty acid oxidation	1000	1000	1000	1000
ACOAO8p	Fatty acid oxidation	999	1000	999	999
ACOAR2m	Fatty acid oxidation	0	0	0	0
ACOAR4m	Fatty acid oxidation	0	0	0	0
ACOAR5m	Fatty acid oxidation	1000	1000	1000	1000
ACOAR7m	Fatty acid oxidation	0	0	0	0
ADPCOACROT	Fatty acid oxidation	-1000	-999	-999	-999
ADRNCPT1	Fatty acid oxidation	1000	1000	1000	1000
ADRNCPT2	Fatty acid oxidation	999	1000	999	999
ADRNCRNt	Fatty acid oxidation	0	0	0	0
ARACHCPT1	Fatty acid oxidation	0	1	1	0
ARACHCPT2	Fatty acid oxidation	0	0	0	0
ARACHCRNt	Fatty acid oxidation	0	0	0	0
C100CPT1	Fatty acid oxidation	1000	999	999	1000
C101CPT1	Fatty acid oxidation	0	0	0	0
C102CPT1	Fatty acid oxidation	0	0	0	0
C10DCCACT	Fatty acid oxidation	-999	-999	-1000	-1000
C10DCc	Fatty acid oxidation	1000	1000	1000	1000
C10OHc	Fatty acid oxidation	1000	1000	1000	1000
C120CPT1	Fatty acid oxidation	1000	1000	1000	1000
C121CPT1	Fatty acid oxidation	0	0	0	0
C12DCACOT	Fatty acid oxidation	875	874	0	875
C12OHc	Fatty acid oxidation	1000	1000	1000	1000
C141ACBP	Fatty acid oxidation	1000	999	1000	999
C141CPT1	Fatty acid oxidation	0	0	0	0
C141OHc	Fatty acid oxidation	1000	1000	1000	999
C142ACBP	Fatty acid oxidation	1000	999	999	1000
C142CPT1	Fatty acid oxidation	0	0	0	0
C142OHc	Fatty acid oxidation	1000	1000	999	999
C14OHc	Fatty acid oxidation	1000	1000	1000	1000
C160CPT1	Fatty acid oxidation	0	0	0	0
C160CPT2	Fatty acid oxidation	0	0	0	0
C160CRNt	Fatty acid oxidation	0	0	0	0
C161CPT1	Fatty acid oxidation	0	0	0	0
C161CPT12	Fatty acid oxidation	500	500	501	500
C161CPT2	Fatty acid oxidation	1	0	1	1
C161CPT22	Fatty acid oxidation	0	0	0	0
C161CRN2t	Fatty acid oxidation	0	0	0	0
C161CRNt	Fatty acid oxidation	0	0	0	0
C161OHc	Fatty acid oxidation	1000	1000	1000	999
C162ACBP	Fatty acid oxidation	1000	1000	1000	1000
C162OHc	Fatty acid oxidation	1000	1000	1000	999
C16DCc	Fatty acid oxidation	1000	1000	999	1000
C16OHc	Fatty acid oxidation	1000	1000	1000	1000
C180CPT1	Fatty acid oxidation	0	0	0	0
C180CPT2	Fatty acid oxidation	0	0	0	0
C180CRNt	Fatty acid oxidation	0	0	0	0
C181CPT1	Fatty acid oxidation	0	0	0	0
C181CPT2	Fatty acid oxidation	0	0	0	0
C181CRNt	Fatty acid oxidation	0	0	0	0
C181OHc	Fatty acid oxidation	999	1000	1000	999
C182OHc	Fatty acid oxidation	1000	1000	1000	1000
C18OHc	Fatty acid oxidation	1000	1000	1000	1000
C204CPT1	Fatty acid oxidation	0	0	0	0
C204CPT2	Fatty acid oxidation	1	1	1	1
C204CRNt	Fatty acid oxidation	0	0	0	0
C226CPT1	Fatty acid oxidation	1000	1000	1000	1000
C226CPT2	Fatty acid oxidation	999	1000	999	999
C30CPT1	Fatty acid oxidation	0	0	0	0
C40CPT1	Fatty acid oxidation	1000	1000	1000	1000
C4CRNCPT2	Fatty acid oxidation	0	0	0	0
C4DCCACT	Fatty acid oxidation	0	0	0	0
C4OHc	Fatty acid oxidation	1000	999	1000	999
C50CPT1	Fatty acid oxidation	1000	1000	1000	1000
C51CPT1	Fatty acid oxidation	1000	999	1000	1000
C60CPT1	Fatty acid oxidation	0	0	0	0
C6DCCACT	Fatty acid oxidation	-999	-1000	-1000	-999
C6DCc	Fatty acid oxidation	999	1000	1000	1000
C80CPT1	Fatty acid oxidation	0	0	0	0
C81CPT1	Fatty acid oxidation	0	0	0	0
C8DCc	Fatty acid oxidation	1000	1000	1000	999
CLPNDCPT1	Fatty acid oxidation	545	545	545	545
CLPNDCPT2	Fatty acid oxidation	545	545	545	545
CLPNDCRNt	Fatty acid oxidation	0	1	0	0
CSNAT2m	Fatty acid oxidation	0	1	0	1
CSNAT2x	Fatty acid oxidation	500	0	0	0
CSNAT3x	Fatty acid oxidation	999	1000	1000	1000
CSNATm	Fatty acid oxidation	0	0	0	0
CSNATr	Fatty acid oxidation	0	0	0	0
DCATDc	Fatty acid oxidation	1000	1000	1000	1000
DCIm	Fatty acid oxidation	-1000	-1000	-1000	-999
DCSPTN1CPT1	Fatty acid oxidation	1000	1000	1000	1000
DCSPTN1CPT2	Fatty acid oxidation	999	1000	1000	1000
DCSPTN1CRNt	Fatty acid oxidation	0	0	0	0
DLNLCGCPT1	Fatty acid oxidation	1000	1000	1000	1000
DLNLCGCPT2	Fatty acid oxidation	1000	1000	1000	1000
DLNLCGCRNt	Fatty acid oxidation	0	0	0	0
DOCO13EFATP	Fatty acid oxidation	1000	1000	1000	1000
ECOAH4p	Fatty acid oxidation	-714	-714	-714	-714
ECOAH5p	Fatty acid oxidation	-499	-499	-499	-499
EIC21114TRc	Fatty acid oxidation	1000	1000	1000	1000
EICOSTETCPT1	Fatty acid oxidation	1000	1000	1000	1000
EICOSTETCPT2	Fatty acid oxidation	1000	1000	1000	1000
EICOSTETCRNt	Fatty acid oxidation	0	0	0	0
ELAIDCPT1	Fatty acid oxidation	0	0	0	0
ELAIDCPT2	Fatty acid oxidation	0	0	0	0
ELAIDCRNt	Fatty acid oxidation	0	0	0	0
ETF	Fatty acid oxidation	1000	1000	999	1000
ETFQO	Fatty acid oxidation	1000	1000	1000	1000
FACOAE120	Fatty acid oxidation	1000	1000	1000	1000
FACOAE140	Fatty acid oxidation	1000	1000	1000	1000
FACOAE161	Fatty acid oxidation	1000	1000	1000	1000
FACOAE1829Z12Z	Fatty acid oxidation	1000	1000	1000	1000
FACOAE1836Z9Z12Z	Fatty acid oxidation	1000	1000	1000	1000
FACOAE1839Z12Z15Z	Fatty acid oxidation	1000	1000	1000	1000
FACOAL140	Fatty acid oxidation	1000	1000	1000	1000
FACOAL150	Fatty acid oxidation	1000	1000	1000	1000
FACOAL160	Fatty acid oxidation	1000	1000	1000	1000
FACOAL161	Fatty acid oxidation	1000	1000	1000	1000
FACOAL170	Fatty acid oxidation	1000	1000	1000	1000
FACOAL180	Fatty acid oxidation	1000	1000	1000	1000
FACOAL181	Fatty acid oxidation	1000	1000	1000	1000
FACOAL1812_1	Fatty acid oxidation	1000	1000	1000	1000
FACOAL1813	Fatty acid oxidation	1000	1000	999	999
FACOAL1821	Fatty acid oxidation	1000	1000	1000	1000
FACOAL1822	Fatty acid oxidation	1000	1000	1000	1000
FACOAL1831	Fatty acid oxidation	1000	1000	1000	1000
FACOAL1832	Fatty acid oxidation	1000	1000	1000	1000
FACOAL184	Fatty acid oxidation	1000	1000	1000	1000
FACOAL200	Fatty acid oxidation	999	999	1000	1000
FACOAL203	Fatty acid oxidation	1000	1000	1000	1000
FACOAL204	Fatty acid oxidation	1000	1000	1000	1000
FACOAL2042	Fatty acid oxidation	1000	1000	1000	1000
FACOAL205	Fatty acid oxidation	1000	1000	1000	1000
FACOAL206	Fatty acid oxidation	1000	1000	1000	1000
FACOAL224	Fatty acid oxidation	1000	1000	1000	1000
FACOAL2251	Fatty acid oxidation	1000	1000	1000	1000
FACOAL2252	Fatty acid oxidation	1000	1000	1000	1000
FACOAL226	Fatty acid oxidation	1000	1000	1000	1000
FACOAL240_1	Fatty acid oxidation	1000	1000	999	999
FACOAL241	Fatty acid oxidation	1000	1000	1000	1000
FACOAL244_1	Fatty acid oxidation	1000	1000	1000	1000
FACOAL245_1	Fatty acid oxidation	1000	1000	1000	1000
FACOAL245_2	Fatty acid oxidation	1000	1000	1000	1000
FACOAL246_1	Fatty acid oxidation	1000	1000	1000	1000
FACOAL260	Fatty acid oxidation	1000	1000	1000	1000
FACOAL80	Fatty acid oxidation	999	999	999	1000
FAOXC10080m	Fatty acid oxidation	1000	1000	1000	1000
FAOXC10080x	Fatty acid oxidation	500	499	500	500
FAOXC101C102m	Fatty acid oxidation	1000	1000	1000	1000
FAOXC101C102x	Fatty acid oxidation	1000	1000	1000	1000
FAOXC101C8m	Fatty acid oxidation	1000	1000	1000	1000
FAOXC101C8x	Fatty acid oxidation	714	714	714	714
FAOXC101x	Fatty acid oxidation	681	681	681	681
FAOXC102C101m	Fatty acid oxidation	1000	1000	1000	1000
FAOXC102C101x	Fatty acid oxidation	600	600	599	599
FAOXC102C103m	Fatty acid oxidation	999	999	1000	1000
FAOXC102C103x	Fatty acid oxidation	291	269	291	269
FAOXC102C81m	Fatty acid oxidation	999	1000	999	999
FAOXC102C81x	Fatty acid oxidation	291	269	291	269
FAOXC102m	Fatty acid oxidation	1000	1000	999	999
FAOXC102x	Fatty acid oxidation	291	269	291	269
FAOXC103C102m	Fatty acid oxidation	999	999	999	1000
FAOXC103C102x	Fatty acid oxidation	291	269	291	269
FAOXC10C10OHm	Fatty acid oxidation	1000	1000	999	999
FAOXC11	Fatty acid oxidation	500	500	499	500
FAOXC11BRC9BRx	Fatty acid oxidation	437	437	437	437
FAOXC11C9m	Fatty acid oxidation	1000	999	999	999
FAOXC120100m	Fatty acid oxidation	1000	1000	1000	1000
FAOXC120100x	Fatty acid oxidation	499	499	500	500
FAOXC121C101m	Fatty acid oxidation	999	999	999	1000
FAOXC121C10x	Fatty acid oxidation	500	499	500	499
FAOXC121x	Fatty acid oxidation	388	388	388	388
FAOXC122C101m	Fatty acid oxidation	1000	1000	1000	1000
FAOXC122m	Fatty acid oxidation	999	999	999	999
FAOXC122x	Fatty acid oxidation	349	350	349	350
FAOXC123C102m	Fatty acid oxidation	999	999	1000	999
FAOXC123C102x	Fatty acid oxidation	291	269	291	269
FAOXC123m	Fatty acid oxidation	999	1000	1000	999
FAOXC123x	Fatty acid oxidation	291	269	291	269
FAOXC12C12OHm	Fatty acid oxidation	1000	999	1000	999
FAOXC12DCTc	Fatty acid oxidation	874	875	875	875
FAOXC12DCc	Fatty acid oxidation	0	0	0	0
FAOXC12DCx	Fatty acid oxidation	875	874	874	875
FAOXC13BRC11BRx	Fatty acid oxidation	437	437	437	437
FAOXC13C11m	Fatty acid oxidation	999	1000	1000	999
FAOXC140	Fatty acid oxidation	857	857	857	857
FAOXC140120m	Fatty acid oxidation	1000	1000	1000	1000
FAOXC140120x	Fatty acid oxidation	500	500	499	500
FAOXC141C121m	Fatty acid oxidation	1000	999	999	999
FAOXC141C121x	Fatty acid oxidation	269	0	269	0
FAOXC141C141OHm	Fatty acid oxidation	1000	1000	999	999
FAOXC142C122m	Fatty acid oxidation	1000	999	1000	1000
FAOXC142C122x	Fatty acid oxidation	350	349	350	350
FAOXC142C142OHm	Fatty acid oxidation	1000	999	999	1000
FAOXC143C123m	Fatty acid oxidation	1000	999	999	1000
FAOXC143C123x	Fatty acid oxidation	291	269	291	269
FAOXC14C14OHm	Fatty acid oxidation	1000	1000	1000	1000
FAOXC14DCC12DCx	Fatty acid oxidation	875	874	874	875
FAOXC150m	Fatty acid oxidation	1000	999	1000	999
FAOXC15C13m	Fatty acid oxidation	999	1000	1000	1000
FAOXC160	Fatty acid oxidation	750	750	749	749
FAOXC160140m	Fatty acid oxidation	1000	1000	1000	1000
FAOXC160140x	Fatty acid oxidation	437	437	437	437
FAOXC16080m	Fatty acid oxidation	1000	1000	1000	1000
FAOXC16080x	Fatty acid oxidation	437	437	437	437
FAOXC161802m	Fatty acid oxidation	1000	1000	1000	1000
FAOXC16180m	Fatty acid oxidation	1000	1000	1000	1000
FAOXC161C141m	Fatty acid oxidation	1000	1000	1000	1000
FAOXC161C141x	Fatty acid oxidation	269	0	269	0
FAOXC161C161OHm	Fatty acid oxidation	1000	999	1000	1000
FAOXC162C142m	Fatty acid oxidation	1000	1000	1000	1000
FAOXC162C162OHm	Fatty acid oxidation	999	1000	999	1000
FAOXC163C142x	Fatty acid oxidation	349	349	349	350
FAOXC163C143m	Fatty acid oxidation	999	1000	999	999
FAOXC163C164Gm	Fatty acid oxidation	999	1000	999	999
FAOXC163C164x	Fatty acid oxidation	349	349	349	349
FAOXC163GC142m	Fatty acid oxidation	1000	999	999	1000
FAOXC163Gm	Fatty acid oxidation	1000	999	999	1000
FAOXC163x	Fatty acid oxidation	350	349	350	350
FAOXC164C143m	Fatty acid oxidation	999	999	999	999
FAOXC164C143x	Fatty acid oxidation	291	269	291	269
FAOXC164C163x	Fatty acid oxidation	349	349	350	350
FAOXC164C165m	Fatty acid oxidation	1000	1000	999	999
FAOXC164C165x	Fatty acid oxidation	291	269	291	269
FAOXC164GC163m	Fatty acid oxidation	1000	1000	999	1000
FAOXC164m	Fatty acid oxidation	999	1000	1000	999
FAOXC164x	Fatty acid oxidation	291	269	291	269
FAOXC165C164m	Fatty acid oxidation	1000	999	999	999
FAOXC165C164x	Fatty acid oxidation	291	269	291	269
FAOXC16Brx	Fatty acid oxidation	999	1000	999	999
FAOXC16C16OHm	Fatty acid oxidation	999	999	999	1000
FAOXC16DCC14DCx	Fatty acid oxidation	874	874	874	875
FAOXC16DCr	Fatty acid oxidation	1000	1000	999	999
FAOXC170150m	Fatty acid oxidation	1000	1000	1000	1000
FAOXC170m	Fatty acid oxidation	857	857	857	857
FAOXC180	Fatty acid oxidation	1000	1000	1000	1000
FAOXC180x	Fatty acid oxidation	1000	1000	1000	1000
FAOXC1811601m	Fatty acid oxidation	1000	1000	1000	1000
FAOXC1811602m_1	Fatty acid oxidation	999	1000	999	999
FAOXC1811603m	Fatty acid oxidation	1000	1000	1000	1000
FAOXC181C161m	Fatty acid oxidation	1000	999	999	1000
FAOXC181C161x	Fatty acid oxidation	269	0	269	0
FAOXC181C181OHm	Fatty acid oxidation	999	1000	999	1000
FAOXC182806m	Fatty acid oxidation	1000	1000	1000	1000
FAOXC18280m	Fatty acid oxidation	1000	1000	1000	1000
FAOXC182C162m	Fatty acid oxidation	1000	1000	999	1000
FAOXC182C182OHm	Fatty acid oxidation	999	1000	999	1000
FAOXC183803m	Fatty acid oxidation	1000	1000	1000	1000
FAOXC183806m	Fatty acid oxidation	1000	1000	1000	1000
FAOXC183806x	Fatty acid oxidation	388	388	388	388
FAOXC183C163Gm	Fatty acid oxidation	1000	1000	1000	1000
FAOXC183C163m	Fatty acid oxidation	1000	1000	1000	1000
FAOXC18480m	Fatty acid oxidation	1000	1000	1000	1000
FAOXC18480x	Fatty acid oxidation	583	500	583	500
FAOXC184C163m	Fatty acid oxidation	999	1000	999	1000
FAOXC184C163x	Fatty acid oxidation	349	350	349	350
FAOXC184C164m	Fatty acid oxidation	1000	1000	1000	1000
FAOXC184C164x	Fatty acid oxidation	291	269	291	269
FAOXC184m	Fatty acid oxidation	999	1000	1000	1000
FAOXC184x	Fatty acid oxidation	350	350	349	350
FAOXC185C164m	Fatty acid oxidation	750	749	750	749
FAOXC185m	Fatty acid oxidation	750	749	750	749
FAOXC18C18OHm	Fatty acid oxidation	1000	1000	999	999
FAOXC200180m	Fatty acid oxidation	1000	1000	1000	1000
FAOXC200180x	Fatty acid oxidation	1000	1000	1000	1000
FAOXC201C181x	Fatty acid oxidation	269	0	269	0
FAOXC2031836m	Fatty acid oxidation	1000	1000	999	999
FAOXC204	Fatty acid oxidation	600	600	600	600
FAOXC204184m	Fatty acid oxidation	1000	999	999	1000
FAOXC204C184m	Fatty acid oxidation	1000	999	999	1000
FAOXC204C205x	Fatty acid oxidation	349	350	350	350
FAOXC2051843m	Fatty acid oxidation	1000	1000	1000	1000
FAOXC2051843x	Fatty acid oxidation	499	500	499	500
FAOXC205C184x	Fatty acid oxidation	349	349	349	350
FAOXC205C185m	Fatty acid oxidation	749	749	749	750
FAOXC221C201x	Fatty acid oxidation	269	0	269	0
FAOXC2242046m	Fatty acid oxidation	999	999	999	1000
FAOXC2242046x	Fatty acid oxidation	1000	1000	1000	1000
FAOXC2251836m	Fatty acid oxidation	1000	1000	1000	1000
FAOXC2251836x	Fatty acid oxidation	749	749	750	749
FAOXC2252053m	Fatty acid oxidation	999	1000	999	1000
FAOXC2252053x	Fatty acid oxidation	1000	1000	1000	1000
FAOXC225C204m	Fatty acid oxidation	999	999	999	999
FAOXC225C204x	Fatty acid oxidation	350	350	350	350
FAOXC225C226m	Fatty acid oxidation	999	999	999	999
FAOXC225C226x	Fatty acid oxidation	349	349	350	349
FAOXC225m	Fatty acid oxidation	1000	1000	1000	999
FAOXC225x	Fatty acid oxidation	349	350	350	350
FAOXC226	Fatty acid oxidation	545	545	545	545
FAOXC226205m	Fatty acid oxidation	1000	999	999	999
FAOXC226205x	Fatty acid oxidation	1000	1000	1000	1000
FAOXC226C205m	Fatty acid oxidation	999	1000	999	1000
FAOXC226C225m	Fatty acid oxidation	999	999	999	1000
FAOXC226C225x	Fatty acid oxidation	350	350	349	350
FAOXC226C227m	Fatty acid oxidation	1000	1000	999	1000
FAOXC226m	Fatty acid oxidation	1000	1000	999	1000
FAOXC227C226m	Fatty acid oxidation	1000	1000	999	1000
FAOXC22C20x	Fatty acid oxidation	1000	1000	1000	1000
FAOXC240200x_1	Fatty acid oxidation	875	875	875	874
FAOXC241181x	Fatty acid oxidation	583	583	583	583
FAOXC2442246x	Fatty acid oxidation	1000	1000	999	1000
FAOXC2452253x	Fatty acid oxidation	1000	1000	1000	1000
FAOXC2452256x	Fatty acid oxidation	999	1000	999	1000
FAOXC246226x	Fatty acid oxidation	1000	1000	1000	1000
FAOXC260240x_1	Fatty acid oxidation	1000	1000	1000	1000
FAOXC3DC	Fatty acid oxidation	0	0	0	0
FAOXC4C4DCc	Fatty acid oxidation	1000	1000	1000	1000
FAOXC5C3x	Fatty acid oxidation	999	1000	1000	999
FAOXC5C5DCc	Fatty acid oxidation	1000	1000	1000	1000
FAOXC5OHc	Fatty acid oxidation	0	0	0	0
FAOXC61C4m	Fatty acid oxidation	1000	1000	1000	1000
FAOXC61C4x	Fatty acid oxidation	1000	1000	1000	1000
FAOXC61m	Fatty acid oxidation	1000	1000	999	999
FAOXC61x	Fatty acid oxidation	291	269	291	269
FAOXC6C4m	Fatty acid oxidation	1000	1000	1000	1000
FAOXC7C5m	Fatty acid oxidation	999	999	999	999
FAOXC80	Fatty acid oxidation	1000	1000	1000	1000
FAOXC81C61m	Fatty acid oxidation	1000	999	999	999
FAOXC81C61x	Fatty acid oxidation	291	269	291	269
FAOXC8C6m	Fatty acid oxidation	1000	1000	1000	1000
FAOXC9C7m	Fatty acid oxidation	999	999	999	999
FAOXTC101TC102m	Fatty acid oxidation	999	999	999	999
FAOXTC102C101m	Fatty acid oxidation	999	1000	999	999
FAOXTC122TC101m	Fatty acid oxidation	999	1000	999	999
FAOXTC122m	Fatty acid oxidation	999	1000	999	999
FAOXTC142TC122m	Fatty acid oxidation	999	1000	999	999
FAOXTC162TC142m	Fatty acid oxidation	999	1000	999	999
FAOXTC182TC162m	Fatty acid oxidation	999	1000	999	999
FDH	Fatty acid oxidation	1000	1000	1000	1000
FOAXC122C101x	Fatty acid oxidation	349	350	349	349
GLUTCOAACBP	Fatty acid oxidation	999	1000	1000	999
HACD4p	Fatty acid oxidation	-714	-714	-714	-714
HACD5p	Fatty acid oxidation	-499	-500	-499	-499
HACD6m	Fatty acid oxidation	-1000	-999	-999	-999
HACD6p	Fatty acid oxidation	-500	-499	-500	-500
HDCACBP	Fatty acid oxidation	1000	1000	999	1000
HDDACBP	Fatty acid oxidation	1000	1000	999	1000
HDECAACBP	Fatty acid oxidation	1000	999	1000	1000
HDECEACBP	Fatty acid oxidation	1000	1000	1000	999
HEXCOAACBP	Fatty acid oxidation	1000	1000	1000	1000
HEXDICOAACBP	Fatty acid oxidation	999	1000	999	999
HEXDICOAACBPx	Fatty acid oxidation	875	874	874	875
HEXDTRm	Fatty acid oxidation	999	999	999	999
HIVCACBP	Fatty acid oxidation	0	0	0	0
HMR_0193	Fatty acid oxidation	1000	1000	1000	1000
HMR_0201	Fatty acid oxidation	1000	1000	1000	1000
HMR_0206	Fatty acid oxidation	1000	1000	1000	1000
HMR_0210	Fatty acid oxidation	1000	1000	1000	1000
HMR_0214	Fatty acid oxidation	1000	1000	1000	1000
HMR_0234	Fatty acid oxidation	1000	1000	1000	1000
HMR_0238	Fatty acid oxidation	1000	1000	1000	1000
HMR_0242	Fatty acid oxidation	1000	1000	1000	1000
HMR_0246	Fatty acid oxidation	999	999	1000	999
HMR_0256	Fatty acid oxidation	1000	1000	1000	1000
HMR_0260	Fatty acid oxidation	1000	1000	1000	1000
HMR_0268	Fatty acid oxidation	1000	1000	1000	1000
HMR_0272	Fatty acid oxidation	1000	1000	1000	1000
HMR_0276	Fatty acid oxidation	1000	1000	1000	1000
HMR_0280	Fatty acid oxidation	1000	999	1000	1000
HMR_0290	Fatty acid oxidation	1000	1000	1000	1000
HMR_0298	Fatty acid oxidation	1000	1000	1000	1000
HMR_0302	Fatty acid oxidation	1000	1000	1000	1000
HMR_0306	Fatty acid oxidation	1000	1000	1000	1000
HMR_0310	Fatty acid oxidation	1000	999	1000	1000
HMR_0324	Fatty acid oxidation	1000	1000	1000	1000
HMR_0328	Fatty acid oxidation	1000	1000	1000	1000
HMR_0346	Fatty acid oxidation	1000	1000	1000	1000
HMR_0354	Fatty acid oxidation	1000	1000	1000	1000
HMR_0358	Fatty acid oxidation	1000	1000	1000	1000
HMR_0362	Fatty acid oxidation	1000	1000	1000	1000
HMR_0366	Fatty acid oxidation	1000	1000	1000	1000
HMR_0370	Fatty acid oxidation	1000	1000	1000	1000
HMR_0374	Fatty acid oxidation	1000	1000	1000	1000
HMR_0378	Fatty acid oxidation	1000	1000	1000	1000
HMR_0382	Fatty acid oxidation	1000	1000	1000	1000
HMR_0386	Fatty acid oxidation	999	1000	1000	1000
HMR_0390	Fatty acid oxidation	1000	1000	999	1000
HMR_0394	Fatty acid oxidation	1000	1000	1000	1000
HMR_0406	Fatty acid oxidation	1000	1000	1000	1000
HMR_0410	Fatty acid oxidation	1000	1000	1000	1000
HMR_0414	Fatty acid oxidation	1000	1000	1000	1000
HMR_0418	Fatty acid oxidation	1000	1000	1000	1000
HMR_0422	Fatty acid oxidation	1000	1000	1000	1000
HMR_0426	Fatty acid oxidation	1000	1000	1000	1000
HMR_0430	Fatty acid oxidation	1000	1000	999	999
HMR_0434	Fatty acid oxidation	1000	1000	1000	1000
HMR_0438	Fatty acid oxidation	1000	1000	1000	1000
HMR_2602	Fatty acid oxidation	0	1	0	0
HMR_2608	Fatty acid oxidation	0	0	1	0
HMR_2611	Fatty acid oxidation	0	1	0	0
HMR_2620	Fatty acid oxidation	1000	1000	1000	1000
HMR_2633	Fatty acid oxidation	1000	1000	1000	1000
HMR_2648	Fatty acid oxidation	857	857	857	857
HMR_2651	Fatty acid oxidation	857	857	857	857
HMR_2657	Fatty acid oxidation	1000	1000	1000	1000
HMR_2666	Fatty acid oxidation	0	-1	1	0
HMR_2669	Fatty acid oxidation	666	666	666	666
HMR_2675	Fatty acid oxidation	0	0	-1	0
HMR_2681	Fatty acid oxidation	999	1000	1000	1000
HMR_2684	Fatty acid oxidation	0	0	0	0
HMR_2687	Fatty acid oxidation	600	600	599	599
HMR_2690	Fatty acid oxidation	599	599	599	599
HMR_2693	Fatty acid oxidation	599	599	599	599
HMR_2699	Fatty acid oxidation	-1000	-1000	-1000	-1000
HMR_2702	Fatty acid oxidation	-1000	-1000	-1000	-1000
HMR_2705	Fatty acid oxidation	999	1000	1000	1000
HMR_2708	Fatty acid oxidation	545	545	545	545
HMR_2711	Fatty acid oxidation	0	0	0	0
HMR_2733	Fatty acid oxidation	600	600	599	600
HMR_2736	Fatty acid oxidation	545	545	545	545
HMR_2739	Fatty acid oxidation	545	545	545	545
HMR_2768	Fatty acid oxidation	599	600	599	599
HMR_2771	Fatty acid oxidation	545	545	545	545
HMR_2774	Fatty acid oxidation	545	545	545	545
HMR_3057	Fatty acid oxidation	1000	1000	1000	1000
HMR_3058	Fatty acid oxidation	1000	1000	1000	1000
HMR_3059	Fatty acid oxidation	1000	1000	1000	1000
HMR_3062	Fatty acid oxidation	874	875	875	875
HMR_3063	Fatty acid oxidation	874	875	875	875
HMR_3064	Fatty acid oxidation	874	875	875	875
HMR_3065	Fatty acid oxidation	874	875	875	875
HMR_3066	Fatty acid oxidation	1000	1000	1000	1000
HMR_3067	Fatty acid oxidation	1000	1000	1000	1000
HMR_3068	Fatty acid oxidation	1000	1000	1000	1000
HMR_3069	Fatty acid oxidation	1000	1000	1000	1000
HMR_3070	Fatty acid oxidation	1000	1000	1000	1000
HMR_3071	Fatty acid oxidation	999	1000	1000	1000
HMR_3072	Fatty acid oxidation	999	1000	1000	1000
HMR_3073	Fatty acid oxidation	999	1000	1000	1000
HMR_3075	Fatty acid oxidation	1000	999	1000	999
HMR_3076	Fatty acid oxidation	999	1000	1000	1000
HMR_3094	Fatty acid oxidation	1000	1000	1000	1000
HMR_3095	Fatty acid oxidation	999	1000	1000	1000
HMR_3096	Fatty acid oxidation	999	1000	1000	1000
HMR_3097	Fatty acid oxidation	999	1000	999	1000
HMR_3098	Fatty acid oxidation	1000	1000	1000	1000
HMR_3099	Fatty acid oxidation	1000	1000	1000	1000
HMR_3100	Fatty acid oxidation	1000	1000	1000	1000
HMR_3101	Fatty acid oxidation	1000	1000	1000	1000
HMR_3102	Fatty acid oxidation	1000	1000	1000	999
HMR_3107	Fatty acid oxidation	999	1000	1000	999
HMR_3108	Fatty acid oxidation	999	1000	1000	999
HMR_3109	Fatty acid oxidation	999	1000	1000	999
HMR_3110	Fatty acid oxidation	999	1000	1000	999
HMR_3111	Fatty acid oxidation	1000	1000	1000	1000
HMR_3112	Fatty acid oxidation	1000	999	1000	999
HMR_3113	Fatty acid oxidation	1000	1000	1000	999
HMR_3114	Fatty acid oxidation	1000	1000	1000	1000
HMR_3115	Fatty acid oxidation	1000	1000	1000	1000
HMR_3116	Fatty acid oxidation	1000	1000	1000	1000
HMR_3117	Fatty acid oxidation	999	1000	1000	1000
HMR_3128	Fatty acid oxidation	1000	1000	1000	1000
HMR_3149	Fatty acid oxidation	1000	1000	1000	1000
HMR_3170	Fatty acid oxidation	999	1000	999	1000
HMR_3171	Fatty acid oxidation	999	1000	1000	1000
HMR_3172	Fatty acid oxidation	999	1000	1000	1000
HMR_3173	Fatty acid oxidation	999	1000	1000	1000
HMR_3174	Fatty acid oxidation	999	1000	999	1000
HMR_3175	Fatty acid oxidation	999	1000	999	1000
HMR_3176	Fatty acid oxidation	999	1000	999	1000
HMR_3177	Fatty acid oxidation	1000	1000	1000	1000
HMR_3178	Fatty acid oxidation	1000	1000	1000	1000
HMR_3179	Fatty acid oxidation	999	1000	999	1000
HMR_3180	Fatty acid oxidation	999	999	1000	1000
HMR_3181	Fatty acid oxidation	999	999	1000	1000
HMR_3182	Fatty acid oxidation	1000	999	999	1000
HMR_3183	Fatty acid oxidation	1000	999	999	1000
HMR_3184	Fatty acid oxidation	1000	999	999	1000
HMR_3185	Fatty acid oxidation	1000	999	999	1000
HMR_3186	Fatty acid oxidation	1000	999	999	1000
HMR_3187	Fatty acid oxidation	1000	999	999	1000
HMR_3188	Fatty acid oxidation	1000	999	999	1000
HMR_3189	Fatty acid oxidation	1000	999	999	1000
HMR_3190	Fatty acid oxidation	1000	1000	999	999
HMR_3191	Fatty acid oxidation	1000	999	999	999
HMR_3192	Fatty acid oxidation	1000	999	999	999
HMR_3193	Fatty acid oxidation	1000	999	999	999
HMR_3194	Fatty acid oxidation	1000	999	999	999
HMR_3195	Fatty acid oxidation	1000	999	999	999
HMR_3196	Fatty acid oxidation	1000	999	999	1000
HMR_3197	Fatty acid oxidation	1000	1000	999	1000
HMR_3198	Fatty acid oxidation	1000	999	999	1000
HMR_3199	Fatty acid oxidation	1000	999	999	1000
HMR_3200	Fatty acid oxidation	1000	1000	999	1000
HMR_3201	Fatty acid oxidation	1000	1000	999	1000
HMR_3202	Fatty acid oxidation	1000	1000	1000	1000
HMR_3203	Fatty acid oxidation	1000	1000	999	1000
HMR_3204	Fatty acid oxidation	1000	1000	999	1000
HMR_3205	Fatty acid oxidation	1000	1000	999	1000
HMR_3218	Fatty acid oxidation	999	1000	999	1000
HMR_3219	Fatty acid oxidation	999	1000	999	1000
HMR_3220	Fatty acid oxidation	999	1000	999	1000
HMR_3221	Fatty acid oxidation	999	1000	999	1000
HMR_3222	Fatty acid oxidation	999	999	999	999
HMR_3223	Fatty acid oxidation	999	999	999	1000
HMR_3224	Fatty acid oxidation	999	999	999	1000
HMR_3225	Fatty acid oxidation	1000	1000	1000	1000
HMR_3229	Fatty acid oxidation	999	999	1000	999
HMR_3230	Fatty acid oxidation	1000	1000	999	999
HMR_3231	Fatty acid oxidation	1000	1000	999	999
HMR_3232	Fatty acid oxidation	1000	1000	999	999
HMR_3233	Fatty acid oxidation	1000	1000	999	999
HMR_3234	Fatty acid oxidation	1000	1000	999	999
HMR_3235	Fatty acid oxidation	1000	1000	999	999
HMR_3236	Fatty acid oxidation	1000	1000	999	999
HMR_3237	Fatty acid oxidation	1000	1000	999	999
HMR_3240	Fatty acid oxidation	999	999	999	999
HMR_3241	Fatty acid oxidation	1000	1000	1000	1000
HMR_3242	Fatty acid oxidation	1000	1000	1000	1000
HMR_3243	Fatty acid oxidation	1000	1000	1000	1000
HMR_3244	Fatty acid oxidation	999	1000	1000	999
HMR_3245	Fatty acid oxidation	999	1000	1000	999
HMR_3246	Fatty acid oxidation	1000	1000	1000	1000
HMR_3247	Fatty acid oxidation	1000	1000	1000	1000
HMR_3296	Fatty acid oxidation	1000	1000	1000	1000
HMR_3321	Fatty acid oxidation	1000	1000	1000	1000
HMR_3322	Fatty acid oxidation	681	681	681	681
HMR_3326	Fatty acid oxidation	999	999	1000	999
HMR_3327	Fatty acid oxidation	999	999	1000	999
HMR_3328	Fatty acid oxidation	999	999	1000	999
HMR_3329	Fatty acid oxidation	999	999	1000	999
HMR_3330	Fatty acid oxidation	583	583	583	583
HMR_3331	Fatty acid oxidation	583	583	583	583
HMR_3332	Fatty acid oxidation	583	583	583	583
HMR_3333	Fatty acid oxidation	583	583	583	583
HMR_3334	Fatty acid oxidation	583	583	583	583
HMR_3335	Fatty acid oxidation	583	583	583	583
HMR_3336	Fatty acid oxidation	583	583	583	583
HMR_3337	Fatty acid oxidation	583	583	583	583
HMR_3338	Fatty acid oxidation	583	583	583	583
HMR_3339	Fatty acid oxidation	583	583	583	583
HMR_3340	Fatty acid oxidation	583	583	583	583
HMR_3341	Fatty acid oxidation	583	583	583	583
HMR_3342	Fatty acid oxidation	388	388	388	388
HMR_3343	Fatty acid oxidation	388	388	388	388
HMR_3344	Fatty acid oxidation	388	388	388	388
HMR_3345	Fatty acid oxidation	388	388	388	388
HMR_3346	Fatty acid oxidation	388	388	388	388
HMR_3347	Fatty acid oxidation	388	388	388	388
HMR_3348	Fatty acid oxidation	388	388	388	388
HMR_3349	Fatty acid oxidation	388	388	388	388
HMR_3350	Fatty acid oxidation	388	388	388	388
HMR_3351	Fatty acid oxidation	388	388	388	388
HMR_3352	Fatty acid oxidation	388	388	388	388
HMR_3353	Fatty acid oxidation	388	388	388	388
HMR_3398	Fatty acid oxidation	857	857	857	857
HMR_3406	Fatty acid oxidation	666	666	666	666
HMR_3407	Fatty acid oxidation	666	666	666	666
HMR_3408	Fatty acid oxidation	666	666	666	666
HMR_3409	Fatty acid oxidation	666	666	666	666
HMR_3411	Fatty acid oxidation	600	599	599	600
HMR_3413	Fatty acid oxidation	600	599	600	600
HMR_3414	Fatty acid oxidation	600	600	600	599
HMR_3416	Fatty acid oxidation	545	545	545	545
HMR_3421	Fatty acid oxidation	545	545	545	545
HMR_3422	Fatty acid oxidation	545	545	545	545
HMR_3423	Fatty acid oxidation	599	599	599	599
HMR_3424	Fatty acid oxidation	545	545	545	545
HMR_3425	Fatty acid oxidation	545	545	545	545
HMR_3426	Fatty acid oxidation	666	666	666	666
HMR_3427	Fatty acid oxidation	599	599	599	600
HMR_3428	Fatty acid oxidation	599	599	599	599
HMR_3429	Fatty acid oxidation	545	545	545	545
HMR_3431	Fatty acid oxidation	600	600	600	600
HMR_3432	Fatty acid oxidation	545	545	545	545
HMR_3433	Fatty acid oxidation	545	545	545	545
HMR_3491	Fatty acid oxidation	999	999	1000	1000
HMR_3505	Fatty acid oxidation	437	437	437	437
HMR_3522	Fatty acid oxidation	499	500	500	500
HMR_9719	Fatty acid oxidation	666	666	666	666
HOCDACBP	Fatty acid oxidation	999	999	999	999
HOCTDACBP	Fatty acid oxidation	999	1000	1000	999
HPDCACRNCPT1	Fatty acid oxidation	0	0	0	0
HPDCACRNCPT2	Fatty acid oxidation	-1	1	-1	-1
HPDCACRNt	Fatty acid oxidation	0	0	0	0
HPDECECOAm	Fatty acid oxidation	1000	1000	1000	1000
HPDECEm	Fatty acid oxidation	1000	1000	999	999
HTDCACBP	Fatty acid oxidation	999	999	999	999
IVCOAACBP	Fatty acid oxidation	1000	1000	1000	1000
KAT180_m	Fatty acid oxidation	999	1000	1000	1000
LNELDCCPT1	Fatty acid oxidation	0	0	0	0
LNELDCCPT2	Fatty acid oxidation	1000	1000	1000	1000
LNELDCCRNt	Fatty acid oxidation	0	0	0	0
LNLCCPT1	Fatty acid oxidation	0	0	0	0
LNLCCPT2	Fatty acid oxidation	1000	1000	1000	1000
LNLCCRNt	Fatty acid oxidation	0	0	0	0
LNLNCACPT1	Fatty acid oxidation	0	0	0	0
LNLNCACPT2	Fatty acid oxidation	-1	-1	0	-1
LNLNCACRNt	Fatty acid oxidation	0	0	-1	-1
LNLNCGCPT1	Fatty acid oxidation	0	0	0	0
LNLNCGCPT2	Fatty acid oxidation	1	1	0	1
LNLNCGCRNt	Fatty acid oxidation	0	0	0	0
MCD	Fatty acid oxidation	1000	1000	1000	1000
MCDm	Fatty acid oxidation	1000	1000	1000	1000
MCDp	Fatty acid oxidation	999	1000	1000	1000
OCD11COACPT1_1	Fatty acid oxidation	1000	1000	1000	1000
OCD11CRNCACT	Fatty acid oxidation	1000	1000	1000	999
OCD11CRNCPT2_1	Fatty acid oxidation	1000	999	999	999
OCT11EFATP_1	Fatty acid oxidation	1000	1000	1000	1000
OCTDEC2ACBP	Fatty acid oxidation	1000	1000	1000	999
OCTDECCACT	Fatty acid oxidation	1000	1000	1000	1000
OCTDECCPT1	Fatty acid oxidation	1000	1000	1000	1000
OCTDECCPT2	Fatty acid oxidation	999	1000	1000	1000
PCRNtm	Fatty acid oxidation	0	0	0	0
PEROXx	Fatty acid oxidation	500	500	500	500
PHYHx	Fatty acid oxidation	1000	1000	1000	1000
PTDCACRNCPT1	Fatty acid oxidation	0	-1	1	-1
PTDCACRNCPT2	Fatty acid oxidation	1	0	-1	1
PTDCACRNt	Fatty acid oxidation	0	0	0	0
PTE2x	Fatty acid oxidation	1000	999	1000	999
PTE3x	Fatty acid oxidation	999	1000	999	999
PTE4x	Fatty acid oxidation	1000	1000	1000	1000
RE0512M	Fatty acid oxidation	1000	1000	1000	999
RE0512X	Fatty acid oxidation	57	57	57	56
RE1516M	Fatty acid oxidation	1000	999	999	1000
RE1516X	Fatty acid oxidation	57	57	56	57
RE1517M	Fatty acid oxidation	1000	999	1000	1000
RE1517X	Fatty acid oxidation	56	56	57	57
RE1518M	Fatty acid oxidation	0	0	0	0
RE1518X	Fatty acid oxidation	681	681	681	681
RE1519X	Fatty acid oxidation	-542	-542	-542	-542
RE1520M	Fatty acid oxidation	1000	1000	1000	1000
RE1520X	Fatty acid oxidation	681	681	681	681
RE1521M	Fatty acid oxidation	0	0	0	0
RE1521X	Fatty acid oxidation	681	681	681	681
RE1522M	Fatty acid oxidation	1000	1000	999	1000
RE1522X	Fatty acid oxidation	681	681	681	681
RE1523M	Fatty acid oxidation	1000	1000	999	999
RE1523X	Fatty acid oxidation	57	57	57	56
RE1525M	Fatty acid oxidation	1000	1000	999	1000
RE1525X	Fatty acid oxidation	681	681	681	681
RE1526M	Fatty acid oxidation	1	-1	-1	-1
RE1526X	Fatty acid oxidation	681	681	681	681
RE1527M	Fatty acid oxidation	999	999	999	1000
RE1527X	Fatty acid oxidation	681	681	681	681
RE1531M	Fatty acid oxidation	1000	999	1000	1000
RE1531X	Fatty acid oxidation	57	57	56	56
RE1532M	Fatty acid oxidation	999	1000	1000	1000
RE1532X	Fatty acid oxidation	681	681	681	681
RE1533M	Fatty acid oxidation	0	0	0	0
RE1533X	Fatty acid oxidation	681	681	681	681
RE1534M	Fatty acid oxidation	999	999	999	999
RE1534X	Fatty acid oxidation	681	681	681	681
RE1573M	Fatty acid oxidation	1	0	-1	0
RE1573X	Fatty acid oxidation	681	681	681	681
RE2624M	Fatty acid oxidation	-1000	-1000	-999	-1000
RE2624X	Fatty acid oxidation	-1000	-1000	-999	-1000
RE2759X	Fatty acid oxidation	1000	1000	1000	999
RE2912M	Fatty acid oxidation	999	999	999	999
RE2985M	Fatty acid oxidation	1000	1000	1000	1000
RE2985X	Fatty acid oxidation	750	749	749	749
RE2986X	Fatty acid oxidation	749	749	749	750
RE2987X	Fatty acid oxidation	750	750	750	750
RE2988X	Fatty acid oxidation	749	750	750	749
RE2989X	Fatty acid oxidation	749	749	750	750
RE2990X	Fatty acid oxidation	749	750	749	750
RE2991X	Fatty acid oxidation	749	749	749	750
RE2992M	Fatty acid oxidation	999	1000	999	1000
RE2992X	Fatty acid oxidation	750	749	750	750
RE2993X	Fatty acid oxidation	749	749	749	750
RE2994X	Fatty acid oxidation	750	749	749	750
RE2996X	Fatty acid oxidation	749	750	749	749
RE2997X	Fatty acid oxidation	749	750	749	749
RE2998M	Fatty acid oxidation	1000	1000	1000	1000
RE2999M	Fatty acid oxidation	999	999	1000	1000
RE3000M	Fatty acid oxidation	999	999	1000	1000
RE3001M	Fatty acid oxidation	1000	1000	1000	999
RE3002X	Fatty acid oxidation	-749	-750	-749	-749
RE3003M	Fatty acid oxidation	-1000	-1000	-999	-1000
RE3004M	Fatty acid oxidation	999	999	1000	999
RE3005M	Fatty acid oxidation	1000	999	1000	999
RE3006M	Fatty acid oxidation	999	1000	999	999
RE3074X	Fatty acid oxidation	1000	1000	1000	1000
RE3081X	Fatty acid oxidation	437	437	437	437
RE3082X	Fatty acid oxidation	437	437	437	437
RE3086X	Fatty acid oxidation	437	437	437	437
RE3103C	Fatty acid oxidation	1000	1000	1000	1000
RE3110C	Fatty acid oxidation	999	1000	1000	999
RE3114R	Fatty acid oxidation	1000	1000	999	999
RE3120C	Fatty acid oxidation	1000	999	999	999
RE3132R	Fatty acid oxidation	999	999	999	1000
RE3146R	Fatty acid oxidation	1000	1000	1000	1000
RE3151C	Fatty acid oxidation	1000	1000	1000	1000
RE3156X	Fatty acid oxidation	999	999	999	1000
RE3157X	Fatty acid oxidation	999	999	1000	1000
RE3158X	Fatty acid oxidation	1000	1000	1000	1000
RE3159X	Fatty acid oxidation	999	999	1000	999
RE3160R	Fatty acid oxidation	1000	1000	1000	1000
RE3161C	Fatty acid oxidation	1000	1000	1000	1000
RE3165C	Fatty acid oxidation	545	545	545	545
RE3170C	Fatty acid oxidation	739	772	739	772
RE3174C	Fatty acid oxidation	194	1000	194	999
RE3177M	Fatty acid oxidation	500	500	500	500
RE3178M	Fatty acid oxidation	500	500	500	500
RE3179M	Fatty acid oxidation	499	499	499	499
RE3185M	Fatty acid oxidation	500	500	500	500
RE3186M	Fatty acid oxidation	499	499	500	499
RE3189M	Fatty acid oxidation	499	500	499	500
RE3190M	Fatty acid oxidation	500	500	500	500
RE3191M	Fatty acid oxidation	500	499	499	499
RE3192M	Fatty acid oxidation	499	500	500	500
RE3193M	Fatty acid oxidation	499	500	500	500
RE3194M	Fatty acid oxidation	500	499	500	500
RE3195M	Fatty acid oxidation	-499	-500	-500	-499
RE3247M	Fatty acid oxidation	999	1000	999	1000
RE3247X	Fatty acid oxidation	1000	1000	1000	1000
RE3624M	Fatty acid oxidation	1000	1000	1000	1000
RE3626M	Fatty acid oxidation	1000	1000	1000	1000
RE3628M	Fatty acid oxidation	-1000	-1000	-1000	-1000
RTOTAL3CRNCPT1	Fatty acid oxidation	0	0	0	0
RTOTAL3CRNCPT2	Fatty acid oxidation	0	0	0	0
RTOTAL3CRNt	Fatty acid oxidation	0	0	0	0
SEBCOACROT	Fatty acid oxidation	-1000	-999	-1000	-1000
STRDNCCPT1	Fatty acid oxidation	0	0	0	0
STRDNCCPT2	Fatty acid oxidation	1	0	0	0
STRDNCCRNt	Fatty acid oxidation	0	0	0	0
SUBERCACT	Fatty acid oxidation	-1000	-1000	-1000	-1000
SUBERCROT	Fatty acid oxidation	-1000	-1000	-999	-1000
SUCCCROT	Fatty acid oxidation	0	0	0	0
TETPENT3CPT1	Fatty acid oxidation	0	0	0	0
TETPENT3CPT2	Fatty acid oxidation	0	0	0	0
TETPENT3CRNt	Fatty acid oxidation	0	0	0	0
TETPENT6CPT1	Fatty acid oxidation	0	0	0	0
TETPENT6CPT2	Fatty acid oxidation	0	0	0	0
TETPENT6CRNt	Fatty acid oxidation	0	0	0	0
TETTET6CPT1	Fatty acid oxidation	0	0	0	0
TETTET6CPT2	Fatty acid oxidation	0	0	0	0
TETTET6CRNt	Fatty acid oxidation	0	0	0	0
THEXDDm	Fatty acid oxidation	1000	1000	1000	999
TMNDNCCPT1	Fatty acid oxidation	0	0	0	0
TMNDNCCPT2	Fatty acid oxidation	1	0	0	0
TMNDNCCRNt	Fatty acid oxidation	0	0	0	0
TTDCEAc	Fatty acid oxidation	1000	1000	1000	1000
TTDCPT1	Fatty acid oxidation	0	0	0	0
TTDCPT2	Fatty acid oxidation	0	0	0	0
TTDCRNt	Fatty acid oxidation	0	0	0	0
VACCCPT1	Fatty acid oxidation	1	1	0	0
r0287	Fatty acid oxidation	1000	1000	1000	1000
r0308	Fatty acid oxidation	1000	1000	1000	1000
r0310	Fatty acid oxidation	1000	1000	1000	1000
r0311	Fatty acid oxidation	1000	1000	1000	1000
r0431_1	Fatty acid oxidation	1000	1000	1000	1000
r0432_1	Fatty acid oxidation	-1000	-1000	-999	-1000
r0433_1	Fatty acid oxidation	1000	999	1000	1000
r0434	Fatty acid oxidation	1	1	0	-1
r0437	Fatty acid oxidation	-1	-1	1	-1
r0438	Fatty acid oxidation	1000	1000	1000	1000
r0440	Fatty acid oxidation	999	999	999	1000
r0441	Fatty acid oxidation	0	0	0	0
r0443	Fatty acid oxidation	1000	1000	1000	1000
r0444	Fatty acid oxidation	1000	1000	1000	1000
r0633	Fatty acid oxidation	0	0	0	0
r0636	Fatty acid oxidation	0	1	0	0
r0637	Fatty acid oxidation	1000	1000	1000	1000
r0641	Fatty acid oxidation	0	0	0	0
r0652_1	Fatty acid oxidation	-1000	-1000	-1000	-1000
r0714_1	Fatty acid oxidation	1000	999	999	1000
r0715	Fatty acid oxidation	499	499	499	500
r0717	Fatty acid oxidation	499	499	499	500
r0721	Fatty acid oxidation	499	499	499	500
r0730	Fatty acid oxidation	1000	1000	1000	1000
r0731	Fatty acid oxidation	1000	1000	1000	1000
r0732	Fatty acid oxidation	1000	1000	1000	1000
r0733	Fatty acid oxidation	1000	1000	999	1000
r0734	Fatty acid oxidation	1000	1000	999	1000
r1251	Fatty acid oxidation	999	1000	999	1000
r1252	Fatty acid oxidation	1000	1000	1000	1000
r1253	Fatty acid oxidation	1000	1000	1000	1000
r1254	Fatty acid oxidation	1000	1000	1000	1000
r1255	Fatty acid oxidation	1000	1000	1000	999
r1257	Fatty acid oxidation	1000	1000	1000	1000
r1259	Fatty acid oxidation	1000	1000	1000	1000
r1260	Fatty acid oxidation	1000	1000	1000	1000
r1262	Fatty acid oxidation	1000	1000	1000	999
r1444	Fatty acid oxidation	500	500	499	499
r1447	Fatty acid oxidation	1000	1000	1000	1000
r1448	Fatty acid oxidation	1000	1000	1000	1000
r1449	Fatty acid oxidation	999	1000	999	999
r1450	Fatty acid oxidation	1000	1000	1000	1000
r1451	Fatty acid oxidation	1000	1000	1000	1000
r1472	Fatty acid oxidation	1000	1000	1000	1000
r1474	Fatty acid oxidation	1000	999	1000	1000
r1477	Fatty acid oxidation	1000	999	1000	1000
r1481	Fatty acid oxidation	1000	1000	1000	1000
r1487	Fatty acid oxidation	999	1000	1000	999
FAOXC24C22x	Fatty acid oxidation	0	874	0	874
DESAT14_9	Fatty acid synthesis	1000	1000	999	1000
DESAT16	Fatty acid synthesis	1000	1000	1000	1000
DESAT16_2	Fatty acid synthesis	1000	1000	1000	1000
DESAT18	Fatty acid synthesis	1000	1000	1000	1000
DESAT18_10	Fatty acid synthesis	1000	1000	1000	1000
DESAT18_11	Fatty acid synthesis	1000	1000	1000	1000
DESAT18_12	Fatty acid synthesis	1000	1000	1000	1000
DESAT18_3	Fatty acid synthesis	1000	1000	1000	1000
DESAT18_5	Fatty acid synthesis	1000	1000	1000	1000
DESAT18_6	Fatty acid synthesis	1000	1000	1000	1000
DESAT18_8	Fatty acid synthesis	1000	1000	1000	1000
DESAT18_9	Fatty acid synthesis	1000	1000	1000	1000
DESAT20_1	Fatty acid synthesis	1000	1000	1000	1000
DESAT20_2	Fatty acid synthesis	1000	1000	1000	1000
DESAT24_1	Fatty acid synthesis	999	999	1000	1000
FACOAL1812	Fatty acid synthesis	1000	1000	1000	1000
FAEL183	Fatty acid synthesis	1000	1000	1000	1000
FAEL184	Fatty acid synthesis	1000	1000	1000	1000
FAEL204	Fatty acid synthesis	1000	1000	1000	1000
FAEL205	Fatty acid synthesis	1000	1000	1000	1000
FAS100COA	Fatty acid synthesis	1000	1000	1000	1000
FAS120COA	Fatty acid synthesis	1000	1000	1000	1000
FAS140COA	Fatty acid synthesis	999	1000	1000	999
FAS160COA	Fatty acid synthesis	1000	1000	1000	1000
FAS180COA	Fatty acid synthesis	1000	1000	999	1000
FAS80COA_L	Fatty acid synthesis	333	333	333	333
HMR_0156	Fatty acid synthesis	999	999	999	1000
HMR_0165	Fatty acid synthesis	1000	1000	1000	999
HMR_0168	Fatty acid synthesis	1000	1000	1000	1000
HMR_0171	Fatty acid synthesis	1000	1000	999	999
HMR_0177	Fatty acid synthesis	1000	999	999	1000
HMR_0180	Fatty acid synthesis	1000	1000	1000	1000
HMR_0184	Fatty acid synthesis	1000	1000	999	1000
HMR_0188	Fatty acid synthesis	999	999	999	1000
HMR_0192	Fatty acid synthesis	1000	1000	1000	1000
HMR_0200	Fatty acid synthesis	1000	1000	1000	1000
HMR_0204	Fatty acid synthesis	1000	1000	1000	1000
HMR_0209	Fatty acid synthesis	1000	1000	1000	1000
HMR_0233	Fatty acid synthesis	1000	1000	1000	1000
HMR_0241	Fatty acid synthesis	1000	1000	1000	1000
HMR_0245	Fatty acid synthesis	1000	1000	1000	1000
HMR_0255	Fatty acid synthesis	1000	1000	1000	1000
HMR_0267	Fatty acid synthesis	1000	1000	1000	1000
HMR_0271	Fatty acid synthesis	1000	1000	1000	1000
HMR_0279	Fatty acid synthesis	1000	1000	1000	1000
HMR_0289	Fatty acid synthesis	1000	1000	1000	1000
HMR_0293	Fatty acid synthesis	1000	1000	1000	1000
HMR_0297	Fatty acid synthesis	1000	1000	1000	1000
HMR_0301	Fatty acid synthesis	1000	1000	1000	1000
HMR_0305	Fatty acid synthesis	1000	1000	1000	1000
HMR_0309	Fatty acid synthesis	1000	1000	1000	1000
HMR_0319	Fatty acid synthesis	1000	1000	1000	1000
HMR_0323	Fatty acid synthesis	1000	1000	1000	1000
HMR_0327	Fatty acid synthesis	1000	1000	1000	1000
HMR_0345	Fatty acid synthesis	1000	1000	1000	1000
HMR_0381	Fatty acid synthesis	1000	1000	1000	1000
HMR_0385	Fatty acid synthesis	1000	1000	1000	1000
HMR_0389	Fatty acid synthesis	1000	1000	1000	1000
HMR_0393	Fatty acid synthesis	1000	1000	1000	1000
HMR_0429	Fatty acid synthesis	1000	1000	1000	1000
HMR_0433	Fatty acid synthesis	1000	1000	1000	1000
HMR_0437	Fatty acid synthesis	1000	1000	1000	1000
HMR_2190	Fatty acid synthesis	1000	999	1000	999
HMR_2193	Fatty acid synthesis	1000	1000	1000	1000
HMR_2210	Fatty acid synthesis	999	1000	999	999
HMR_2211	Fatty acid synthesis	499	499	499	499
HMR_2215	Fatty acid synthesis	1000	1000	1000	1000
HMR_2217	Fatty acid synthesis	1000	1000	1000	1000
HMR_2218	Fatty acid synthesis	1000	1000	1000	1000
HMR_2219	Fatty acid synthesis	1000	1000	1000	1000
HMR_2259	Fatty acid synthesis	1000	1000	999	999
HMR_2260	Fatty acid synthesis	999	999	999	999
HMR_2261	Fatty acid synthesis	999	999	999	999
HMR_2262	Fatty acid synthesis	1000	1000	999	999
HMR_2263	Fatty acid synthesis	1000	999	999	999
HMR_2264	Fatty acid synthesis	1000	999	999	999
HMR_2265	Fatty acid synthesis	1000	999	999	1000
HMR_2266	Fatty acid synthesis	1000	999	999	1000
HMR_2267	Fatty acid synthesis	175	1000	175	999
HMR_2268	Fatty acid synthesis	175	1000	175	999
HMR_2269	Fatty acid synthesis	175	1000	175	999
HMR_2270	Fatty acid synthesis	174	1000	174	999
HMR_2281	Fatty acid synthesis	1000	1000	1000	1000
HMR_2282	Fatty acid synthesis	1000	1000	1000	1000
HMR_2284	Fatty acid synthesis	999	999	1000	1000
HMR_2287	Fatty acid synthesis	1000	1000	1000	1000
HMR_2288	Fatty acid synthesis	857	857	857	857
HMR_2289	Fatty acid synthesis	857	857	857	857
HMR_2292	Fatty acid synthesis	999	1000	1000	999
HMR_2293	Fatty acid synthesis	1000	1000	1000	1000
HMR_2295	Fatty acid synthesis	1000	1000	1000	1000
HMR_2296	Fatty acid synthesis	1000	1000	1000	1000
HMR_2332	Fatty acid synthesis	1000	1000	1000	1000
HMR_2334	Fatty acid synthesis	1000	1000	1000	1000
HMR_2336	Fatty acid synthesis	1000	1000	1000	1000
HMR_2338	Fatty acid synthesis	1000	1000	999	1000
HMR_2342	Fatty acid synthesis	999	999	999	1000
HMR_2343	Fatty acid synthesis	999	999	999	1000
HMR_2344	Fatty acid synthesis	1000	1000	1000	1000
HMR_2345	Fatty acid synthesis	1000	1000	1000	1000
HMR_2347	Fatty acid synthesis	599	599	599	599
HMR_2348	Fatty acid synthesis	600	600	599	599
HMR_2349	Fatty acid synthesis	600	600	599	599
HMR_2350	Fatty acid synthesis	600	600	599	599
HMR_2353	Fatty acid synthesis	545	545	545	545
HMR_2354	Fatty acid synthesis	545	545	545	545
HMR_2355	Fatty acid synthesis	545	545	545	545
HMR_2356	Fatty acid synthesis	545	545	545	545
HMR_2359	Fatty acid synthesis	1000	1000	1000	1000
HMR_2361	Fatty acid synthesis	599	599	599	599
HMR_2362	Fatty acid synthesis	599	599	599	599
HMR_2363	Fatty acid synthesis	599	599	599	599
HMR_2364	Fatty acid synthesis	599	599	599	599
HMR_2365	Fatty acid synthesis	600	599	599	599
HMR_2368	Fatty acid synthesis	1000	1000	1000	1000
HMR_2380	Fatty acid synthesis	1000	1000	1000	1000
HMR_2395	Fatty acid synthesis	194	999	194	999
HMR_2433	Fatty acid synthesis	545	545	545	545
HMR_2434	Fatty acid synthesis	545	545	545	545
HMR_2435	Fatty acid synthesis	545	545	545	545
HMR_2436	Fatty acid synthesis	545	545	545	545
HMR_2472	Fatty acid synthesis	1000	1000	1000	1000
HMR_2484	Fatty acid synthesis	1000	1000	1000	1000
HMR_2530	Fatty acid synthesis	599	599	599	599
HMR_2533	Fatty acid synthesis	599	599	599	600
HMR_2535	Fatty acid synthesis	599	599	599	600
HMR_2537	Fatty acid synthesis	599	599	599	599
HMR_2540	Fatty acid synthesis	545	545	545	545
HMR_2541	Fatty acid synthesis	545	545	545	545
HMR_2542	Fatty acid synthesis	545	545	545	545
HMR_2543	Fatty acid synthesis	545	545	545	545
HMR_2581	Fatty acid synthesis	1000	1000	1000	1000
HMR_2942	Fatty acid synthesis	1000	1000	1000	999
HMR_2943	Fatty acid synthesis	1000	1000	1000	1000
HMR_2944	Fatty acid synthesis	1000	1000	1000	1000
HMR_2945	Fatty acid synthesis	999	1000	1000	1000
HMR_2946	Fatty acid synthesis	1000	1000	1000	1000
HMR_2947	Fatty acid synthesis	999	1000	1000	1000
HMR_2948	Fatty acid synthesis	1000	1000	1000	1000
HMR_2951	Fatty acid synthesis	999	1000	1000	1000
HMR_2954	Fatty acid synthesis	1000	1000	1000	1000
HMR_2955	Fatty acid synthesis	999	1000	1000	1000
HMR_2956	Fatty acid synthesis	1000	1000	1000	1000
HMR_2957	Fatty acid synthesis	999	1000	1000	1000
HMR_2961	Fatty acid synthesis	1000	1000	1000	1000
HMR_2962	Fatty acid synthesis	999	1000	1000	1000
HMR_2963	Fatty acid synthesis	1000	1000	1000	1000
HMR_2964	Fatty acid synthesis	999	1000	1000	1000
HMR_2965	Fatty acid synthesis	1000	1000	1000	1000
HMR_2966	Fatty acid synthesis	999	1000	1000	1000
HMR_2967	Fatty acid synthesis	1000	1000	1000	1000
HMR_2968	Fatty acid synthesis	999	1000	1000	1000
HMR_2969	Fatty acid synthesis	1000	1000	1000	1000
HMR_2970	Fatty acid synthesis	999	1000	1000	1000
HMR_2971	Fatty acid synthesis	999	1000	999	999
HMR_2972	Fatty acid synthesis	999	1000	1000	1000
HMR_2973	Fatty acid synthesis	1000	999	1000	1000
HMR_2974	Fatty acid synthesis	999	1000	1000	1000
HMR_2975	Fatty acid synthesis	1000	1000	1000	1000
HMR_2976	Fatty acid synthesis	999	1000	1000	1000
HMR_2977	Fatty acid synthesis	1000	1000	1000	1000
HMR_2978	Fatty acid synthesis	999	1000	1000	1000
HMR_2979	Fatty acid synthesis	1000	1000	1000	1000
HMR_2980	Fatty acid synthesis	999	1000	1000	1000
HMR_2982	Fatty acid synthesis	1000	1000	1000	1000
HMR_2983	Fatty acid synthesis	999	1000	1000	1000
HMR_2985	Fatty acid synthesis	1000	1000	1000	1000
HMR_2986	Fatty acid synthesis	999	1000	1000	1000
HMR_2988	Fatty acid synthesis	1000	1000	1000	1000
HMR_2989	Fatty acid synthesis	999	1000	1000	1000
HMR_2990	Fatty acid synthesis	1000	1000	1000	1000
HMR_2994	Fatty acid synthesis	1000	1000	1000	1000
HMR_2998	Fatty acid synthesis	1000	1000	1000	1000
HMR_2999	Fatty acid synthesis	999	1000	1000	1000
HMR_3001	Fatty acid synthesis	1000	1000	1000	1000
HMR_3002	Fatty acid synthesis	999	1000	1000	1000
HMR_3003	Fatty acid synthesis	1000	1000	1000	1000
HMR_3446	Fatty acid synthesis	1000	1000	999	1000
HMR_3447	Fatty acid synthesis	1000	999	999	999
HMR_3448	Fatty acid synthesis	1000	999	1000	1000
HMR_3449	Fatty acid synthesis	999	999	999	1000
HMR_3450	Fatty acid synthesis	1000	1000	999	1000
HMR_3451	Fatty acid synthesis	1000	1000	1000	1000
HMR_3452	Fatty acid synthesis	1000	999	999	1000
HMR_3453	Fatty acid synthesis	1000	999	999	1000
HMR_3454	Fatty acid synthesis	1000	1000	1000	1000
HMR_3455	Fatty acid synthesis	-999	-1000	-1000	-999
HMR_3456	Fatty acid synthesis	1000	1000	1000	1000
HMR_3457	Fatty acid synthesis	1000	999	999	1000
KAS8	Fatty acid synthesis	142	142	142	142
RE0565C	Fatty acid synthesis	1000	1000	1000	1000
RE0568C	Fatty acid synthesis	1000	1000	1000	1000
RE0569C	Fatty acid synthesis	1000	1000	1000	1000
RE3224C	Fatty acid synthesis	999	999	1000	999
RE3225C	Fatty acid synthesis	1000	1000	1000	1000
RE3226C	Fatty acid synthesis	999	999	1000	999
RE3241C	Fatty acid synthesis	1000	1000	1000	1000
DHFR	Folate metabolism	0	0	0	0
DHFR2i	Folate metabolism	1000	1000	1000	1000
DHFRim	Folate metabolism	1000	1000	1000	1000
FOLR2	Folate metabolism	1000	1000	1000	1000
FPGS2	Folate metabolism	1000	1000	1000	1000
FPGS2m	Folate metabolism	1000	1000	1000	1000
FPGS3	Folate metabolism	1000	1000	1000	1000
FPGS3m	Folate metabolism	1000	1000	1000	1000
FPGS4_1	Folate metabolism	249	250	249	250
FPGS4m_1	Folate metabolism	200	199	199	200
FPGS5	Folate metabolism	200	199	199	200
FPGS5m	Folate metabolism	199	200	199	200
FPGS6	Folate metabolism	166	166	166	166
FPGS6m	Folate metabolism	166	166	166	166
FPGS7_1	Folate metabolism	249	249	250	249
FPGS7m_1	Folate metabolism	250	249	250	250
FPGS8	Folate metabolism	200	200	200	199
FPGS8m	Folate metabolism	199	200	200	200
FPGS9	Folate metabolism	166	166	166	166
FPGS9m	Folate metabolism	166	166	166	166
FPGS_1	Folate metabolism	1000	1000	1000	1000
FPGSm_1	Folate metabolism	1000	1000	1000	1000
FTHFCL	Folate metabolism	1000	1000	1000	1000
FTHFCLm	Folate metabolism	1000	1000	1000	1000
FTHFDH	Folate metabolism	1000	1000	1000	1000
FTHFLi	Folate metabolism	1000	1000	1000	1000
FTHFLmi	Folate metabolism	999	1000	1000	999
GGH_10FTHF5GLUe	Folate metabolism	999	1000	1000	999
GGH_10FTHF5GLUl	Folate metabolism	249	249	249	249
GGH_10FTHF6GLUe	Folate metabolism	1000	1000	1000	1000
GGH_10FTHF6GLUl	Folate metabolism	200	199	200	199
GGH_10FTHF7GLUe	Folate metabolism	1000	1000	1000	1000
GGH_10FTHF7GLUl	Folate metabolism	166	166	166	166
GGH_5DHFe	Folate metabolism	1000	1000	1000	999
GGH_5DHFl	Folate metabolism	249	250	249	249
GGH_5THFe	Folate metabolism	1000	1000	1000	1000
GGH_5THFl	Folate metabolism	250	249	250	249
GGH_6DHFe	Folate metabolism	1000	1000	1000	1000
GGH_6DHFl	Folate metabolism	199	200	199	199
GGH_6THFe	Folate metabolism	1000	1000	1000	1000
GGH_6THFl	Folate metabolism	199	199	199	199
GGH_7DHFe	Folate metabolism	1000	1000	1000	1000
GGH_7DHFl	Folate metabolism	166	166	166	166
GGH_7THFe	Folate metabolism	1000	1000	1000	1000
GGH_7THFl	Folate metabolism	166	166	166	166
MTHFC	Folate metabolism	0	0	0	0
MTHFCm	Folate metabolism	0	0	0	0
MTHFD	Folate metabolism	0	0	0	0
MTHFD2i	Folate metabolism	0	0	0	0
MTHFD2m	Folate metabolism	0	0	0	0
MTHFDm	Folate metabolism	0	0	0	0
MTHFR2	Folate metabolism	0	0	0	0
MTHFR3	Folate metabolism	1000	1000	1000	1000
THFATm	Folate metabolism	999	999	999	999
r0512	Folate metabolism	0	0	0	0
r0514	Folate metabolism	1000	1000	1000	999
r1382_1	Folate metabolism	1000	1000	1000	1000
r1383_1	Folate metabolism	1000	1000	1000	1000
F1PGT	Fructose and mannose metabolism	499	500	500	499
FBA2	Fructose and mannose metabolism	1000	1000	1000	1000
FBP26	Fructose and mannose metabolism	1000	1000	1000	1000
FK	Fructose and mannose metabolism	500	500	499	499
GFUCS	Fructose and mannose metabolism	999	1000	999	999
GMAND	Fructose and mannose metabolism	1000	1000	1000	999
HEX4	Fructose and mannose metabolism	1000	1000	1000	1000
HEX7	Fructose and mannose metabolism	1000	1000	1000	1000
KHK	Fructose and mannose metabolism	999	1000	1000	1000
MAN1PT2	Fructose and mannose metabolism	1000	1000	1000	1000
MAN6PI	Fructose and mannose metabolism	0	0	0	0
PFK26	Fructose and mannose metabolism	1000	999	1000	1000
PMANM	Fructose and mannose metabolism	0	0	0	0
SBTD_D2	Fructose and mannose metabolism	1000	1000	1000	1000
SBTR	Fructose and mannose metabolism	1000	1000	1000	1000
r0357	Fructose and mannose metabolism	1000	1000	1000	1000
r0358	Fructose and mannose metabolism	1000	1000	1000	1000
r0360	Fructose and mannose metabolism	1000	1000	1000	1000
r0361	Fructose and mannose metabolism	1000	1000	1000	1000
FBA5	Galactose metabolism	1000	1000	1000	1000
GALKr	Galactose metabolism	1000	1000	1000	1000
GALOR	Galactose metabolism	0	0	0	0
GALT	Galactose metabolism	0	0	0	0
GALUi	Galactose metabolism	0	0	0	0
HMR_8762	Galactose metabolism	0	0	0	0
KHK3	Galactose metabolism	1000	1000	999	1000
LACZe	Galactose metabolism	1000	1000	1000	1000
UDPG4E	Galactose metabolism	0	1	0	0
UGALGTg	Galactose metabolism	500	500	499	499
UGLT	Galactose metabolism	0	0	1	0
ABTArm	Glutamate metabolism	0	0	0	-1
ALATA_L	Glutamate metabolism	0	0	0	0
ASPT	Glutamate metabolism	1000	1000	1000	1000
CBPSam	Glutamate metabolism	1000	1000	1000	1000
GDHm	Glutamate metabolism	0	0	0	0
GLUDym	Glutamate metabolism	0	0	0	0
GLUNm	Glutamate metabolism	1000	1000	1000	1000
GTHOm	Glutamate metabolism	1000	1000	1000	1000
GTHOr	Glutamate metabolism	1000	1000	1000	1000
P5CDm	Glutamate metabolism	1000	1000	1000	1000
SSALxm	Glutamate metabolism	0	0	0	0
GDR	Glutathione metabolism	0	0	0	0
GDRm	Glutathione metabolism	0	1	0	0
GGLUCT	Glutathione metabolism	1000	999	999	999
GGTAe2	Glutathione metabolism	0	-1	0	0
GLUCYS	Glutathione metabolism	1000	1000	1000	1000
GTHPi	Glutathione metabolism	1000	1000	1000	1000
GTHPm	Glutathione metabolism	1000	1000	1000	1000
GTHRDH_syn	Glutathione metabolism	0	0	0	0
GTHS	Glutathione metabolism	1000	1000	1000	999
GTMLTe	Glutathione metabolism	1000	1000	1000	1000
r0568	Glutathione metabolism	1000	1000	1000	1000
ALCD19y	Glycerophospholipid metabolism	-1000	-1000	-1000	-1000
ARACHETH	Glycerophospholipid metabolism	1000	1000	1000	1000
CDIPTr	Glycerophospholipid metabolism	0	0	0	0
CDS	Glycerophospholipid metabolism	1000	1000	1000	1000
CDSm	Glycerophospholipid metabolism	1000	1000	999	1000
CEPTC	Glycerophospholipid metabolism	999	1000	1000	1000
CEPTE	Glycerophospholipid metabolism	1000	1000	1000	999
CHAT	Glycerophospholipid metabolism	0	0	0	0
CHATn	Glycerophospholipid metabolism	-1	-1	0	-1
CHLPCTD	Glycerophospholipid metabolism	1000	1000	1000	1000
CHOLK	Glycerophospholipid metabolism	1000	1000	1000	1000
CLS_hs	Glycerophospholipid metabolism	5	5	5	5
DAGK_hs	Glycerophospholipid metabolism	1000	1000	1000	1000
DIDECAETH	Glycerophospholipid metabolism	1000	1000	1000	1000
DIHOLINETH	Glycerophospholipid metabolism	1000	1000	1000	999
DOCOHEXETHc	Glycerophospholipid metabolism	999	1000	999	999
DOCTETETH	Glycerophospholipid metabolism	1000	1000	999	1000
ETHAK	Glycerophospholipid metabolism	1000	1000	1000	1000
G3PD	Glycerophospholipid metabolism	1000	1000	1000	1000
GLYK	Glycerophospholipid metabolism	1000	1000	1000	1000
GLYKm	Glycerophospholipid metabolism	999	999	999	1000
GPDDACHOL	Glycerophospholipid metabolism	1000	1000	1000	1000
HEPDECETH	Glycerophospholipid metabolism	999	999	999	999
HEXDECEETH	Glycerophospholipid metabolism	999	999	999	1000
HMR_0003	Glycerophospholipid metabolism	999	999	1000	1000
HMR_0582	Glycerophospholipid metabolism	1000	999	999	999
HMR_0586	Glycerophospholipid metabolism	5	5	5	5
HMR_0593	Glycerophospholipid metabolism	999	1000	1000	1000
HMR_0597	Glycerophospholipid metabolism	1000	1000	999	1000
HMR_0598	Glycerophospholipid metabolism	1000	999	999	1000
HMR_0601	Glycerophospholipid metabolism	1000	1000	1000	1000
HMR_0614	Glycerophospholipid metabolism	1000	1000	1000	1000
HMR_0625	Glycerophospholipid metabolism	999	999	1000	999
HMR_0629	Glycerophospholipid metabolism	999	999	1000	999
HMR_0641	Glycerophospholipid metabolism	1000	1000	1000	1000
HMR_0642	Glycerophospholipid metabolism	999	1000	1000	1000
HMR_0653	Glycerophospholipid metabolism	1000	1000	1000	1000
HMR_0654	Glycerophospholipid metabolism	1000	1000	1000	1000
HMR_0657	Glycerophospholipid metabolism	1000	1000	1000	999
HMR_0672	Glycerophospholipid metabolism	1000	1000	999	1000
HMR_0678	Glycerophospholipid metabolism	1000	1000	999	1000
HMR_7755	Glycerophospholipid metabolism	1000	1000	1000	1000
LPASE	Glycerophospholipid metabolism	1000	999	1000	1000
OLEETH	Glycerophospholipid metabolism	1000	999	1000	999
PAFH	Glycerophospholipid metabolism	1000	1000	1000	1000
PAILAR_HSPLA2	Glycerophospholipid metabolism	1000	1000	1000	1000
PAILPALM_HSPLA2	Glycerophospholipid metabolism	1000	1000	999	999
PCHOL2LINL_HSPLA2	Glycerophospholipid metabolism	1000	1000	999	1000
PCHOL2OLE_HSPLA2	Glycerophospholipid metabolism	1000	999	1000	1000
PCHOL2PALM_HSPLA2	Glycerophospholipid metabolism	1000	1000	999	1000
PCHOL2STE_HSPLA2	Glycerophospholipid metabolism	1000	1000	1000	1000
PCHOLAR_HSPLA2	Glycerophospholipid metabolism	999	1000	1000	1000
PCHOLDEIC_HSPLA2	Glycerophospholipid metabolism	999	999	1000	999
PCHOLDET_HSPLA2	Glycerophospholipid metabolism	1000	1000	1000	1000
PCHOLDOC_HSPLA2	Glycerophospholipid metabolism	999	999	999	999
PCHOLHEP_HSPLA2	Glycerophospholipid metabolism	1000	999	1000	999
PCHOLLINL_HSPLA2	Glycerophospholipid metabolism	1000	1000	999	1000
PCHOLMYR_HSPLA2	Glycerophospholipid metabolism	999	999	1000	999
PCHOLN15_HSPLA2	Glycerophospholipid metabolism	1000	1000	1000	1000
PCHOLN1836_HSPLA2	Glycerophospholipid metabolism	1000	1000	1000	999
PCHOLN183_HSPLA2	Glycerophospholipid metabolism	1000	1000	1000	999
PCHOLN19_HSPLA2	Glycerophospholipid metabolism	999	999	999	999
PCHOLN201_HSPLA2	Glycerophospholipid metabolism	999	999	1000	999
PCHOLN203_HSPLA2	Glycerophospholipid metabolism	999	999	1000	1000
PCHOLN204_HSPLA2	Glycerophospholipid metabolism	999	999	1000	1000
PCHOLN205_HSPLA2	Glycerophospholipid metabolism	999	999	1000	1000
PCHOLN224_HSPLA2	Glycerophospholipid metabolism	999	1000	1000	999
PCHOLN2254_HSPLA2	Glycerophospholipid metabolism	1000	1000	1000	1000
PCHOLN225_HSPLA2	Glycerophospholipid metabolism	1000	1000	1000	1000
PCHOLN226_HSPLA2	Glycerophospholipid metabolism	1000	1000	1000	1000
PCHOLN24_HSPLA2	Glycerophospholipid metabolism	999	999	1000	1000
PCHOLN261_HSPLA2	Glycerophospholipid metabolism	1000	1000	1000	1000
PCHOLN281_HSPLA2	Glycerophospholipid metabolism	1000	999	999	1000
PCHOLN28_HSPLA2	Glycerophospholipid metabolism	999	1000	999	999
PCHOLOLE_HSPLA2	Glycerophospholipid metabolism	1000	1000	1000	1000
PCHOLPALME_HSPLA2	Glycerophospholipid metabolism	1000	999	1000	999
PCHOLPALM_HSPLA2	Glycerophospholipid metabolism	1000	1000	999	1000
PCHOLP_hs	Glycerophospholipid metabolism	1000	1000	1000	1000
PCHOLPg_hs	Glycerophospholipid metabolism	999	1000	1000	1000
PCHOLPm_hs	Glycerophospholipid metabolism	333	333	333	333
PCHOLPr_hs	Glycerophospholipid metabolism	999	1000	999	999
PCHOLSTE_HSPLA2	Glycerophospholipid metabolism	1000	1000	1000	999
PE203_HSPLA2	Glycerophospholipid metabolism	1000	1000	1000	1000
PE224_HSPLA2	Glycerophospholipid metabolism	1000	1000	999	1000
PE226_HSPLA2	Glycerophospholipid metabolism	1000	1000	1000	1000
PE2LINL_HSPLA2	Glycerophospholipid metabolism	1000	1000	1000	999
PEAR_HSPLA2	Glycerophospholipid metabolism	1000	1000	1000	1000
PEDH12_HSPLA2	Glycerophospholipid metabolism	1000	1000	1000	1000
PEDH13_HSPLA2	Glycerophospholipid metabolism	1000	1000	1000	1000
PEDH14_HSPLA2	Glycerophospholipid metabolism	1000	1000	1000	1000
PEDH15_HSPLA2	Glycerophospholipid metabolism	1000	999	1000	1000
PEDH161_HSPLA2	Glycerophospholipid metabolism	1000	999	1000	1000
PEDH17_HSPLA2	Glycerophospholipid metabolism	999	1000	1000	1000
PEDH203_HSPLA2	Glycerophospholipid metabolism	1000	1000	1000	1000
PELINETH	Glycerophospholipid metabolism	999	999	999	999
PELINL_HSPLA2	Glycerophospholipid metabolism	1000	1000	1000	1000
PENDECAETH	Glycerophospholipid metabolism	999	1000	1000	999
PEOLE_HSPLA2	Glycerophospholipid metabolism	1000	1000	999	1000
PEPALM	Glycerophospholipid metabolism	999	999	1000	999
PEPALM_HSPLA2	Glycerophospholipid metabolism	1000	1000	1000	1000
PETHCT	Glycerophospholipid metabolism	1000	1000	1000	1000
PETOHMm_hs	Glycerophospholipid metabolism	333	333	333	333
PETOHMr_hs	Glycerophospholipid metabolism	1000	1000	1000	999
PGPPT	Glycerophospholipid metabolism	1000	1000	1000	1000
PGPP_hs	Glycerophospholipid metabolism	1000	1000	1000	1000
PI4P5K	Glycerophospholipid metabolism	1000	1000	1000	1000
PIK4	Glycerophospholipid metabolism	1000	1000	1000	1000
PLA2_2	Glycerophospholipid metabolism	1000	1000	1000	1000
PLA2_2e	Glycerophospholipid metabolism	1000	1000	1000	1000
PSDm_hs	Glycerophospholipid metabolism	1000	1000	1000	1000
PSSA1_hs	Glycerophospholipid metabolism	0	0	0	0
PSSA2_hs	Glycerophospholipid metabolism	0	0	0	0
RE3301C_1	Glycerophospholipid metabolism	1000	1000	1000	1000
SMS1	Glycerophospholipid metabolism	1000	1000	1000	1000
SMS10	Glycerophospholipid metabolism	1000	1000	1000	1000
SMS11	Glycerophospholipid metabolism	1000	1000	1000	1000
SMS12	Glycerophospholipid metabolism	1000	1000	1000	1000
SMS13	Glycerophospholipid metabolism	1000	1000	1000	1000
SMS14	Glycerophospholipid metabolism	1000	1000	1000	1000
SMS15	Glycerophospholipid metabolism	1000	1000	1000	1000
SMS16	Glycerophospholipid metabolism	1000	1000	1000	1000
SMS2	Glycerophospholipid metabolism	1000	1000	1000	1000
SMS3	Glycerophospholipid metabolism	1000	1000	1000	1000
SMS4	Glycerophospholipid metabolism	1000	1000	1000	1000
SMS5	Glycerophospholipid metabolism	1000	1000	1000	1000
SMS6	Glycerophospholipid metabolism	1000	1000	1000	1000
SMS7	Glycerophospholipid metabolism	1000	1000	1000	1000
SMS8	Glycerophospholipid metabolism	1000	1000	1000	1000
SMS9	Glycerophospholipid metabolism	1000	1000	1000	1000
SPHPL	Glycerophospholipid metabolism	-999	-1000	-1000	-1000
STEETH	Glycerophospholipid metabolism	1000	1000	1000	1000
TETDECAETH	Glycerophospholipid metabolism	1000	1000	1000	1000
TRIDECETH	Glycerophospholipid metabolism	999	1000	999	1000
COKECBESr	Glycerophospholipid metabolism	999	1000	999	1000
ALASm	Glycine, serine, alanine, and threonine metabolism	1000	1000	1000	1000
BETALDHx	Glycine, serine, alanine, and threonine metabolism	1	0	0	0
BETALDHy	Glycine, serine, alanine, and threonine metabolism	1	1	0	1
BHMT	Glycine, serine, alanine, and threonine metabolism	1000	1000	1000	1000
CHOLD	Glycine, serine, alanine, and threonine metabolism	1000	1000	1000	1000
CHOLD2m	Glycine, serine, alanine, and threonine metabolism	1000	1000	1000	1000
GCC2am	Glycine, serine, alanine, and threonine metabolism	1000	999	999	1000
GCC2bim	Glycine, serine, alanine, and threonine metabolism	1000	1000	1000	1000
GCC2cm	Glycine, serine, alanine, and threonine metabolism	1000	1000	1000	1000
GCCam	Glycine, serine, alanine, and threonine metabolism	999	1000	999	1000
GCCbim	Glycine, serine, alanine, and threonine metabolism	1000	1000	1000	1000
GCCcm	Glycine, serine, alanine, and threonine metabolism	1000	1000	1000	1000
GHMT2r	Glycine, serine, alanine, and threonine metabolism	0	0	0	0
GHMT2rm	Glycine, serine, alanine, and threonine metabolism	1000	1000	999	1000
GLYATm	Glycine, serine, alanine, and threonine metabolism	0	0	0	0
HMR_4700	Glycine, serine, alanine, and threonine metabolism	0	0	0	0
PGCD	Glycine, serine, alanine, and threonine metabolism	1000	1000	999	1000
PSERT	Glycine, serine, alanine, and threonine metabolism	1000	1000	999	1000
PSP_L	Glycine, serine, alanine, and threonine metabolism	1000	1000	1000	1000
SPTc	Glycine, serine, alanine, and threonine metabolism	1000	1000	1000	1000
SPTix	Glycine, serine, alanine, and threonine metabolism	1000	999	1000	999
THRS	Glycine, serine, alanine, and threonine metabolism	1000	1000	1000	999
ACS	Glycolysis/gluconeogenesis	1000	1000	1000	1000
ACSm	Glycolysis/gluconeogenesis	1000	1000	1000	1000
ACYP	Glycolysis/gluconeogenesis	1000	1000	1000	1000
ALCD2x	Glycolysis/gluconeogenesis	999	1000	1000	999
ALCD2y	Glycolysis/gluconeogenesis	1000	1000	1000	1000
ALDD2x	Glycolysis/gluconeogenesis	1000	1000	1000	1000
ALDD2xm	Glycolysis/gluconeogenesis	999	1000	1000	1000
ALDD2y	Glycolysis/gluconeogenesis	1000	1000	1000	1000
CAT2p	Glycolysis/gluconeogenesis	1000	1000	1000	1000
CBPPer	Glycolysis/gluconeogenesis	1000	999	1000	999
DPGM	Glycolysis/gluconeogenesis	1000	1000	1000	1000
DPGase	Glycolysis/gluconeogenesis	999	999	999	1000
ENO	Glycolysis/gluconeogenesis	0	0	0	0
ETOHMO	Glycolysis/gluconeogenesis	999	1000	0	0
FBA	Glycolysis/gluconeogenesis	0	0	1	1
G3PD2m	Glycolysis/gluconeogenesis	1000	1000	1000	1000
G6PPer	Glycolysis/gluconeogenesis	1000	1000	1000	1000
GAPD	Glycolysis/gluconeogenesis	0	0	0	0
HEX1	Glycolysis/gluconeogenesis	1000	1000	1000	1000
HMR_7748	Glycolysis/gluconeogenesis	1	0	0	0
HMR_7749	Glycolysis/gluconeogenesis	0	1	0	1
LDH_L	Glycolysis/gluconeogenesis	0	0	0	0
PDHm	Glycolysis/gluconeogenesis	1000	1000	1000	1000
PEPCKm	Glycolysis/gluconeogenesis	1000	1000	1000	1000
PFK	Glycolysis/gluconeogenesis	1000	1000	1000	1000
PGI	Glycolysis/gluconeogenesis	0	0	0	0
PGK	Glycolysis/gluconeogenesis	0	0	0	0
PGM	Glycolysis/gluconeogenesis	0	1	0	0
PGMT	Glycolysis/gluconeogenesis	0	0	0	0
PYK	Glycolysis/gluconeogenesis	1000	1000	1000	1000
TPI	Glycolysis/gluconeogenesis	0	0	0	0
r0173	Glycolysis/gluconeogenesis	-1	0	1	0
r0354	Glycolysis/gluconeogenesis	1000	1000	1000	1000
r0355	Glycolysis/gluconeogenesis	1000	1000	1000	1000
B3GNT38g	Glycosphingolipid metabolism	500	499	499	499
HMR_0793	Glycosphingolipid metabolism	499	500	500	500
HMR_0803	Glycosphingolipid metabolism	1000	1000	1000	1000
HMR_0805	Glycosphingolipid metabolism	1000	1000	999	999
HMR_0806	Glycosphingolipid metabolism	1000	1000	1000	1000
HMR_0807	Glycosphingolipid metabolism	1000	1000	1000	1000
HMR_0808	Glycosphingolipid metabolism	1000	1000	1000	999
HMR_0810	Glycosphingolipid metabolism	1000	1000	1000	1000
HMR_0811	Glycosphingolipid metabolism	1000	1000	1000	1000
HMR_0812	Glycosphingolipid metabolism	1000	1000	1000	1000
HMR_0814	Glycosphingolipid metabolism	1000	1000	1000	1000
HMR_0815	Glycosphingolipid metabolism	1000	1000	1000	1000
HMR_0816	Glycosphingolipid metabolism	1000	1000	1000	1000
HMR_0817	Glycosphingolipid metabolism	999	1000	1000	1000
HMR_0819	Glycosphingolipid metabolism	1000	1000	1000	1000
HMR_0820	Glycosphingolipid metabolism	1000	1000	1000	1000
HMR_0821	Glycosphingolipid metabolism	1000	1000	1000	1000
HMR_0823	Glycosphingolipid metabolism	999	1000	1000	999
HMR_0824	Glycosphingolipid metabolism	1000	1000	1000	1000
HMR_0825	Glycosphingolipid metabolism	1000	1000	1000	1000
HMR_0828	Glycosphingolipid metabolism	1000	1000	1000	999
HMR_0830	Glycosphingolipid metabolism	1000	1000	1000	1000
HMR_0835	Glycosphingolipid metabolism	500	500	500	500
HMR_0836	Glycosphingolipid metabolism	500	499	500	500
HMR_0837	Glycosphingolipid metabolism	1000	1000	1000	1000
HMR_0844	Glycosphingolipid metabolism	1000	1000	1000	1000
HMR_0847	Glycosphingolipid metabolism	1000	1000	1000	1000
HMR_0848	Glycosphingolipid metabolism	1000	1000	1000	1000
HMR_0849	Glycosphingolipid metabolism	1000	1000	1000	1000
HMR_0852	Glycosphingolipid metabolism	1000	999	1000	1000
HMR_0855	Glycosphingolipid metabolism	1000	1000	1000	1000
HMR_0859	Glycosphingolipid metabolism	1000	1000	1000	1000
HMR_0875	Glycosphingolipid metabolism	999	1000	1000	1000
HMR_0876	Glycosphingolipid metabolism	1000	1000	1000	1000
HMR_0878	Glycosphingolipid metabolism	999	999	999	999
HMR_0889	Glycosphingolipid metabolism	999	999	999	999
HMR_0890	Glycosphingolipid metabolism	999	999	999	999
HMR_0906	Glycosphingolipid metabolism	599	600	600	599
HMR_0908	Glycosphingolipid metabolism	599	600	600	600
HMR_0909	Glycosphingolipid metabolism	599	600	600	600
HMR_0911	Glycosphingolipid metabolism	999	1000	1000	999
RE2677R_1	Glycosphingolipid metabolism	1000	999	999	999
FBA4	Glyoxylate and dicarboxylate metabolism	1000	999	1000	1000
GCALDD	Glyoxylate and dicarboxylate metabolism	1000	1000	1000	1000
GCALDDm	Glyoxylate and dicarboxylate metabolism	999	1000	1000	1000
GLXO1	Glyoxylate and dicarboxylate metabolism	1000	1000	1000	1000
GLYCLTDy	Glyoxylate and dicarboxylate metabolism	1000	1000	1000	1000
HPYRR2x_1	Glyoxylate and dicarboxylate metabolism	500	500	499	500
HPYRRy	Glyoxylate and dicarboxylate metabolism	1000	1000	1000	1000
KHK2	Glyoxylate and dicarboxylate metabolism	1000	1000	999	1000
BIDGLCURr	Heme degradation	1000	1000	999	999
BILIRED	Heme degradation	1000	1000	1000	1000
HOXG	Heme degradation	500	500	500	500
BILIRED2	Heme synthesis	1000	1000	1000	1000
CPPPGO	Heme synthesis	500	500	500	500
FCLTm	Heme synthesis	500	500	499	499
FE3R2e_1	Heme synthesis	499	500	500	500
HMBS	Heme synthesis	500	500	500	500
HMR_4772	Heme synthesis	500	500	500	500
PPBNGS	Heme synthesis	1000	1000	1000	1000
PPPGO2_1	Heme synthesis	499	499	499	499
PPPGOm	Heme synthesis	250	250	250	249
UPP3S	Heme synthesis	499	500	500	499
UPPDC1	Heme synthesis	499	500	500	499
GLCAASE1ly	Heparan sulfate degradation	39	39	39	39
GLCNACASE1ly	Heparan sulfate degradation	40	39	39	40
GLCNACASE2ly	Heparan sulfate degradation	40	39	39	40
GLCNACASE3ly	Heparan sulfate degradation	39	39	39	40
GLCNACASE4ly	Heparan sulfate degradation	39	39	39	40
GLCNACASE5ly	Heparan sulfate degradation	39	39	39	40
HS1ly	Heparan sulfate degradation	40	39	39	40
HS2ly	Heparan sulfate degradation	40	39	39	40
HS3ly	Heparan sulfate degradation	39	39	39	40
HS4ly	Heparan sulfate degradation	39	39	39	40
IDOAASE1ly	Heparan sulfate degradation	40	39	39	40
IDOAASE2ly	Heparan sulfate degradation	40	39	39	40
IDOAASE3ly	Heparan sulfate degradation	40	39	39	40
S2TASE1ly	Heparan sulfate degradation	39	39	39	40
S2TASE2ly	Heparan sulfate degradation	39	39	39	40
S6TASE1ly	Heparan sulfate degradation	40	40	39	39
S6TASE2ly	Heparan sulfate degradation	40	39	40	39
S6TASE3ly	Heparan sulfate degradation	40	39	39	39
HISDC	Histidine metabolism	1000	1000	0	1000
HISTASE	Histidine metabolism	999	999	999	999
IMACTD	Histidine metabolism	999	999	999	999
GLCAASE8ly	Hyaluronan metabolism	249	249	249	249
GLCAASE9ly	Hyaluronan metabolism	249	249	249	249
NACHEX27ly	Hyaluronan metabolism	249	249	249	249
HMR_6545	Inositol phosphate metabolism	1000	1000	1000	1000
HMR_6549	Inositol phosphate metabolism	1000	1000	1000	1000
HMR_6550	Inositol phosphate metabolism	1000	1000	1000	1000
HMR_6558	Inositol phosphate metabolism	1000	1000	1000	1000
HMR_6580	Inositol phosphate metabolism	1000	1000	1000	999
HMR_6583	Inositol phosphate metabolism	1000	1000	1000	1000
HMR_6584	Inositol phosphate metabolism	1000	999	999	1000
HMR_6595	Inositol phosphate metabolism	1000	1000	1000	1000
HMR_8395	Inositol phosphate metabolism	333	333	333	333
ITKPK	Inositol phosphate metabolism	1000	999	999	1000
MI1345PP	Inositol phosphate metabolism	1000	1000	1000	1000
MI134PP	Inositol phosphate metabolism	999	999	1000	1000
MI145PK	Inositol phosphate metabolism	1000	1000	1000	1000
MI145PP	Inositol phosphate metabolism	1000	1000	999	1000
MI14PP	Inositol phosphate metabolism	1000	1000	999	1000
MI1PP	Inositol phosphate metabolism	1000	1000	1000	1000
MI34PP	Inositol phosphate metabolism	1000	1000	1000	1000
MI3PP	Inositol phosphate metabolism	1000	1000	1000	1000
MI3PS	Inositol phosphate metabolism	1000	1000	1000	1000
MI4PP	Inositol phosphate metabolism	1000	1000	1000	1000
MITKP	Inositol phosphate metabolism	1000	1000	1000	1000
PI345P3P	Inositol phosphate metabolism	1000	1000	1000	1000
PI345P3Pn	Inositol phosphate metabolism	1000	1000	1000	1000
PI345P5P	Inositol phosphate metabolism	1000	1000	1000	1000
PI34P5K	Inositol phosphate metabolism	1000	1000	1000	1000
PI3P4K	Inositol phosphate metabolism	1000	1000	1000	1000
PI3P5K	Inositol phosphate metabolism	1000	1000	1000	1000
PI45P3K	Inositol phosphate metabolism	1000	1000	1000	1000
PI45P5P	Inositol phosphate metabolism	1000	1000	1000	1000
PI45PLC	Inositol phosphate metabolism	1000	1000	1000	1000
PI4P3K	Inositol phosphate metabolism	1000	1000	1000	1000
PI4PLC	Inositol phosphate metabolism	1000	1000	1000	1000
PI4PLCn	Inositol phosphate metabolism	1000	1000	1000	999
PI5P3K	Inositol phosphate metabolism	1000	1000	1000	1000
PI5P4K	Inositol phosphate metabolism	1000	1000	1000	1000
PIK3	Inositol phosphate metabolism	1000	1000	1000	1000
PIK5	Inositol phosphate metabolism	1000	1000	1000	1000
PIPLC	Inositol phosphate metabolism	1000	1000	1000	1000
PIPLCn	Inositol phosphate metabolism	999	999	1000	1000
PMI12346PH	Inositol phosphate metabolism	1000	1000	1000	999
PMI12346PHn	Inositol phosphate metabolism	1000	1000	1000	1000
PMI12346PS	Inositol phosphate metabolism	1000	1000	1000	1000
FUCASE2e	Keratan sulfate degradation	1000	1000	999	1000
FUCASE2ly	Keratan sulfate degradation	21	21	21	21
GALASE10ly	Keratan sulfate degradation	21	21	21	21
GALASE11ly	Keratan sulfate degradation	21	21	21	21
GALASE12ly	Keratan sulfate degradation	21	21	21	21
GALASE13ly	Keratan sulfate degradation	21	21	21	21
GALASE14ly	Keratan sulfate degradation	21	21	21	21
GALASE15ly	Keratan sulfate degradation	21	21	21	21
GALASE16ly	Keratan sulfate degradation	90	90	90	90
GALASE17ly	Keratan sulfate degradation	90	90	90	90
GALASE18ly	Keratan sulfate degradation	90	90	90	90
GALASE19ly	Keratan sulfate degradation	499	500	499	500
GALASE20ly	Keratan sulfate degradation	83	83	83	83
GALASE3ly	Keratan sulfate degradation	21	21	21	21
GALASE4ly	Keratan sulfate degradation	21	21	21	21
GALASE5ly	Keratan sulfate degradation	21	21	21	21
GALASE6ly	Keratan sulfate degradation	21	21	21	21
GALASE7ly	Keratan sulfate degradation	21	21	21	21
GALASE8ly	Keratan sulfate degradation	21	21	21	21
GALASE9ly	Keratan sulfate degradation	21	21	21	21
GASNASE3ly	Keratan sulfate degradation	21	21	21	21
HMR_7469	Keratan sulfate degradation	499	499	500	499
NACHEX10ly	Keratan sulfate degradation	21	21	21	21
NACHEX11ly	Keratan sulfate degradation	21	21	21	21
NACHEX12ly	Keratan sulfate degradation	21	21	21	21
NACHEX13ly	Keratan sulfate degradation	21	21	21	21
NACHEX14ly	Keratan sulfate degradation	21	21	21	21
NACHEX15ly	Keratan sulfate degradation	21	21	21	21
NACHEX16ly	Keratan sulfate degradation	21	21	21	21
NACHEX17ly	Keratan sulfate degradation	21	21	21	21
NACHEX18ly	Keratan sulfate degradation	21	21	21	21
NACHEX19ly	Keratan sulfate degradation	21	21	21	21
NACHEX20ly	Keratan sulfate degradation	21	21	21	21
NACHEX21ly	Keratan sulfate degradation	21	21	21	21
NACHEX22ly	Keratan sulfate degradation	21	21	21	21
NACHEX23ly	Keratan sulfate degradation	90	90	90	90
NACHEX24ly	Keratan sulfate degradation	90	90	90	90
NACHEX25ly	Keratan sulfate degradation	90	90	90	90
NACHEX26ly	Keratan sulfate degradation	83	83	83	83
NACHEXA10ly	Keratan sulfate degradation	21	21	21	21
NACHEXA11ly	Keratan sulfate degradation	21	21	21	21
NACHEXA12ly	Keratan sulfate degradation	21	21	21	21
NACHEXA13ly	Keratan sulfate degradation	21	21	21	21
NACHEXA14ly	Keratan sulfate degradation	21	21	21	21
NACHEXA15ly	Keratan sulfate degradation	21	21	21	21
NACHEXA16ly	Keratan sulfate degradation	21	21	21	21
NACHEXA17ly	Keratan sulfate degradation	21	21	21	21
NACHEXA18ly	Keratan sulfate degradation	21	21	21	21
NACHEXA19ly	Keratan sulfate degradation	21	21	21	21
NACHEXA20ly	Keratan sulfate degradation	90	90	90	90
NACHEXA21ly	Keratan sulfate degradation	90	90	90	90
NACHEXA22ly	Keratan sulfate degradation	83	83	83	83
NACHEXA9ly	Keratan sulfate degradation	21	21	21	21
NAGA2ly	Keratan sulfate degradation	500	499	499	500
S6TASE10ly	Keratan sulfate degradation	21	21	21	21
S6TASE11ly	Keratan sulfate degradation	21	21	21	21
S6TASE12ly	Keratan sulfate degradation	21	21	21	21
S6TASE13ly	Keratan sulfate degradation	21	21	21	21
S6TASE14ly	Keratan sulfate degradation	21	21	21	21
[truncated: 2,112 more rows]

## Sheet: OSD 127
Reaction	Metabolic Pathway	1G_1	1G_2	1G_3	subG_1	subG_2	subG_3
ASNS1	Alanine and aspartate metabolism	1000	999	1000	1000	1000	1000
ASPTA	Alanine and aspartate metabolism	0	0	0	0	0	0
ASPTAm	Alanine and aspartate metabolism	0	0	-1	0	-1	0
ARGSS	Alanine and aspartate metabolism	1000	1000	0	0	0	0
ACGAM6PS	Aminosugar metabolism	999	1000	1000	1000	1000	1000
ACGAMK	Aminosugar metabolism	1000	1000	1000	1000	1000	1000
ACGAMPM	Aminosugar metabolism	999	1000	999	1000	999	1000
ACNAM9PL	Aminosugar metabolism	1000	1000	1000	1000	1000	1000
ACNAM9PL2	Aminosugar metabolism	1000	1000	1000	1000	1000	1000
ACNAMPH	Aminosugar metabolism	1000	1000	1000	1000	1000	1000
ACNMCT	Aminosugar metabolism	1000	1000	1000	1000	1000	1000
AMANK	Aminosugar metabolism	1000	1000	1000	999	1000	1000
CMPSASn	Aminosugar metabolism	1000	999	1000	1000	999	1000
G6PDA	Aminosugar metabolism	1000	1000	1000	1000	1000	1000
GF6PTA	Aminosugar metabolism	1000	1000	1000	1000	1000	1000
HEX10	Aminosugar metabolism	1000	1000	1000	999	999	1000
HMR_4124	Aminosugar metabolism	66	66	66	66	66	66
UAG2EMA	Aminosugar metabolism	1000	1000	1000	1000	1000	1000
UAG4Ei	Aminosugar metabolism	0	0	0	0	0	0
UAGDP	Aminosugar metabolism	1000	1000	1000	1000	1000	1000
r0013	Aminosugar metabolism	500	500	499	499	499	500
r0113	Aminosugar metabolism	999	999	999	999	1000	999
r0363	Aminosugar metabolism	1000	1000	1000	999	1000	1000
r0364	Aminosugar metabolism	1000	1000	1000	1000	1000	1000
r0782	Aminosugar metabolism	733	933	733	733	733	733
AGDC	Aminosugar metabolism	0	1000	0	1000	0	0
HMR_1944	Androgen and estrogen synthesis and metabolism	999	999	874	999	999	875
HMR_1976	Androgen and estrogen synthesis and metabolism	1000	1000	1000	1000	999	1000
HMR_2016	Androgen and estrogen synthesis and metabolism	1000	1000	1000	1000	1000	1000
HMR_2018	Androgen and estrogen synthesis and metabolism	1000	1000	1000	999	1000	999
HMR_2029	Androgen and estrogen synthesis and metabolism	999	999	1000	0	1000	1000
HMR_2088	Androgen and estrogen synthesis and metabolism	0	0	0	0	0	0
HMR_2089	Androgen and estrogen synthesis and metabolism	0	0	0	0	0	0
RE2235R	Androgen and estrogen synthesis and metabolism	1000	1000	999	0	999	1000
HMR_0942	Arachidonic acid metabolism	1000	1000	1000	0	1000	1000
HMR_0946	Arachidonic acid metabolism	1000	1000	1000	0	1000	1000
HMR_0950	Arachidonic acid metabolism	1000	1000	1000	0	1000	1000
HMR_0954	Arachidonic acid metabolism	1000	1000	1000	0	1000	1000
HMR_0960	Arachidonic acid metabolism	1000	1000	1000	1000	1000	1000
HMR_0963	Arachidonic acid metabolism	999	1000	999	1000	1000	1000
HMR_0980	Arachidonic acid metabolism	0	0	0	0	0	0
RE3470M	Arachidonic acid metabolism	0	-1000	0	0	0	0
RE3476C	Arachidonic acid metabolism	0	0	0	0	0	0
RE3476M	Arachidonic acid metabolism	0	1000	0	0	0	0
HMR_0985	Arachidonic acid metabolism	1000	1000	1000	999	1000	1000
HMR_0986	Arachidonic acid metabolism	999	999	999	999	999	999
HMR_0987	Arachidonic acid metabolism	1000	1000	1000	1000	1000	1000
RE3470C	Arachidonic acid metabolism	0	0	0	0	0	0
4HGLSDm	Arginine and proline metabolism	1000	1000	1000	1000	1000	1000
ADMDC	Arginine and proline metabolism	1000	1000	1000	1000	1000	1000
APRTO2	Arginine and proline metabolism	1000	999	1000	999	1000	999
EHGLAT2m	Arginine and proline metabolism	1000	1000	1000	1000	1000	1000
EHGLATm	Arginine and proline metabolism	1000	999	1000	1000	1000	1000
HMR_4422	Arginine and proline metabolism	1000	1000	1000	1000	1000	1000
HMR_4777	Arginine and proline metabolism	1000	1000	1000	1000	1000	1000
HPROb	Arginine and proline metabolism	0	0	0	0	0	0
HPROx	Arginine and proline metabolism	0	0	0	0	0	0
HPROxm	Arginine and proline metabolism	0	-1	0	0	0	0
HPROym	Arginine and proline metabolism	1000	1000	1000	1000	1000	1000
MTAP	Arginine and proline metabolism	1000	1000	1000	1000	1000	1000
NABTNO	Arginine and proline metabolism	1000	999	999	1000	1000	999
P5CR	Arginine and proline metabolism	1000	1000	1000	1000	1000	1000
P5CRm	Arginine and proline metabolism	1000	1000	1000	1000	1000	1000
P5CRxm	Arginine and proline metabolism	999	999	1000	1000	1000	1000
PHCDm	Arginine and proline metabolism	1000	1000	1000	1000	1000	1000
PROAKGOX1	Arginine and proline metabolism	999	1000	999	1000	1000	999
PTRCAT1	Arginine and proline metabolism	1000	1000	1000	1000	1000	1000
r0686	Arginine and proline metabolism	0	0	0	0	0	0
ABUTD	Beta-Alanine metabolism	1000	1000	1000	1000	1000	999
BAMPPALDOX	Beta-Alanine metabolism	1000	1000	1000	1000	1000	999
HMR_4079	Beta-Alanine metabolism	1000	1000	1000	1000	1000	1000
NBAHH_ir	Beta-Alanine metabolism	1000	1000	1000	1000	1000	1000
r0283	Beta-Alanine metabolism	0	0	0	999	0	0
AMACR2p	Bile acid synthesis	1000	1000	999	1000	1000	1000
BAAT3x	Bile acid synthesis	1000	1000	999	1000	1000	1000
GMPS	Bile acid synthesis	1000	1000	1000	1000	1000	1000
HMR_1627	Bile acid synthesis	999	1000	999	1000	1000	1000
HMR_1635	Bile acid synthesis	1000	1000	1000	1000	1000	1000
HMR_1637	Bile acid synthesis	999	999	1000	1000	999	1000
HMR_1653	Bile acid synthesis	1000	1000	999	1000	999	1000
HMR_1706	Bile acid synthesis	1000	1000	1000	1000	1000	1000
HMR_1738	Bile acid synthesis	999	0	0	0	0	0
HMR_1739	Bile acid synthesis	999	0	0	0	0	0
HMR_1740	Bile acid synthesis	999	0	0	0	0	0
HMR_1741	Bile acid synthesis	833	0	0	0	0	0
HMR_1742	Bile acid synthesis	999	0	0	0	0	0
HMR_1743	Bile acid synthesis	833	0	0	0	0	0
HMR_1746	Bile acid synthesis	1000	0	0	0	0	0
HMR_1747	Bile acid synthesis	833	0	0	0	0	0
HMR_1748	Bile acid synthesis	1000	0	0	0	0	0
HMR_1749	Bile acid synthesis	833	0	0	0	0	0
HMR_1750	Bile acid synthesis	999	0	0	0	0	0
HMR_1751	Bile acid synthesis	833	0	0	0	0	0
HMR_1754	Bile acid synthesis	1000	0	0	0	0	0
HMR_1756	Bile acid synthesis	833	0	0	0	0	0
HMR_1760	Bile acid synthesis	1000	0	0	0	0	0
HMR_1761	Bile acid synthesis	833	0	0	0	0	0
HMR_1762	Bile acid synthesis	1000	0	0	0	0	0
HMR_1765	Bile acid synthesis	999	0	0	0	0	0
HSD17B42x_1	Bile acid synthesis	1000	1000	1000	1000	1000	1000
HSD17B4x	Bile acid synthesis	666	666	666	666	666	666
RE2626M	Bile acid synthesis	1	1000	1000	1000	1000	1000
RE3346C	Bile acid synthesis	-1000	0	0	0	0	0
RE3346M	Bile acid synthesis	1000	1000	1000	1000	1000	1000
SCP2x_1	Bile acid synthesis	142	142	142	142	142	142
SCP3x	Bile acid synthesis	1000	1000	1000	1000	1000	1000
SCPx	Bile acid synthesis	1000	999	1000	999	999	999
VLCSp	Bile acid synthesis	999	1000	999	1000	1000	999
VLCSr	Bile acid synthesis	1000	1000	999	999	999	1000
r0688	Bile acid synthesis	1	0	0	0	0	1
r0698	Bile acid synthesis	1000	1000	1000	1000	1000	1000
r0706	Bile acid synthesis	999	1000	999	1000	1000	1000
r0739	Bile acid synthesis	0	0	0	1	0	0
r0743	Bile acid synthesis	1000	1000	1000	1000	1000	1000
r0744	Bile acid synthesis	1000	1000	1000	1000	1000	1000
AKR1C42	Bile acid synthesis	1000	0	0	0	0	0
AKR1D2	Bile acid synthesis	1000	0	0	0	0	0
BAAT1x	Bile acid synthesis	1000	1000	1000	1000	1000	999
BAAT2x	Bile acid synthesis	1000	999	999	999	999	999
HMR_1681	Bile acid synthesis	999	0	0	0	0	0
HMR_1685	Bile acid synthesis	1000	0	0	0	0	0
HMR_1807	Bile acid synthesis	-1000	0	0	0	0	0
P45027A11m	Bile acid synthesis	999	0	0	0	0	0
P45027A12m	Bile acid synthesis	1000	0	0	0	0	0
P45027A13m	Bile acid synthesis	1000	0	0	0	0	0
P45027A14m	Bile acid synthesis	1000	0	0	0	0	0
P45027A15m	Bile acid synthesis	1000	0	0	0	0	0
P45027A16m	Bile acid synthesis	1000	0	0	0	0	0
P45027A1m	Bile acid synthesis	1000	0	0	0	0	0
RE1804M	Bile acid synthesis	-1000	1	0	1	1	1
RE1807M	Bile acid synthesis	-1000	1	0	1	0	1
RE1834C	Bile acid synthesis	1000	1000	1000	1000	1000	1000
RE2625M	Bile acid synthesis	0	0	0	0	0	0
RE3251M	Bile acid synthesis	1000	0	0	0	0	0
r0629	Bile acid synthesis	0	0	0	0	0	0
r0630	Bile acid synthesis	0	0	0	0	0	0
r0741	Bile acid synthesis	999	0	0	0	0	0
r0750	Bile acid synthesis	0	0	0	0	0	0
BAAT4x_cho	Bile acid synthesis	0	1000	1000	1000	1000	1000
BAAT5x	Bile acid synthesis	0	0	-1	0	0	0
RE1834M	Bile acid synthesis	0	1000	999	1000	999	999
RE1835C	Bile acid synthesis	0	1000	1000	1000	1000	1000
RE1845C	Bile acid synthesis	0	0	0	0	0	0
RE2649M	Bile acid synthesis	0	1000	1000	1000	1000	1000
VLCS2p	Bile acid synthesis	0	1000	1000	1000	1000	999
r0797	Bile acid synthesis	0	-1	0	0	0	0
BACCL	Biotin metabolism	1000	1000	1000	1000	1000	999
BACCLm	Biotin metabolism	1000	1000	999	999	999	999
BTND1	Biotin metabolism	1000	999	999	1000	1000	999
BTND1n	Biotin metabolism	1000	1000	999	999	1000	1000
BTNDm	Biotin metabolism	1000	1000	1000	1000	1000	1000
BTNPL	Biotin metabolism	1000	1000	1000	1000	1000	1000
BTNPLm	Biotin metabolism	999	1000	1000	999	999	999
ABO9g	Blood group synthesis	55	55	55	55	55	55
B3GNT11g	Blood group synthesis	111	111	111	111	111	111
B3GNT12g	Blood group synthesis	66	66	66	66	66	66
B3GNT310g	Blood group synthesis	166	111	111	111	111	166
B3GNT312g	Blood group synthesis	111	111	111	111	111	111
B3GNT314g	Blood group synthesis	55	55	55	55	55	55
B3GNT315g	Blood group synthesis	66	66	66	66	66	66
B3GNT51g	Blood group synthesis	166	200	111	111	111	166
FUT18g	Blood group synthesis	55	55	55	55	55	55
FUT910g	Blood group synthesis	66	66	66	66	66	66
FUT911g	Blood group synthesis	66	66	66	66	66	66
FUT99g	Blood group synthesis	66	66	66	66	66	66
GCNTg	Blood group synthesis	55	55	55	55	55	55
ST3GAL62g	Blood group synthesis	111	111	111	111	111	111
ST3GAL61g	Blood group synthesis	166	0	0	0	0	166
ST8SIA56g	Blood group synthesis	166	0	0	0	0	166
FUT12g	Blood group synthesis	0	199	0	0	0	0
FUT34g	Blood group synthesis	0	166	0	0	0	0
FUT98g	Blood group synthesis	0	111	0	0	0	0
HMR_8271	Blood group synthesis	0	199	0	0	0	0
3HBCDm	Butanoate metabolism	999	1000	1000	1000	1000	1000
ACOAD1fm	Butanoate metabolism	1000	1000	1000	1000	1000	1000
ITCOAL1m	C5-branched dibasic acid metabolism	-1000	-1000	-1000	-1000	-1000	-1000
ITCOALm	C5-branched dibasic acid metabolism	1000	1000	1000	1000	999	1000
MECOALm	C5-branched dibasic acid metabolism	1000	1000	1000	999	1000	1000
MECOAS1m	C5-branched dibasic acid metabolism	-1000	-1000	-1000	-1000	-1000	-1000
ACACT1x	Cholesterol metabolism	1000	1000	1000	1000	1000	1000
C14STR	Cholesterol metabolism	222	222	222	222	222	222
C14STRr	Cholesterol metabolism	214	214	142	214	214	142
C3STDH1	Cholesterol metabolism	222	222	222	222	222	222
C3STDH1Pr	Cholesterol metabolism	214	214	142	214	214	142
C3STDH1r	Cholesterol metabolism	214	214	142	214	214	142
C3STKR2r	Cholesterol metabolism	214	214	142	214	214	142
C4STMO1r	Cholesterol metabolism	187	187	124	187	187	125
C4STMO2Pr	Cholesterol metabolism	214	214	142	214	214	142
C4STMO2r	Cholesterol metabolism	214	214	142	214	214	142
CHLSTD78I	Cholesterol metabolism	222	222	222	222	222	222
CHLSTI_1	Cholesterol metabolism	222	222	222	222	222	222
CHOLESACATc_1	Cholesterol metabolism	1000	1000	1000	1000	1000	1000
DHCR241r	Cholesterol metabolism	214	214	142	214	214	142
DHCR242r	Cholesterol metabolism	1000	1000	1000	999	999	1000
DHCR243r	Cholesterol metabolism	1000	1000	999	1000	1000	1000
DHCR71r	Cholesterol metabolism	1000	1000	1000	1000	1000	1000
DHCR72r	Cholesterol metabolism	1000	999	1000	1000	1000	1000
DMATT	Cholesterol metabolism	444	444	444	444	444	444
DMATTx	Cholesterol metabolism	444	444	444	444	444	444
DPMVDx	Cholesterol metabolism	333	333	333	333	333	333
DSMSTOLR	Cholesterol metabolism	1000	1000	1000	1000	1000	1000
EBP1r	Cholesterol metabolism	214	214	142	214	214	142
EBP2r	Cholesterol metabolism	214	214	142	214	214	142
GRTT	Cholesterol metabolism	444	444	444	444	444	444
GRTTx	Cholesterol metabolism	444	444	444	444	444	444
HMGCOAR	Cholesterol metabolism	0	0	0	0	0	0
HMGCOARx	Cholesterol metabolism	1000	1000	1000	1000	1000	1000
HMGCOAS	Cholesterol metabolism	-1000	-1000	-1000	-1000	-1000	-1000
HMGCOASm	Cholesterol metabolism	-1000	-1000	-1000	-1000	-1000	-1000
HMGLm	Cholesterol metabolism	1000	1000	0	1000	1000	1000
HMGLx	Cholesterol metabolism	999	1000	0	1000	999	999
HMR_1465	Cholesterol metabolism	-222	-222	-222	-222	-222	-222
HMR_1467	Cholesterol metabolism	222	222	222	222	222	222
HMR_1477	Cholesterol metabolism	222	222	222	222	222	222
HMR_1478	Cholesterol metabolism	222	222	222	222	222	222
HMR_1479	Cholesterol metabolism	222	222	222	222	222	222
HMR_1490	Cholesterol metabolism	222	222	222	222	222	222
HMR_1493	Cholesterol metabolism	222	222	222	222	222	222
HMR_1494	Cholesterol metabolism	222	222	222	222	222	222
HMR_1495	Cholesterol metabolism	222	222	222	222	222	222
HMR_1500	Cholesterol metabolism	222	222	222	222	222	222
HMR_1502	Cholesterol metabolism	222	222	222	222	222	222
HMR_1503	Cholesterol metabolism	222	222	222	222	222	222
HMR_1504	Cholesterol metabolism	222	222	222	222	222	222
HMR_1505	Cholesterol metabolism	222	222	222	222	222	222
HMR_1509	Cholesterol metabolism	222	222	222	222	222	222
HMR_1516	Cholesterol metabolism	222	222	222	222	222	222
HMR_1536	Cholesterol metabolism	222	222	222	222	222	222
HMR_1538	Cholesterol metabolism	222	222	222	222	222	222
HMR_1539	Cholesterol metabolism	222	222	222	222	222	222
HMR_1540	Cholesterol metabolism	222	222	222	222	222	222
HMR_1543	Cholesterol metabolism	222	222	222	222	222	222
HMR_1544	Cholesterol metabolism	222	222	222	222	222	222
HMR_1545	Cholesterol metabolism	222	222	222	222	222	222
HMR_1546	Cholesterol metabolism	222	222	222	222	222	222
HMR_1547	Cholesterol metabolism	222	222	222	222	222	222
HMR_1548	Cholesterol metabolism	222	222	222	222	222	222
HMR_1549	Cholesterol metabolism	222	222	222	222	222	222
HMR_1550	Cholesterol metabolism	222	222	222	222	222	222
HMR_1551	Cholesterol metabolism	222	222	222	222	222	222
HMR_1552	Cholesterol metabolism	222	222	222	222	222	222
HMR_1557	Cholesterol metabolism	1000	1000	1000	1000	1000	1000
HMR_1565	Cholesterol metabolism	1000	1000	1000	1000	1000	1000
HMR_3625	Cholesterol metabolism	1000	1000	1000	1000	1000	1000
HMR_3626	Cholesterol metabolism	1000	999	1000	999	999	1000
HMR_3627	Cholesterol metabolism	1000	1000	1000	1000	1000	999
HMR_3628	Cholesterol metabolism	1000	1000	999	999	999	1000
HMR_3629	Cholesterol metabolism	1000	1000	1000	1000	1000	999
HMR_3630	Cholesterol metabolism	1000	1000	999	999	999	1000
HMR_3631	Cholesterol metabolism	1000	1000	1000	1000	1000	999
HMR_3633	Cholesterol metabolism	1000	1000	999	999	999	1000
HMR_3635	Cholesterol metabolism	1000	1000	1000	1000	1000	999
HMR_3636	Cholesterol metabolism	1000	1000	999	999	999	1000
HMR_3637	Cholesterol metabolism	1000	1000	1000	1000	1000	999
HMR_3639	Cholesterol metabolism	1000	1000	999	999	999	1000
HMR_3640	Cholesterol metabolism	1000	1000	1000	1000	1000	999
HMR_3642	Cholesterol metabolism	1000	1000	999	999	999	1000
HMR_3644	Cholesterol metabolism	1000	1000	1000	1000	1000	999
HMR_3645	Cholesterol metabolism	1000	1000	999	999	999	1000
HMR_3646	Cholesterol metabolism	1000	1000	1000	1000	1000	999
HMR_3647	Cholesterol metabolism	1000	1000	999	999	999	1000
HMR_3648	Cholesterol metabolism	1000	1000	1000	1000	1000	999
HMR_3649	Cholesterol metabolism	1000	1000	999	999	999	1000
HMR_3650	Cholesterol metabolism	1000	1000	1000	1000	1000	999
HMR_3651	Cholesterol metabolism	1000	1000	999	999	999	1000
HMR_3652	Cholesterol metabolism	1000	1000	1000	1000	1000	999
HMR_3653	Cholesterol metabolism	999	999	999	1000	999	1000
HMR_3654	Cholesterol metabolism	1000	1000	1000	999	1000	999
HMR_3655	Cholesterol metabolism	999	1000	999	1000	1000	1000
HMR_3656	Cholesterol metabolism	1000	1000	1000	999	1000	999
HMR_3657	Cholesterol metabolism	999	1000	999	1000	1000	1000
HMR_3658	Cholesterol metabolism	1000	1000	1000	999	1000	999
HMR_3659	Cholesterol metabolism	999	1000	999	1000	1000	1000
HMR_3660	Cholesterol metabolism	1000	1000	1000	999	1000	999
HMR_3662	Cholesterol metabolism	1000	1000	999	1000	1000	1000
HMR_3663	Cholesterol metabolism	1000	1000	1000	1000	1000	1000
HMR_3664	Cholesterol metabolism	1000	1000	999	1000	999	1000
HMR_3665	Cholesterol metabolism	1000	1000	1000	1000	1000	999
HMR_3666	Cholesterol metabolism	1000	1000	999	1000	1000	1000
HMR_3667	Cholesterol metabolism	1000	1000	1000	1000	1000	1000
HMR_3668	Cholesterol metabolism	1000	1000	999	1000	1000	1000
HMR_3669	Cholesterol metabolism	1000	1000	1000	1000	1000	999
HMR_3670	Cholesterol metabolism	1000	1000	999	1000	1000	1000
HMR_3675	Cholesterol metabolism	999	1000	1000	1000	999	1000
HMR_3677	Cholesterol metabolism	1000	1000	1000	1000	1000	1000
HMR_3678	Cholesterol metabolism	1000	1000	1000	1000	1000	999
HMR_3679	Cholesterol metabolism	1000	1000	1000	1000	1000	1000
HMR_3680	Cholesterol metabolism	1000	1000	1000	1000	1000	999
HMR_3681	Cholesterol metabolism	1000	1000	1000	1000	1000	1000
HMR_3682	Cholesterol metabolism	1000	1000	1000	1000	1000	999
HMR_3684	Cholesterol metabolism	1000	1000	1000	1000	1000	1000
HMR_3685	Cholesterol metabolism	1000	1000	1000	1000	999	1000
HMR_3686	Cholesterol metabolism	1000	1000	1000	1000	999	1000
HMR_3687	Cholesterol metabolism	1000	1000	1000	1000	999	999
HMR_3688	Cholesterol metabolism	1000	1000	1000	1000	999	1000
HMR_3689	Cholesterol metabolism	1000	1000	1000	1000	999	999
HMR_3690	Cholesterol metabolism	1000	1000	1000	1000	999	1000
HMR_3692	Cholesterol metabolism	1000	1000	1000	1000	999	1000
HMR_3694	Cholesterol metabolism	1000	1000	1000	1000	1000	1000
HMR_3695	Cholesterol metabolism	1000	1000	1000	1000	999	999
HMR_3696	Cholesterol metabolism	1000	1000	1000	1000	999	1000
HMR_3698	Cholesterol metabolism	1000	1000	1000	1000	999	999
HMR_3699	Cholesterol metabolism	1000	1000	1000	1000	1000	1000
HMR_3701	Cholesterol metabolism	1000	1000	1000	1000	999	999
HMR_3703	Cholesterol metabolism	1000	1000	1000	1000	999	1000
HMR_3704	Cholesterol metabolism	1000	1000	1000	1000	999	999
HMR_3705	Cholesterol metabolism	1000	1000	1000	1000	999	1000
HMR_3706	Cholesterol metabolism	1000	1000	1000	1000	999	999
HMR_3707	Cholesterol metabolism	1000	1000	1000	1000	1000	1000
HMR_3708	Cholesterol metabolism	1000	1000	1000	1000	999	999
HMR_3709	Cholesterol metabolism	1000	1000	1000	1000	999	1000
HMR_3710	Cholesterol metabolism	1000	1000	1000	1000	1000	1000
HMR_3711	Cholesterol metabolism	1000	1000	1000	1000	999	1000
HMR_3712	Cholesterol metabolism	999	1000	1000	1000	999	1000
HMR_3713	Cholesterol metabolism	1000	999	1000	1000	999	1000
HMR_3714	Cholesterol metabolism	999	1000	1000	1000	1000	1000
HMR_3715	Cholesterol metabolism	1000	1000	1000	1000	999	1000
HMR_3716	Cholesterol metabolism	999	1000	1000	1000	1000	1000
HMR_3717	Cholesterol metabolism	1000	1000	1000	1000	999	1000
HMR_3718	Cholesterol metabolism	999	1000	1000	1000	1000	1000
HMR_3719	Cholesterol metabolism	1000	1000	1000	1000	999	1000
HMR_3721	Cholesterol metabolism	999	999	1000	1000	999	1000
HMR_3722	Cholesterol metabolism	1000	1000	1000	1000	999	1000
HMR_3723	Cholesterol metabolism	1000	999	1000	1000	999	1000
HMR_3724	Cholesterol metabolism	1000	1000	1000	1000	999	999
HMR_3725	Cholesterol metabolism	1000	1000	1000	1000	1000	1000
HMR_3726	Cholesterol metabolism	1000	1000	1000	1000	999	1000
HMR_3727	Cholesterol metabolism	1000	1000	1000	1000	1000	1000
HMR_3728	Cholesterol metabolism	1000	1000	1000	1000	1000	1000
HMR_3729	Cholesterol metabolism	1000	1000	1000	1000	1000	1000
HMR_3734	Cholesterol metabolism	1000	999	1000	999	1000	1000
HMR_3736	Cholesterol metabolism	1000	999	1000	1000	999	1000
HMR_3737	Cholesterol metabolism	1000	999	1000	1000	999	1000
HMR_3738	Cholesterol metabolism	1000	1000	1000	1000	999	1000
HMR_3739	Cholesterol metabolism	1000	999	1000	1000	999	1000
HMR_3740	Cholesterol metabolism	1000	1000	1000	1000	999	1000
HMR_3741	Cholesterol metabolism	1000	999	1000	1000	999	1000
IPDDIx	Cholesterol metabolism	444	444	444	444	444	444
LNS14DMr	Cholesterol metabolism	214	214	142	214	214	142
LNSTLS	Cholesterol metabolism	222	222	222	222	222	222
LNSTLSr	Cholesterol metabolism	222	222	222	222	222	222
LSTO1r	Cholesterol metabolism	1000	1000	999	1000	1000	1000
LSTO2r	Cholesterol metabolism	1000	1000	1000	1000	1000	999
LTHSTRLOR	Cholesterol metabolism	1000	1000	1000	1000	1000	1000
MEVK1x	Cholesterol metabolism	333	333	333	333	333	333
PMEVKx	Cholesterol metabolism	333	333	333	333	333	333
RE3134C	Cholesterol metabolism	0	0	-222	0	0	-222
SMO	Cholesterol metabolism	222	222	222	222	222	222
SOAT12	Cholesterol metabolism	1000	1000	1000	1000	1000	1000
SQLEr	Cholesterol metabolism	222	222	222	222	222	222
SQLSr	Cholesterol metabolism	1000	1000	1000	1000	1000	1000
XOLEST183CEH	Cholesterol metabolism	444	999	444	0	0	0
r0170	Cholesterol metabolism	-778	-777	-778	-778	-778	-777
r0321	Cholesterol metabolism	1000	1000	999	1000	1000	1000
r0463	Cholesterol metabolism	-1000	-1000	-1000	-1000	-1000	-1000
r0575	Cholesterol metabolism	-778	-778	-777	-777	-778	-778
r0783	Cholesterol metabolism	786	786	858	786	786	858
r1380	Cholesterol metabolism	214	214	142	214	214	142
LCAT10e	Cholesterol metabolism	999	1000	0	1000	999	1000
LCAT11e	Cholesterol metabolism	999	1000	0	999	1000	999
LCAT12e	Cholesterol metabolism	1000	1000	0	1000	999	1000
LCAT13e	Cholesterol metabolism	999	1000	0	999	1000	999
LCAT14e	Cholesterol metabolism	1000	1000	0	1000	999	1000
LCAT15e	Cholesterol metabolism	999	1000	0	999	1000	999
LCAT16e	Cholesterol metabolism	1000	1000	0	1000	999	1000
LCAT17e	Cholesterol metabolism	1000	1000	0	1000	1000	1000
LCAT18e	Cholesterol metabolism	999	1000	0	999	999	999
LCAT19e	Cholesterol metabolism	1000	1000	0	1000	1000	1000
LCAT20e	Cholesterol metabolism	999	1000	0	999	999	999
LCAT21e	Cholesterol metabolism	1000	1000	0	1000	1000	1000
LCAT22e	Cholesterol metabolism	999	1000	0	999	999	999
LCAT23e	Cholesterol metabolism	999	999	0	1000	1000	1000
LCAT25e	Cholesterol metabolism	1000	1000	0	1000	1000	1000
LCAT27e	Cholesterol metabolism	1000	1000	0	1000	1000	999
LCAT29e	Cholesterol metabolism	1000	1000	0	1000	999	999
LCAT2e	Cholesterol metabolism	1000	1000	0	1000	1000	1000
LCAT30e	Cholesterol metabolism	999	1000	0	1000	999	1000
LCAT31e	Cholesterol metabolism	999	1000	0	1000	1000	999
LCAT32e	Cholesterol metabolism	1000	1000	0	1000	999	1000
LCAT33e	Cholesterol metabolism	999	1000	0	999	1000	999
LCAT34e	Cholesterol metabolism	1000	1000	0	1000	999	1000
LCAT35e	Cholesterol metabolism	999	1000	0	999	1000	999
LCAT36e	Cholesterol metabolism	1000	1000	0	1000	999	1000
LCAT37e	Cholesterol metabolism	999	1000	0	1000	1000	999
LCAT38e	Cholesterol metabolism	999	1000	0	999	999	999
LCAT39e	Cholesterol metabolism	1000	1000	0	1000	1000	1000
LCAT3e	Cholesterol metabolism	1000	1000	0	1000	1000	1000
LCAT40e	Cholesterol metabolism	1000	1000	0	1000	999	999
LCAT41e	Cholesterol metabolism	999	1000	0	1000	1000	1000
LCAT42e	Cholesterol metabolism	1000	1000	0	1000	999	1000
LCAT43e	Cholesterol metabolism	1000	1000	0	1000	1000	999
LCAT44e	Cholesterol metabolism	1000	1000	0	1000	999	1000
LCAT45e	Cholesterol metabolism	1000	1000	0	1000	1000	999
LCAT46e	Cholesterol metabolism	1000	1000	0	1000	999	1000
LCAT47e	Cholesterol metabolism	1000	1000	0	1000	1000	999
LCAT48e	Cholesterol metabolism	999	1000	0	999	999	1000
LCAT49e	Cholesterol metabolism	1000	1000	0	1000	999	999
LCAT4e	Cholesterol metabolism	1000	1000	0	1000	1000	1000
LCAT50e	Cholesterol metabolism	1000	1000	0	1000	999	1000
LCAT51e	Cholesterol metabolism	1000	1000	0	1000	1000	1000
LCAT52e	Cholesterol metabolism	999	1000	0	1000	999	999
LCAT53e	Cholesterol metabolism	999	1000	0	999	1000	999
LCAT54e	Cholesterol metabolism	1000	1000	0	1000	1000	1000
LCAT55e	Cholesterol metabolism	1000	1000	0	1000	1000	1000
LCAT56e	Cholesterol metabolism	1000	1000	0	1000	999	1000
LCAT57e	Cholesterol metabolism	999	1000	0	999	1000	1000
LCAT5e	Cholesterol metabolism	1000	1000	0	1000	1000	1000
LCAT6e	Cholesterol metabolism	999	1000	0	999	1000	1000
LCAT7e	Cholesterol metabolism	999	1000	0	999	1000	1000
LCAT8e	Cholesterol metabolism	999	1000	0	999	1000	1000
LCAT9e	Cholesterol metabolism	1000	1000	0	1000	1000	1000
XOLEST182CEH	Cholesterol metabolism	0	1000	444	0	0	0
XOLEST205CEH	Cholesterol metabolism	0	999	444	0	0	0
XOLEST226CEH	Cholesterol metabolism	0	999	444	0	0	0
GLCAASE4ly	Chondroitin sulfate degradation	100	100	100	99	100	100
GLCAASE5ly	Chondroitin sulfate degradation	99	100	100	100	99	100
GLCAASE6ly	Chondroitin sulfate degradation	74	83	74	74	83	74
GLCAASE7ly	Chondroitin sulfate degradation	63	76	63	63	76	63
IDOAASE4ly	Chondroitin sulfate degradation	88	90	88	88	90	88
NACHEX1ly	Chondroitin sulfate degradation	99	100	100	99	99	100
NACHEX2ly	Chondroitin sulfate degradation	99	100	100	100	99	100
NACHEX3ly	Chondroitin sulfate degradation	88	90	88	88	90	88
NACHEX4ly	Chondroitin sulfate degradation	100	99	99	99	99	100
NACHEX5ly	Chondroitin sulfate degradation	100	99	99	99	99	100
NACHEX6ly	Chondroitin sulfate degradation	74	83	74	74	83	74
NACHEX7ly	Chondroitin sulfate degradation	74	83	74	74	83	74
NACHEX8ly	Chondroitin sulfate degradation	63	76	63	63	76	63
NACHEX9ly	Chondroitin sulfate degradation	63	76	63	63	76	63
NACHEXA1ly	Chondroitin sulfate degradation	99	100	99	99	100	100
NACHEXA2ly	Chondroitin sulfate degradation	88	90	88	88	90	88
NACHEXA3ly	Chondroitin sulfate degradation	100	100	100	99	100	99
NACHEXA4ly	Chondroitin sulfate degradation	100	100	100	99	100	100
NACHEXA5ly	Chondroitin sulfate degradation	74	83	74	74	83	74
NACHEXA6ly	Chondroitin sulfate degradation	74	83	74	74	83	74
NACHEXA7ly	Chondroitin sulfate degradation	63	76	63	63	76	63
NACHEXA8ly	Chondroitin sulfate degradation	63	76	63	63	76	63
S2TASE3ly	Chondroitin sulfate degradation	88	90	88	88	90	88
S4TASE1ly	Chondroitin sulfate degradation	100	99	99	100	99	99
S4TASE2ly	Chondroitin sulfate degradation	100	99	99	99	99	100
S4TASE3ly	Chondroitin sulfate degradation	88	90	88	88	90	88
S4TASE4ly	Chondroitin sulfate degradation	63	76	63	63	76	63
S4TASE5ly	Chondroitin sulfate degradation	63	76	63	63	76	63
S6TASE4ly	Chondroitin sulfate degradation	100	100	100	99	99	100
S6TASE5ly	Chondroitin sulfate degradation	99	100	100	99	99	100
S6TASE6ly	Chondroitin sulfate degradation	74	83	74	74	83	74
S6TASE7ly	Chondroitin sulfate degradation	74	83	74	74	83	74
S6TASE8ly	Chondroitin sulfate degradation	63	76	63	63	76	63
S6TASE9ly	Chondroitin sulfate degradation	63	76	63	63	76	63
GALT2g	Chondroitin synthesis	71	71	71	71	71	71
GALTg	Chondroitin synthesis	71	71	71	71	71	71
GLCAE2g	Chondroitin synthesis	28	28	28	28	28	28
GLCAT2g	Chondroitin synthesis	71	71	71	71	71	71
GLCAT3g	Chondroitin synthesis	71	71	71	71	71	71
GLCAT4g	Chondroitin synthesis	62	62	62	62	62	62
GLCAT5g	Chondroitin synthesis	58	58	58	58	58	58
GLCAT6g	Chondroitin synthesis	28	28	28	28	28	28
GLCAT7g	Chondroitin synthesis	28	28	28	28	28	28
GLCAT8g	Chondroitin synthesis	28	28	28	28	28	28
GLCAT9g	Chondroitin synthesis	28	28	28	28	28	28
GLCATg	Chondroitin synthesis	71	71	71	71	71	71
GLCNACDASg	Chondroitin synthesis	28	28	28	28	28	28
GLCNACT1g	Chondroitin synthesis	28	28	28	28	28	28
GLCNACT2g	Chondroitin synthesis	28	28	28	28	28	28
GLCNACT3g	Chondroitin synthesis	28	28	28	28	28	28
GLCNACT4g	Chondroitin synthesis	28	28	28	28	28	28
GLCNACT5g	Chondroitin synthesis	28	28	28	28	28	28
S2T1g	Chondroitin synthesis	62	62	62	62	62	62
S2T2g	Chondroitin synthesis	62	62	62	62	62	62
S2T3g	Chondroitin synthesis	66	66	66	66	66	66
S2T4g	Chondroitin synthesis	28	28	28	28	28	28
S3T1g	Chondroitin synthesis	28	28	28	28	28	28
S3T2g	Chondroitin synthesis	28	28	28	28	28	28
S3T3g	Chondroitin synthesis	28	28	28	28	28	28
S4T1g	Chondroitin synthesis	71	71	71	71	71	71
S4T2g	Chondroitin synthesis	71	71	71	71	71	71
S4T3g	Chondroitin synthesis	58	58	58	58	58	58
S4T6g	Chondroitin synthesis	66	66	66	66	66	66
S6T19g	Chondroitin synthesis	71	71	71	71	71	71
S6T20g	Chondroitin synthesis	71	71	71	71	71	71
S6T21g	Chondroitin synthesis	62	62	62	62	62	62
S6T23g	Chondroitin synthesis	58	58	58	58	58	58
S6T24g	Chondroitin synthesis	58	58	58	58	58	58
S6T25g	Chondroitin synthesis	28	28	28	28	28	28
XYLTer	Chondroitin synthesis	71	71	71	71	71	71
S6T22g	Chondroitin synthesis	0	0	58	0	0	58
ACITL	Citric acid cycle	1000	1000	1000	1000	1000	1000
ACONT	Citric acid cycle	0	0	0	0	0	0
ACONTm	Citric acid cycle	0	0	0	0	0	0
AKGDm	Citric acid cycle	1000	1000	1000	1000	1000	1000
ALATA_Lm	Citric acid cycle	1000	1000	1000	1000	1000	1000
CSm	Citric acid cycle	1000	1000	1000	1000	1000	1000
FUM	Citric acid cycle	0	0	0	0	0	0
FUMm	Citric acid cycle	0	0	0	0	0	0
ICDHym	Citric acid cycle	0	0	0	0	0	0
ICDHyp	Citric acid cycle	999	1000	999	999	1000	999
ICDHyr	Citric acid cycle	1000	1000	1000	1000	1000	1000
MDH	Citric acid cycle	0	0	0	0	0	0
MDHm	Citric acid cycle	0	0	0	0	0	0
SUCD1m	Citric acid cycle	0	0	0	0	0	0
SUCOAS1m	Citric acid cycle	0	0	0	0	0	0
SUCOASm	Citric acid cycle	0	0	0	0	0	0
r0509	Citric acid cycle	666	800	666	666	800	666
LAPCOAl	CoA catabolism	999	1000	1000	1000	1000	999
PNTEH	CoA catabolism	1000	1000	1000	1000	1000	1000
APNPT	CoA synthesis	1000	999	1000	1000	1000	1000
DPCOAK	CoA synthesis	1000	1000	1000	1000	1000	1000
DPCOAKm	CoA synthesis	999	1000	999	1000	999	999
PNTK	CoA synthesis	1000	1000	1000	1000	1000	1000
PPCDC	CoA synthesis	1000	999	1000	1000	1000	1000
PPNCL2	CoA synthesis	1000	1000	1000	1000	1000	1000
PPNCL3	CoA synthesis	1000	1000	999	999	999	999
PTPATi	CoA synthesis	1000	1000	1000	1000	1000	1000
PTPATim	CoA synthesis	1000	999	1000	1000	1000	1000
r0579	CoA synthesis	1000	999	1000	999	999	999
r0596	CoA synthesis	0	0	0	1000	1000	1000
DPCOAPP	CoA synthesis	1	0	0	0	1	0
4NPHSULT	Cytochrome metabolism	999	0	0	1000	0	0
PYRt2p	D-alanine metabolism	0	0	0	0	0	0
3HPVSTETCOAhcm	Drug metabolism	999	999	1000	1000	1000	1000
3HPVSTETCOAhcx	Drug metabolism	499	500	500	499	500	500
ATVACIDMCTtu	Drug metabolism	0	0	0	0	0	0
CRVSM1hr	Drug metabolism	999	999	1000	999	1000	1000
CRVSM23hr	Drug metabolism	1000	1000	1000	1000	1000	1000
CVM1GLUChc	Drug metabolism	999	999	1000	999	1000	1000
CVM23GLUChc	Drug metabolism	1000	1000	1000	1000	1000	1000
DEOXFVShc	Drug metabolism	1000	1000	999	1000	999	1000
PROFVSCOAhc	Drug metabolism	499	499	500	500	500	499
SMVACIDhep	Drug metabolism	1000	1000	1000	999	1000	999
SMVGLUChep	Drug metabolism	1000	1000	999	999	999	999
IBUP_RASCL1hep	Drug metabolism	0	0	999	0	0	1000
IBUP_Rshep	Drug metabolism	0	0	1000	0	0	1000
GGT5r	Eicosanoid metabolism	1000	999	999	1000	999	1000
HMR_1321	Eicosanoid metabolism	0	1	0	0	0	0
LTA4H	Eicosanoid metabolism	1000	999	1000	1000	1000	1000
LTC4Sr	Eicosanoid metabolism	999	1000	1000	999	1000	999
PGESc	Eicosanoid metabolism	999	1000	1000	1000	1000	1000
PGESr	Eicosanoid metabolism	-1000	0	0	0	0	0
RE3010M	Eicosanoid metabolism	1	0	1	0	0	0
RE3012C	Eicosanoid metabolism	-999	0	-1	0	0	-1
RE3012M	Eicosanoid metabolism	0	0	0	0	0	0
RE3432M	Eicosanoid metabolism	1000	1000	999	1000	1000	1000
RE3597X	Eicosanoid metabolism	0	1	0	0	0	-1
ALOX15	Eicosanoid metabolism	1000	1000	1000	1000	1000	1000
HMR_1388	Eicosanoid metabolism	1000	1000	1000	1000	1000	1000
PGISr	Eicosanoid metabolism	0	0	0	0	0	0
RE3012R	Eicosanoid metabolism	-1000	-1000	-666	-999	-1000	-666
RE3597C	Eicosanoid metabolism	0	0	0	0	0	0
CBR2	Eicosanoid metabolism	0	1000	0	0	0	0
RE3010C	Eicosanoid metabolism	0	-1000	0	0	0	0
RE3010X	Eicosanoid metabolism	0	0	0	0	0	0
RE3307C	Eicosanoid metabolism	0	0	0	0	0	0
RE3430C_1	Eicosanoid metabolism	0	-1000	0	0	0	0
RE3432C	Eicosanoid metabolism	0	0	0	0	0	0
RE3432X	Eicosanoid metabolism	0	0	0	0	0	0
RE3597M	Eicosanoid metabolism	0	0	0	0	0	0
ALOX52	Eicosanoid metabolism	0	0	1000	1000	1000	1000
P4504F122r	Eicosanoid metabolism	0	0	1000	999	1000	999
ACER12r	Exchange/demand reaction	999	1000	999	1000	1000	1000
ACER21g	Exchange/demand reaction	1000	1000	999	1000	1000	999
2MB2COAc	Fatty acid oxidation	1000	1000	999	999	1000	1000
3HADICOAx	Fatty acid oxidation	1000	1000	1000	1000	1000	1000
3HBCOARc	Fatty acid oxidation	999	999	1000	999	1000	999
3OHSEBCOAx	Fatty acid oxidation	1000	1000	1000	999	999	1000
3OHSUBCOAx	Fatty acid oxidation	1000	999	999	1000	1000	999
5EIPENCm	Fatty acid oxidation	1000	999	1000	999	1000	999
ACACT4m	Fatty acid oxidation	0	0	0	0	0	0
ACACT4p	Fatty acid oxidation	400	399	700	400	400	400
ACACT5m	Fatty acid oxidation	0	0	0	0	0	0
ACACT5p	Fatty acid oxidation	333	333	333	333	333	333
ACACT6m	Fatty acid oxidation	-1000	-1000	-999	-999	-1000	-1000
ACACT6p	Fatty acid oxidation	333	333	333	333	333	333
ACACT7m	Fatty acid oxidation	-1000	-999	-999	-999	-1000	-1000
ACACT7p	Fatty acid oxidation	333	333	333	333	333	333
ACACT8p	Fatty acid oxidation	1000	999	1000	999	1000	1000
ACACT9p	Fatty acid oxidation	1000	1000	1000	999	1000	1000
ACCOAC	Fatty acid oxidation	1000	1000	1000	1000	1000	1000
ACOADH100_m	Fatty acid oxidation	1000	1000	999	1000	1000	1000
ACOADH120_m	Fatty acid oxidation	1000	1000	1000	1000	1000	1000
ACOADH160_m	Fatty acid oxidation	1000	1000	1000	1000	1000	1000
ACOADH60_m	Fatty acid oxidation	1000	1000	1000	1000	1000	1000
ACOAO4p	Fatty acid oxidation	333	333	333	333	333	333
ACOAO5p	Fatty acid oxidation	333	333	333	333	333	333
ACOAO7p	Fatty acid oxidation	1000	1000	1000	1000	999	1000
ACOAO8p	Fatty acid oxidation	999	999	1000	1000	999	999
ACOAR5m	Fatty acid oxidation	1	1	1	1	0	0
ADPCOACROT	Fatty acid oxidation	-1000	-1000	-1000	-1000	-999	-999
ADRNCPT1	Fatty acid oxidation	1000	1000	1000	999	999	1000
ADRNCPT2	Fatty acid oxidation	1000	999	999	999	1000	1000
ARACHCPT1	Fatty acid oxidation	0	0	0	1	1	1
ARACHCPT2	Fatty acid oxidation	0	0	-1	-1	-1	0
C100CPT1	Fatty acid oxidation	999	1000	1000	1000	1000	1000
C101CPT1	Fatty acid oxidation	0	0	0	0	0	0
C102CPT1	Fatty acid oxidation	0	0	0	0	0	0
C10DCCACT	Fatty acid oxidation	-1000	-1000	-1000	-1000	-1000	-999
C10DCc	Fatty acid oxidation	1000	1000	1000	1000	1000	1000
C10OHc	Fatty acid oxidation	999	1000	1000	1000	1000	999
C120CPT1	Fatty acid oxidation	1000	0	0	1000	1000	0
C121CPT1	Fatty acid oxidation	0	0	0	0	0	0
C12DCACOT	Fatty acid oxidation	500	499	500	500	499	499
C12OHc	Fatty acid oxidation	999	1000	1000	1000	1000	999
C141ACBP	Fatty acid oxidation	999	999	1000	999	1000	999
C141CPT1	Fatty acid oxidation	0	0	0	0	0	0
C141OHc	Fatty acid oxidation	1000	999	1000	999	1000	1000
C142ACBP	Fatty acid oxidation	1000	1000	1000	999	999	999
C142CPT1	Fatty acid oxidation	0	0	0	0	0	0
C142OHc	Fatty acid oxidation	999	1000	999	1000	1000	1000
C14OHc	Fatty acid oxidation	999	1000	1000	1000	1000	1000
C160CPT1	Fatty acid oxidation	0	0	-1	0	1	0
C160CPT2	Fatty acid oxidation	0	0	0	0	0	0
C161CPT1	Fatty acid oxidation	0	0	0	0	0	0
C161CPT12	Fatty acid oxidation	667	667	667	667	667	667
C161CPT2	Fatty acid oxidation	-1	-1	-1	1	0	1
C161CPT22	Fatty acid oxidation	0	0	0	0	0	0
C161OHc	Fatty acid oxidation	1000	1000	1000	1000	999	1000
C162ACBP	Fatty acid oxidation	1000	999	999	1000	999	1000
C162OHc	Fatty acid oxidation	1000	1000	1000	1000	1000	999
C16DCc	Fatty acid oxidation	1000	1000	1000	1000	1000	1000
C16OHc	Fatty acid oxidation	1000	1000	1000	1000	1000	1000
C180CPT1	Fatty acid oxidation	0	0	0	0	0	0
C180CPT2	Fatty acid oxidation	0	0	1	0	-1	-1
C181CPT1	Fatty acid oxidation	0	0	0	0	0	0
C181CPT2	Fatty acid oxidation	-555	0	-666	-666	-666	-700
C181OHc	Fatty acid oxidation	999	1000	999	1000	1000	999
C182OHc	Fatty acid oxidation	1000	1000	1000	1000	1000	999
C18OHc	Fatty acid oxidation	1000	1000	999	1000	1000	1000
C204CPT1	Fatty acid oxidation	0	0	0	0	0	0
C204CPT2	Fatty acid oxidation	-1	0	-1	0	1	0
C226CPT1	Fatty acid oxidation	1000	1000	1000	1000	1000	1000
C226CPT2	Fatty acid oxidation	999	1000	1000	1000	1000	1000
C30CPT1	Fatty acid oxidation	-1	0	0	-1	0	0
C40CPT1	Fatty acid oxidation	1000	0	999	999	1000	1000
C4CRNCPT2	Fatty acid oxidation	0	0	0	0	0	0
C4OHc	Fatty acid oxidation	999	1000	1000	1000	999	1000
C50CPT1	Fatty acid oxidation	1000	1000	1000	1000	1000	1000
C51CPT1	Fatty acid oxidation	1000	1000	1000	1000	999	1000
C60CPT1	Fatty acid oxidation	999	999	0	1000	1000	999
C6DCCACT	Fatty acid oxidation	-1000	-1000	-1000	-1000	-999	-1000
C6DCc	Fatty acid oxidation	999	1000	1000	1000	1000	1000
C80CPT1	Fatty acid oxidation	1000	1000	1000	1000	1000	1000
C81CPT1	Fatty acid oxidation	0	0	0	0	0	0
C8DCc	Fatty acid oxidation	1000	1000	1000	1000	1000	1000
CLPNDCPT1	Fatty acid oxidation	454	545	545	545	545	636
CLPNDCPT2	Fatty acid oxidation	454	545	545	545	545	636
CSNAT3x	Fatty acid oxidation	1000	1000	999	1000	999	1000
CSNATr	Fatty acid oxidation	1	0	0	0	1	-1
DCATDc	Fatty acid oxidation	1000	1000	1000	1000	1000	1000
DCIm	Fatty acid oxidation	-1000	-1000	-1000	-1000	-1000	-1000
DCSPTN1CPT1	Fatty acid oxidation	1000	1000	1000	1000	1000	1000
DCSPTN1CPT2	Fatty acid oxidation	999	1000	999	999	1000	999
DLNLCGCPT1	Fatty acid oxidation	1000	1000	1000	1000	1000	1000
DLNLCGCPT2	Fatty acid oxidation	999	1000	1000	1000	999	999
DOCO13EFATP	Fatty acid oxidation	1000	1000	1000	1000	1000	1000
ECOAH4p	Fatty acid oxidation	-400	-400	-699	-400	-400	-399
ECOAH5p	Fatty acid oxidation	-333	-333	-333	-333	-333	-333
EIC21114TRc	Fatty acid oxidation	999	1000	1000	1000	999	1000
EICOSTETCPT1	Fatty acid oxidation	1000	1000	999	1000	1000	999
EICOSTETCPT2	Fatty acid oxidation	1000	1000	1000	999	999	1000
ELAIDCPT1	Fatty acid oxidation	0	0	0	0	0	0
ELAIDCPT2	Fatty acid oxidation	-1	0	-1	0	-1	-1
ETF	Fatty acid oxidation	666	800	666	666	800	666
ETFQO	Fatty acid oxidation	666	800	666	666	800	666
FACOAE140	Fatty acid oxidation	1000	1000	1000	1000	1000	1000
FACOAE1836Z9Z12Z	Fatty acid oxidation	1000	999	1000	1000	1000	1000
FACOAE1839Z12Z15Z	Fatty acid oxidation	1000	1000	1000	1000	1000	1000
FACOAL140	Fatty acid oxidation	1000	1000	1000	1000	1000	1000
FACOAL150	Fatty acid oxidation	816	1000	1000	1000	1000	1000
FACOAL160	Fatty acid oxidation	1000	1000	1000	1000	1000	1000
FACOAL170	Fatty acid oxidation	1000	1000	1000	1000	1000	1000
FACOAL180	Fatty acid oxidation	1000	1000	1000	1000	1000	1000
FACOAL181	Fatty acid oxidation	1000	1000	1000	1000	1000	1000
FACOAL204	Fatty acid oxidation	1000	1000	1000	1000	1000	1000
FACOAL206	Fatty acid oxidation	1000	1000	1000	1000	1000	1000
FACOAL244_1	Fatty acid oxidation	999	1000	1000	1000	1000	1000
FACOAL245_1	Fatty acid oxidation	999	1000	1000	1000	1000	1000
FACOAL245_2	Fatty acid oxidation	999	1000	1000	1000	1000	1000
FACOAL246_1	Fatty acid oxidation	1000	1000	1000	1000	1000	1000
FACOAL80	Fatty acid oxidation	1000	999	1000	999	1000	999
FAOXC10080m	Fatty acid oxidation	1000	1000	1000	1000	1000	1000
FAOXC10080x	Fatty acid oxidation	333	333	333	333	333	333
FAOXC101C102m	Fatty acid oxidation	833	999	1000	1000	1000	999
FAOXC101C102x	Fatty acid oxidation	999	1000	1000	1000	1000	999
FAOXC101C8m	Fatty acid oxidation	1000	1000	1000	1000	1000	1000
FAOXC101C8x	Fatty acid oxidation	399	399	699	399	399	399
FAOXC101x	Fatty acid oxidation	400	400	666	399	400	399
FAOXC102C101m	Fatty acid oxidation	833	999	1000	999	1000	1000
FAOXC102C101x	Fatty acid oxidation	363	363	599	363	363	363
FAOXC102C103m	Fatty acid oxidation	714	857	857	857	857	980
FAOXC102C103x	Fatty acid oxidation	166	200	166	166	166	166
FAOXC102C81m	Fatty acid oxidation	714	857	857	857	857	979
FAOXC102C81x	Fatty acid oxidation	166	200	166	166	166	166
FAOXC102m	Fatty acid oxidation	714	857	857	857	857	979
FAOXC102x	Fatty acid oxidation	166	200	166	166	166	166
FAOXC103C102m	Fatty acid oxidation	714	857	857	857	857	979
FAOXC103C102x	Fatty acid oxidation	166	200	166	166	166	166
FAOXC10C10OHm	Fatty acid oxidation	1000	999	999	1000	999	999
FAOXC11	Fatty acid oxidation	400	400	400	400	400	400
FAOXC11BRC9BRx	Fatty acid oxidation	285	285	285	285	285	285
FAOXC11C9m	Fatty acid oxidation	816	816	816	816	816	816
FAOXC120100m	Fatty acid oxidation	1000	1000	1000	1000	1000	1000
FAOXC120100x	Fatty acid oxidation	333	333	333	333	333	333
FAOXC121C101m	Fatty acid oxidation	999	1000	999	999	1000	1000
FAOXC121C10x	Fatty acid oxidation	333	333	333	333	333	333
FAOXC121x	Fatty acid oxidation	250	249	250	249	250	250
FAOXC122C101m	Fatty acid oxidation	833	999	999	999	1000	1000
FAOXC122m	Fatty acid oxidation	833	999	999	999	1000	999
FAOXC122x	Fatty acid oxidation	250	250	250	249	249	249
FAOXC123C102m	Fatty acid oxidation	714	857	857	857	857	979
FAOXC123C102x	Fatty acid oxidation	166	200	166	166	166	166
FAOXC123m	Fatty acid oxidation	714	857	857	857	857	980
FAOXC123x	Fatty acid oxidation	166	200	166	166	166	166
FAOXC12C12OHm	Fatty acid oxidation	1000	1000	1000	1000	1000	1000
FAOXC12DCc	Fatty acid oxidation	0	0	0	0	0	0
FAOXC13BRC11BRx	Fatty acid oxidation	285	285	285	285	285	285
FAOXC13C11m	Fatty acid oxidation	816	816	816	816	816	816
FAOXC140	Fatty acid oxidation	714	816	816	816	816	816
FAOXC140120m	Fatty acid oxidation	1000	1000	1000	1000	1000	1000
FAOXC140120x	Fatty acid oxidation	333	333	333	333	333	333
FAOXC141C121m	Fatty acid oxidation	999	1000	999	1000	999	1000
FAOXC141C141OHm	Fatty acid oxidation	999	999	999	999	999	1000
FAOXC142C122m	Fatty acid oxidation	833	999	1000	1000	999	999
FAOXC142C122x	Fatty acid oxidation	250	249	250	249	250	250
FAOXC142C142OHm	Fatty acid oxidation	999	1000	999	999	1000	1000
FAOXC143C123m	Fatty acid oxidation	714	857	857	857	857	980
FAOXC143C123x	Fatty acid oxidation	166	199	166	166	166	166
FAOXC14C14OHm	Fatty acid oxidation	1000	1000	1000	1000	1000	1000
FAOXC14DCC12DCx	Fatty acid oxidation	499	500	500	500	500	500
FAOXC150m	Fatty acid oxidation	816	816	816	816	816	816
FAOXC15C13m	Fatty acid oxidation	816	816	816	816	816	816
FAOXC160	Fatty acid oxidation	555	700	666	666	666	699
FAOXC160140m	Fatty acid oxidation	1000	1000	1000	1000	1000	1000
FAOXC160140x	Fatty acid oxidation	249	250	249	250	249	250
FAOXC16080m	Fatty acid oxidation	833	1000	999	1000	999	1000
FAOXC16080x	Fatty acid oxidation	249	250	249	250	250	249
FAOXC161802m	Fatty acid oxidation	1000	1000	1000	1000	1000	1000
FAOXC16180m	Fatty acid oxidation	1000	1000	1000	1000	1000	1000
FAOXC161C141m	Fatty acid oxidation	1000	1000	1000	1000	1000	1000
FAOXC161C161OHm	Fatty acid oxidation	1000	1000	1000	1000	1000	1000
FAOXC162C142m	Fatty acid oxidation	833	999	999	999	1000	999
FAOXC162C162OHm	Fatty acid oxidation	999	1000	999	1000	999	1000
FAOXC163C142x	Fatty acid oxidation	250	250	250	250	249	249
FAOXC163C143m	Fatty acid oxidation	714	857	857	857	857	979
FAOXC163C164Gm	Fatty acid oxidation	833	999	1000	999	999	999
FAOXC163C164x	Fatty acid oxidation	249	249	249	250	249	249
FAOXC163GC142m	Fatty acid oxidation	833	999	1000	1000	1000	999
FAOXC163Gm	Fatty acid oxidation	833	999	1000	1000	1000	999
FAOXC163x	Fatty acid oxidation	249	250	249	249	250	249
FAOXC164C143m	Fatty acid oxidation	714	857	857	857	857	980
FAOXC164C143x	Fatty acid oxidation	166	199	166	166	166	166
FAOXC164C163x	Fatty acid oxidation	250	249	249	249	250	250
FAOXC164C165m	Fatty acid oxidation	714	857	857	857	857	979
FAOXC164C165x	Fatty acid oxidation	166	199	166	166	166	166
FAOXC164GC163m	Fatty acid oxidation	833	1000	999	1000	999	999
FAOXC164m	Fatty acid oxidation	714	857	857	857	857	980
FAOXC164x	Fatty acid oxidation	166	200	166	166	166	166
FAOXC165C164m	Fatty acid oxidation	714	857	857	857	857	980
FAOXC165C164x	Fatty acid oxidation	166	200	166	166	166	166
FAOXC16Brx	Fatty acid oxidation	1000	1000	1000	1000	1000	1000
FAOXC16C16OHm	Fatty acid oxidation	1000	1000	1000	999	1000	999
FAOXC16DCC14DCx	Fatty acid oxidation	499	500	500	500	499	499
FAOXC16DCr	Fatty acid oxidation	999	1000	999	999	999	1000
FAOXC170150m	Fatty acid oxidation	700	1000	1000	999	1000	1000
FAOXC170m	Fatty acid oxidation	700	699	699	700	699	699
FAOXC180	Fatty acid oxidation	1000	1000	1000	1000	1000	1000
FAOXC180x	Fatty acid oxidation	999	999	1000	1000	1000	1000
FAOXC1811601m	Fatty acid oxidation	833	999	1000	1000	999	1000
FAOXC1811602m_1	Fatty acid oxidation	833	999	999	1000	1000	999
FAOXC1811603m	Fatty acid oxidation	833	999	1000	999	1000	1000
FAOXC181C161m	Fatty acid oxidation	1000	999	999	999	1000	999
FAOXC181C181OHm	Fatty acid oxidation	1000	999	1000	999	1000	999
FAOXC182806m	Fatty acid oxidation	833	999	1000	1000	1000	1000
FAOXC18280m	Fatty acid oxidation	833	999	1000	1000	1000	1000
FAOXC182C162m	Fatty acid oxidation	833	999	1000	999	1000	999
FAOXC182C182OHm	Fatty acid oxidation	999	1000	1000	1000	1000	1000
FAOXC183803m	Fatty acid oxidation	833	999	1000	999	1000	1000
FAOXC183806m	Fatty acid oxidation	499	500	499	500	499	499
FAOXC183806x	Fatty acid oxidation	363	363	363	363	363	363
FAOXC183C163Gm	Fatty acid oxidation	833	999	999	1000	1000	999
FAOXC183C163m	Fatty acid oxidation	1000	1000	999	999	999	999
FAOXC18480m	Fatty acid oxidation	833	1000	1000	1000	999	1000
FAOXC18480x	Fatty acid oxidation	500	500	571	500	500	499
FAOXC184C163m	Fatty acid oxidation	625	750	750	750	750	875
FAOXC184C163x	Fatty acid oxidation	250	249	250	250	249	250
FAOXC184C164m	Fatty acid oxidation	714	857	857	857	857	979
FAOXC184C164x	Fatty acid oxidation	166	199	166	166	166	166
FAOXC184m	Fatty acid oxidation	625	749	750	750	750	874
FAOXC184x	Fatty acid oxidation	250	250	250	250	250	250
FAOXC185C164m	Fatty acid oxidation	555	666	666	666	666	777
FAOXC185m	Fatty acid oxidation	555	666	666	666	666	777
FAOXC18C18OHm	Fatty acid oxidation	999	999	1000	1000	999	1000
FAOXC200180m	Fatty acid oxidation	1000	1000	1000	1000	1000	1000
FAOXC200180x	Fatty acid oxidation	999	1000	1000	1000	999	999
FAOXC2031836m	Fatty acid oxidation	1000	1000	999	999	1000	1000
FAOXC204	Fatty acid oxidation	499	599	600	600	599	700
FAOXC204184m	Fatty acid oxidation	999	1000	999	1000	1000	999
FAOXC204C184m	Fatty acid oxidation	625	750	749	750	749	874
FAOXC204C205x	Fatty acid oxidation	250	249	249	250	250	249
FAOXC2051843m	Fatty acid oxidation	1000	1000	1000	1000	1000	1000
FAOXC2051843x	Fatty acid oxidation	500	499	500	500	499	500
FAOXC205C184x	Fatty acid oxidation	249	250	249	249	250	249
FAOXC205C185m	Fatty acid oxidation	555	666	666	666	666	777
FAOXC2242046m	Fatty acid oxidation	999	999	999	1000	1000	999
FAOXC2242046x	Fatty acid oxidation	999	999	999	1000	999	1000
FAOXC2251836m	Fatty acid oxidation	1000	999	1000	999	1000	999
FAOXC2251836x	Fatty acid oxidation	499	500	500	499	499	499
FAOXC2252053m	Fatty acid oxidation	1000	999	1000	999	999	1000
FAOXC2252053x	Fatty acid oxidation	999	1000	999	1000	1000	1000
FAOXC225C204m	Fatty acid oxidation	625	750	749	750	750	875
FAOXC225C204x	Fatty acid oxidation	250	249	250	250	250	250
FAOXC225C226m	Fatty acid oxidation	625	749	749	749	749	874
FAOXC225C226x	Fatty acid oxidation	250	249	250	249	250	250
FAOXC225m	Fatty acid oxidation	625	750	750	750	750	874
FAOXC225x	Fatty acid oxidation	249	250	249	249	249	250
FAOXC226	Fatty acid oxidation	454	545	545	545	545	636
FAOXC226205m	Fatty acid oxidation	999	1000	1000	1000	999	1000
FAOXC226205x	Fatty acid oxidation	1000	1000	1000	1000	1000	1000
FAOXC226C205m	Fatty acid oxidation	999	1000	999	1000	1000	999
FAOXC226C225m	Fatty acid oxidation	624	750	750	749	749	874
FAOXC226C225x	Fatty acid oxidation	250	250	249	250	249	249
FAOXC226C227m	Fatty acid oxidation	1000	1000	1000	1000	1000	999
FAOXC226m	Fatty acid oxidation	999	999	999	1000	1000	1000
FAOXC227C226m	Fatty acid oxidation	999	999	999	1000	1000	1000
FAOXC22C20x	Fatty acid oxidation	999	1000	1000	999	999	1000
FAOXC240200x_1	Fatty acid oxidation	500	500	499	500	500	499
FAOXC241181x	Fatty acid oxidation	333	333	333	333	333	333
FAOXC2442246x	Fatty acid oxidation	1000	999	1000	999	999	1000
FAOXC2452253x	Fatty acid oxidation	1000	1000	1000	1000	1000	999
FAOXC2452256x	Fatty acid oxidation	999	1000	999	1000	999	999
FAOXC246226x	Fatty acid oxidation	999	1000	1000	1000	1000	1000
FAOXC24C22x	Fatty acid oxidation	500	500	500	500	500	499
FAOXC260240x_1	Fatty acid oxidation	1000	1000	1000	1000	1000	999
FAOXC3DC	Fatty acid oxidation	0	0	0	0	0	0
FAOXC4C4DCc	Fatty acid oxidation	1000	1000	1000	1000	1000	1000
FAOXC5C3x	Fatty acid oxidation	816	816	816	816	816	816
FAOXC5C5DCc	Fatty acid oxidation	1000	1000	1000	1000	1000	1000
FAOXC5OHc	Fatty acid oxidation	1000	999	1000	1000	1000	1000
FAOXC61C4m	Fatty acid oxidation	1000	1000	1000	1000	1000	1000
FAOXC61C4x	Fatty acid oxidation	500	999	499	500	500	499
FAOXC61m	Fatty acid oxidation	714	857	857	857	857	979
FAOXC61x	Fatty acid oxidation	166	199	166	166	166	166
FAOXC6C4m	Fatty acid oxidation	1000	1000	1000	1000	1000	1000
FAOXC7C5m	Fatty acid oxidation	816	816	816	816	816	816
FAOXC80	Fatty acid oxidation	1000	1000	1000	1000	1000	1000
FAOXC81C61m	Fatty acid oxidation	714	857	857	857	857	980
FAOXC81C61x	Fatty acid oxidation	166	199	166	166	166	166
FAOXC8C6m	Fatty acid oxidation	1000	1000	1000	1000	1000	1000
FAOXC9C7m	Fatty acid oxidation	816	816	816	816	816	816
FAOXTC101TC102m	Fatty acid oxidation	833	1000	999	999	999	1000
FAOXTC102C101m	Fatty acid oxidation	833	1000	999	1000	999	999
FAOXTC122TC101m	Fatty acid oxidation	833	1000	999	1000	999	999
FAOXTC122m	Fatty acid oxidation	833	1000	999	1000	999	999
FAOXTC142TC122m	Fatty acid oxidation	833	1000	999	1000	999	999
FAOXTC162TC142m	Fatty acid oxidation	1000	1000	999	999	999	999
FAOXTC182TC162m	Fatty acid oxidation	1000	1000	1000	999	1000	999
FOAXC122C101x	Fatty acid oxidation	249	250	250	250	250	250
GLUTCOAACBP	Fatty acid oxidation	999	1000	1000	1000	999	1000
HACD4p	Fatty acid oxidation	-399	-400	-699	-400	-400	-399
HACD5p	Fatty acid oxidation	-333	-333	-333	-333	-333	-333
HACD6m	Fatty acid oxidation	-1000	-1000	-1000	-1000	-1000	-1000
HACD6p	Fatty acid oxidation	-333	-333	-333	-333	-333	-333
HDCACBP	Fatty acid oxidation	999	1000	999	999	1000	999
HDDACBP	Fatty acid oxidation	1000	1000	1000	1000	999	999
HDECAACBP	Fatty acid oxidation	999	1000	999	999	1000	1000
HDECEACBP	Fatty acid oxidation	1000	999	1000	999	1000	1000
HEXCOAACBP	Fatty acid oxidation	1000	1000	1000	1000	1000	1000
HEXDICOAACBP	Fatty acid oxidation	999	999	999	1000	1000	999
HEXDICOAACBPx	Fatty acid oxidation	500	500	500	499	500	499
HEXDTRm	Fatty acid oxidation	1000	999	999	1000	999	1000
HIVCACBP	Fatty acid oxidation	999	1000	1000	999	1000	999
HMR_0206	Fatty acid oxidation	1000	1000	1000	999	1000	1000
HMR_0210	Fatty acid oxidation	1000	1000	1000	999	1000	1000
HMR_0268	Fatty acid oxidation	1000	1000	1000	1000	1000	1000
HMR_0328	Fatty acid oxidation	333	333	1000	666	666	1000
HMR_0346	Fatty acid oxidation	1000	999	1000	1000	1000	1000
HMR_0394	Fatty acid oxidation	1000	1000	1000	999	999	1000
HMR_0406	Fatty acid oxidation	1000	999	1000	1000	1000	1000
HMR_2602	Fatty acid oxidation	0	0	0	0	1	0
HMR_2608	Fatty acid oxidation	0	0	-1	0	0	0
HMR_2611	Fatty acid oxidation	1000	-1	1	1	1	0
HMR_2620	Fatty acid oxidation	-1	0	0	0	0	1
HMR_2633	Fatty acid oxidation	999	1	0	0	0	0
HMR_2648	Fatty acid oxidation	714	0	0	0	0	0
HMR_2651	Fatty acid oxidation	714	0	0	0	0	0
HMR_2657	Fatty acid oxidation	1000	0	0	0	0	0
HMR_2666	Fatty acid oxidation	0	0	0	0	-1	-1
HMR_2669	Fatty acid oxidation	555	666	666	666	666	699
HMR_2675	Fatty acid oxidation	0	0	0	0	0	-1
HMR_2681	Fatty acid oxidation	1000	1000	1000	1000	1000	1000
HMR_2684	Fatty acid oxidation	-1	0	0	0	-1	0
HMR_2687	Fatty acid oxidation	500	600	600	599	600	612
HMR_2690	Fatty acid oxidation	500	600	600	600	600	700
HMR_2693	Fatty acid oxidation	499	600	599	600	599	700
HMR_2699	Fatty acid oxidation	-1000	-999	-1000	-1000	-1000	-1000
HMR_2702	Fatty acid oxidation	-1000	-1000	-1000	-1	-1000	0
HMR_2705	Fatty acid oxidation	1000	1000	1000	1000	1000	1000
HMR_2708	Fatty acid oxidation	454	500	544	544	544	544
HMR_2711	Fatty acid oxidation	-1000	0	-1	-1000	-1000	-1
HMR_2733	Fatty acid oxidation	500	600	600	600	600	700
HMR_2736	Fatty acid oxidation	454	500	545	545	545	636
HMR_2739	Fatty acid oxidation	454	499	545	545	545	636
HMR_2768	Fatty acid oxidation	500	599	599	600	599	699
HMR_2771	Fatty acid oxidation	454	500	545	545	545	612
HMR_2774	Fatty acid oxidation	454	500	545	545	545	636
HMR_3057	Fatty acid oxidation	1000	1000	999	1000	999	999
HMR_3058	Fatty acid oxidation	1000	1000	999	1000	999	999
HMR_3059	Fatty acid oxidation	1000	1000	999	1000	999	999
HMR_3062	Fatty acid oxidation	499	499	500	500	499	499
HMR_3063	Fatty acid oxidation	499	499	500	500	499	499
HMR_3064	Fatty acid oxidation	499	499	500	500	499	499
HMR_3065	Fatty acid oxidation	499	499	500	500	499	499
HMR_3066	Fatty acid oxidation	999	999	1000	1000	1000	999
HMR_3067	Fatty acid oxidation	999	999	1000	1000	1000	999
HMR_3068	Fatty acid oxidation	999	999	1000	1000	1000	999
HMR_3069	Fatty acid oxidation	999	999	1000	999	1000	999
HMR_3070	Fatty acid oxidation	1000	1000	999	1000	1000	1000
HMR_3071	Fatty acid oxidation	1000	1000	999	1000	1000	1000
HMR_3072	Fatty acid oxidation	1000	1000	999	1000	1000	1000
HMR_3073	Fatty acid oxidation	1000	1000	999	1000	1000	1000
HMR_3075	Fatty acid oxidation	999	999	1000	1000	1000	999
HMR_3076	Fatty acid oxidation	999	999	1000	1000	1000	999
HMR_3094	Fatty acid oxidation	1000	1000	1000	1000	1000	1000
HMR_3095	Fatty acid oxidation	1000	1000	1000	1000	1000	1000
HMR_3096	Fatty acid oxidation	1000	1000	1000	1000	1000	1000
HMR_3097	Fatty acid oxidation	999	1000	999	1000	1000	1000
HMR_3098	Fatty acid oxidation	499	999	499	500	499	500
HMR_3099	Fatty acid oxidation	499	1000	499	500	499	499
HMR_3100	Fatty acid oxidation	499	1000	499	500	499	499
HMR_3101	Fatty acid oxidation	499	1000	499	500	499	499
HMR_3102	Fatty acid oxidation	499	1000	499	500	499	499
HMR_3107	Fatty acid oxidation	1000	999	1000	999	999	999
HMR_3108	Fatty acid oxidation	1000	1000	1000	999	1000	1000
HMR_3109	Fatty acid oxidation	1000	1000	1000	999	1000	1000
HMR_3110	Fatty acid oxidation	1000	1000	1000	999	1000	1000
HMR_3111	Fatty acid oxidation	1000	1000	1000	1000	1000	1000
HMR_3112	Fatty acid oxidation	1000	1000	1000	1000	1000	999
HMR_3113	Fatty acid oxidation	1000	1000	1000	1000	1000	999
HMR_3114	Fatty acid oxidation	1000	1000	1000	1000	1000	999
HMR_3115	Fatty acid oxidation	1000	1000	1000	1000	1000	1000
HMR_3116	Fatty acid oxidation	1000	1000	1000	1000	1000	1000
HMR_3117	Fatty acid oxidation	999	1000	1000	1000	1000	1000
HMR_3128	Fatty acid oxidation	1000	1000	1000	1000	1000	1000
HMR_3149	Fatty acid oxidation	1000	1000	1000	1000	1000	1000
HMR_3170	Fatty acid oxidation	1000	999	999	999	999	999
HMR_3171	Fatty acid oxidation	1000	999	1000	1000	999	1000
HMR_3172	Fatty acid oxidation	1000	999	1000	1000	999	1000
HMR_3173	Fatty acid oxidation	1000	999	1000	1000	999	1000
HMR_3174	Fatty acid oxidation	999	999	1000	1000	1000	1000
HMR_3175	Fatty acid oxidation	999	999	1000	1000	999	1000
HMR_3176	Fatty acid oxidation	999	999	1000	1000	999	1000
HMR_3177	Fatty acid oxidation	999	999	1000	999	1000	1000
HMR_3178	Fatty acid oxidation	699	1000	1000	999	999	1000
HMR_3179	Fatty acid oxidation	699	1000	999	999	999	1000
HMR_3180	Fatty acid oxidation	699	1000	999	999	999	1000
HMR_3181	Fatty acid oxidation	699	1000	999	999	999	1000
HMR_3182	Fatty acid oxidation	816	816	816	816	816	816
HMR_3183	Fatty acid oxidation	816	816	816	816	816	816
HMR_3184	Fatty acid oxidation	816	816	816	816	816	816
HMR_3185	Fatty acid oxidation	816	816	816	816	816	816
HMR_3186	Fatty acid oxidation	816	816	816	816	816	816
HMR_3187	Fatty acid oxidation	816	816	816	816	816	816
HMR_3188	Fatty acid oxidation	816	816	816	816	816	816
HMR_3189	Fatty acid oxidation	816	816	816	816	816	816
HMR_3190	Fatty acid oxidation	816	816	816	816	816	816
HMR_3191	Fatty acid oxidation	816	816	816	816	816	816
HMR_3192	Fatty acid oxidation	816	816	816	816	816	816
HMR_3193	Fatty acid oxidation	816	816	816	816	816	816
HMR_3194	Fatty acid oxidation	816	816	816	816	816	816
HMR_3195	Fatty acid oxidation	816	816	816	816	816	816
HMR_3196	Fatty acid oxidation	816	816	816	816	816	816
HMR_3197	Fatty acid oxidation	816	816	816	816	816	816
HMR_3198	Fatty acid oxidation	816	816	816	816	816	816
HMR_3199	Fatty acid oxidation	816	816	816	816	816	816
HMR_3200	Fatty acid oxidation	816	816	816	816	816	816
HMR_3201	Fatty acid oxidation	816	816	816	816	816	816
HMR_3202	Fatty acid oxidation	816	816	816	816	816	816
HMR_3203	Fatty acid oxidation	816	816	816	816	816	816
HMR_3204	Fatty acid oxidation	816	816	816	816	816	816
HMR_3205	Fatty acid oxidation	816	816	816	816	816	816
HMR_3218	Fatty acid oxidation	999	999	999	1000	1000	1000
HMR_3219	Fatty acid oxidation	1000	1000	999	1000	1000	1000
HMR_3220	Fatty acid oxidation	1000	1000	999	1000	1000	1000
HMR_3221	Fatty acid oxidation	1000	1000	999	1000	1000	1000
HMR_3222	Fatty acid oxidation	1000	1000	999	999	999	1000
HMR_3223	Fatty acid oxidation	1000	1000	1000	999	999	1000
HMR_3224	Fatty acid oxidation	1000	1000	1000	999	999	1000
HMR_3225	Fatty acid oxidation	1000	1000	1000	1000	1000	1000
HMR_3229	Fatty acid oxidation	1000	999	999	999	999	999
HMR_3230	Fatty acid oxidation	999	1000	999	999	999	1000
HMR_3231	Fatty acid oxidation	1000	999	1000	1000	1000	1000
HMR_3232	Fatty acid oxidation	999	999	999	1000	1000	1000
HMR_3233	Fatty acid oxidation	999	999	999	1000	1000	1000
HMR_3234	Fatty acid oxidation	1000	1000	1000	1000	1000	1000
HMR_3235	Fatty acid oxidation	1000	1000	1000	1000	1000	1000
HMR_3236	Fatty acid oxidation	1000	1000	1000	1000	1000	1000
HMR_3237	Fatty acid oxidation	1000	1000	1000	1000	1000	1000
HMR_3240	Fatty acid oxidation	1000	999	999	999	999	1000
HMR_3241	Fatty acid oxidation	1000	999	1000	1000	1000	1000
HMR_3242	Fatty acid oxidation	1000	999	1000	1000	1000	1000
HMR_3243	Fatty acid oxidation	1000	999	1000	1000	1000	1000
HMR_3244	Fatty acid oxidation	1000	999	1000	1000	1000	999
HMR_3245	Fatty acid oxidation	1000	999	1000	1000	1000	999
HMR_3246	Fatty acid oxidation	1000	999	1000	1000	1000	1000
HMR_3247	Fatty acid oxidation	1000	999	1000	1000	1000	1000
HMR_3296	Fatty acid oxidation	833	1000	1000	999	999	1000
HMR_3321	Fatty acid oxidation	1000	1000	1000	1000	1000	1000
HMR_3322	Fatty acid oxidation	399	399	666	400	399	400
HMR_3326	Fatty acid oxidation	999	999	999	1000	1000	999
HMR_3327	Fatty acid oxidation	999	999	999	1000	1000	999
HMR_3328	Fatty acid oxidation	999	999	999	1000	1000	999
HMR_3329	Fatty acid oxidation	999	999	999	1000	1000	999
HMR_3330	Fatty acid oxidation	333	333	333	333	333	333
HMR_3331	Fatty acid oxidation	333	333	333	333	333	333
HMR_3332	Fatty acid oxidation	333	333	333	333	333	333
HMR_3333	Fatty acid oxidation	333	333	333	333	333	333
HMR_3334	Fatty acid oxidation	333	333	333	333	333	333
HMR_3335	Fatty acid oxidation	333	333	333	333	333	333
HMR_3336	Fatty acid oxidation	333	333	333	333	333	333
HMR_3337	Fatty acid oxidation	333	333	333	333	333	333
HMR_3338	Fatty acid oxidation	333	333	333	333	333	333
HMR_3339	Fatty acid oxidation	333	333	333	333	333	333
HMR_3340	Fatty acid oxidation	333	333	333	333	333	333
HMR_3341	Fatty acid oxidation	333	333	333	333	333	333
HMR_3342	Fatty acid oxidation	250	249	249	250	250	249
HMR_3343	Fatty acid oxidation	250	249	249	250	250	249
HMR_3344	Fatty acid oxidation	250	249	249	250	250	249
HMR_3345	Fatty acid oxidation	250	249	249	250	250	249
HMR_3346	Fatty acid oxidation	250	249	249	250	250	249
HMR_3347	Fatty acid oxidation	250	249	249	250	250	249
HMR_3348	Fatty acid oxidation	250	249	249	250	250	249
HMR_3349	Fatty acid oxidation	250	249	249	250	250	249
HMR_3350	Fatty acid oxidation	250	249	249	250	250	249
HMR_3351	Fatty acid oxidation	250	249	249	250	250	249
HMR_3352	Fatty acid oxidation	250	249	249	250	250	249
HMR_3353	Fatty acid oxidation	250	249	249	250	250	249
HMR_3398	Fatty acid oxidation	714	857	857	857	857	979
HMR_3406	Fatty acid oxidation	555	666	666	666	666	700
HMR_3407	Fatty acid oxidation	555	666	666	666	666	699
HMR_3408	Fatty acid oxidation	555	666	666	666	666	699
HMR_3409	Fatty acid oxidation	555	666	666	666	666	777
HMR_3411	Fatty acid oxidation	500	600	599	600	599	612
HMR_3413	Fatty acid oxidation	499	600	599	600	600	699
HMR_3414	Fatty acid oxidation	499	600	600	600	599	700
HMR_3416	Fatty acid oxidation	454	500	544	544	544	544
HMR_3421	Fatty acid oxidation	454	545	545	545	545	636
HMR_3422	Fatty acid oxidation	454	545	545	545	545	636
HMR_3423	Fatty acid oxidation	499	600	600	600	600	700
HMR_3424	Fatty acid oxidation	454	500	545	545	545	612
HMR_3425	Fatty acid oxidation	454	500	545	545	545	636
HMR_3426	Fatty acid oxidation	555	666	666	666	666	777
HMR_3427	Fatty acid oxidation	500	600	599	599	600	700
HMR_3428	Fatty acid oxidation	500	599	600	600	600	700
HMR_3429	Fatty acid oxidation	454	545	545	545	545	636
HMR_3431	Fatty acid oxidation	500	599	600	599	600	700
HMR_3432	Fatty acid oxidation	454	500	545	545	545	636
HMR_3433	Fatty acid oxidation	454	500	545	545	545	636
HMR_3491	Fatty acid oxidation	114	115	1000	114	114	999
HMR_3505	Fatty acid oxidation	285	285	285	285	285	285
HMR_3522	Fatty acid oxidation	400	400	399	399	400	399
HMR_9719	Fatty acid oxidation	555	666	666	666	666	777
HOCDACBP	Fatty acid oxidation	999	1000	999	999	1000	999
HOCTDACBP	Fatty acid oxidation	999	999	999	999	999	999
HPDCACRNCPT1	Fatty acid oxidation	-1	-1	0	0	0	0
HPDCACRNCPT2	Fatty acid oxidation	-1	-1	-1	1	1	0
HPDECECOAm	Fatty acid oxidation	1000	1000	1000	1000	999	1000
HPDECEm	Fatty acid oxidation	1000	1000	1000	999	999	999
HTDCACBP	Fatty acid oxidation	999	1000	999	1000	1000	1000
IVCOAACBP	Fatty acid oxidation	999	999	999	1000	1000	999
KAT180_m	Fatty acid oxidation	999	1000	999	1000	1000	1000
LNELDCCPT1	Fatty acid oxidation	500	1	1	0	1	0
LNELDCCPT2	Fatty acid oxidation	1000	1000	999	1000	1000	999
LNLCCPT1	Fatty acid oxidation	0	0	0	0	0	0
LNLCCPT2	Fatty acid oxidation	999	1000	999	1000	1000	999
LNLNCACPT1	Fatty acid oxidation	0	1	0	0	0	0
LNLNCACPT2	Fatty acid oxidation	0	-1	0	0	0	0
LNLNCGCPT1	Fatty acid oxidation	0	0	0	-1	0	0
LNLNCGCPT2	Fatty acid oxidation	-167	0	1	0	0	0
OCD11COACPT1_1	Fatty acid oxidation	1000	1000	1000	1000	1000	1000
OCD11CRNCACT	Fatty acid oxidation	1000	1000	1000	1000	1000	999
OCD11CRNCPT2_1	Fatty acid oxidation	999	999	999	999	999	999
OCT11EFATP_1	Fatty acid oxidation	1000	1000	1000	1000	1000	1000
OCTDEC2ACBP	Fatty acid oxidation	999	1000	999	999	999	1000
OCTDECCACT	Fatty acid oxidation	1000	1000	1000	999	1000	999
OCTDECCPT1	Fatty acid oxidation	1000	1000	1000	1000	1000	1000
OCTDECCPT2	Fatty acid oxidation	1000	1000	1000	1000	1000	1000
PEROXx	Fatty acid oxidation	400	400	399	399	400	399
PHYHx	Fatty acid oxidation	999	999	999	1000	1000	999
PTDCACRNCPT1	Fatty acid oxidation	816	-183	-184	-184	-184	-184
PTDCACRNCPT2	Fatty acid oxidation	816	-184	-184	-184	-183	-184
RE0512M	Fatty acid oxidation	833	1000	999	999	999	1000
RE0512X	Fatty acid oxidation	-499	-500	166	-500	-500	-500
RE1516M	Fatty acid oxidation	833	1000	1000	999	999	1000
RE1516X	Fatty acid oxidation	-500	-499	167	-499	-500	-499
RE1517M	Fatty acid oxidation	833	1000	999	1000	1000	1000
RE1517X	Fatty acid oxidation	-499	-499	167	-500	-500	-499
RE1518M	Fatty acid oxidation	-166	1	0	1	-1	1
RE1518X	Fatty acid oxidation	400	400	666	400	400	400
RE1519X	Fatty acid oxidation	-600	-601	-563	-600	-600	-600
RE1520M	Fatty acid oxidation	833	999	999	1000	1000	1000
RE1520X	Fatty acid oxidation	400	400	666	399	400	400
RE1521M	Fatty acid oxidation	-166	0	0	0	1	1
RE1521X	Fatty acid oxidation	399	400	666	400	400	399
RE1522M	Fatty acid oxidation	833	1000	1000	1000	1000	999
RE1522X	Fatty acid oxidation	400	399	666	400	399	399
RE1523M	Fatty acid oxidation	833	999	1000	1000	1000	1000
RE1523X	Fatty acid oxidation	-499	-500	167	-500	-499	-499
RE1525M	Fatty acid oxidation	833	999	999	1000	999	999
RE1525X	Fatty acid oxidation	400	399	666	399	399	400
RE1526M	Fatty acid oxidation	-167	1	0	-1	1	0
RE1526X	Fatty acid oxidation	399	400	666	400	400	400
RE1527M	Fatty acid oxidation	833	1000	999	999	1000	999
RE1527X	Fatty acid oxidation	400	399	666	399	400	399
RE1531M	Fatty acid oxidation	833	1000	999	1000	999	999
RE1531X	Fatty acid oxidation	-500	-500	166	-499	-500	-500
RE1532M	Fatty acid oxidation	833	1000	999	1000	1000	1000
RE1532X	Fatty acid oxidation	399	399	666	400	399	400
RE1533M	Fatty acid oxidation	-166	-1	0	-1	-1	1
RE1533X	Fatty acid oxidation	400	399	666	400	399	400
RE1534M	Fatty acid oxidation	833	1000	1000	999	999	1000
RE1534X	Fatty acid oxidation	399	399	666	399	399	400
RE1573M	Fatty acid oxidation	-167	1	0	0	0	0
RE1573X	Fatty acid oxidation	400	399	666	399	400	400
RE2624M	Fatty acid oxidation	-999	-1000	-999	-1000	-1000	-999
RE2624X	Fatty acid oxidation	-999	-1000	-1000	-1000	-1000	-1000
RE2759X	Fatty acid oxidation	115	114	999	115	115	999
RE2985M	Fatty acid oxidation	1000	999	1000	1000	1000	999
RE2985X	Fatty acid oxidation	333	333	333	333	333	333
RE2986X	Fatty acid oxidation	333	333	333	333	333	333
RE2987X	Fatty acid oxidation	333	333	333	333	333	333
RE2988X	Fatty acid oxidation	333	333	333	333	333	333
RE2989X	Fatty acid oxidation	499	499	499	499	499	500
RE2990X	Fatty acid oxidation	500	500	499	500	499	500
RE2991X	Fatty acid oxidation	499	500	500	499	499	500
RE2992M	Fatty acid oxidation	833	1000	1000	1000	1000	999
RE2992X	Fatty acid oxidation	499	499	499	499	500	500
RE2993X	Fatty acid oxidation	499	500	499	499	500	500
RE2994X	Fatty acid oxidation	499	500	499	499	500	500
RE2996X	Fatty acid oxidation	333	333	333	333	333	333
RE2997X	Fatty acid oxidation	499	499	499	499	500	500
RE2998M	Fatty acid oxidation	999	1000	999	999	1000	1000
RE2999M	Fatty acid oxidation	999	1000	1000	1000	999	1000
RE3000M	Fatty acid oxidation	999	999	1000	1000	1000	1000
RE3001M	Fatty acid oxidation	999	999	999	999	1000	999
RE3002X	Fatty acid oxidation	-333	-333	-333	-333	-333	-333
RE3003M	Fatty acid oxidation	-999	-1000	-999	-999	-1000	-999
RE3004M	Fatty acid oxidation	999	1000	1000	999	1000	999
RE3005M	Fatty acid oxidation	1000	1000	999	1000	1000	999
RE3006M	Fatty acid oxidation	999	1000	1000	999	999	999
RE3074X	Fatty acid oxidation	399	399	1000	399	399	1000
RE3081X	Fatty acid oxidation	285	285	285	285	285	285
RE3082X	Fatty acid oxidation	285	285	285	285	285	285
RE3086X	Fatty acid oxidation	285	285	285	285	285	285
RE3103C	Fatty acid oxidation	1000	1000	1000	1000	1000	1000
RE3110C	Fatty acid oxidation	1000	999	1000	1000	1000	1000
RE3120C	Fatty acid oxidation	1000	999	999	999	999	999
RE3146R	Fatty acid oxidation	1000	999	1000	1000	999	999
RE3151C	Fatty acid oxidation	1000	1000	1000	1000	1000	1000
RE3156X	Fatty acid oxidation	1000	999	1000	999	1000	1000
RE3157X	Fatty acid oxidation	1000	999	1000	999	1000	1000
RE3158X	Fatty acid oxidation	1000	1000	1000	1000	1000	999
RE3159X	Fatty acid oxidation	1000	999	1000	1000	1000	1000
RE3160R	Fatty acid oxidation	1000	999	999	1000	1000	1000
RE3161C	Fatty acid oxidation	999	1000	1000	1000	1000	1000
RE3165C	Fatty acid oxidation	454	500	499	999	999	1000
RE3170C	Fatty acid oxidation	484	500	1000	999	1000	1000
RE3174C	Fatty acid oxidation	333	333	999	666	666	999
RE3177M	Fatty acid oxidation	399	399	400	399	400	400
RE3178M	Fatty acid oxidation	399	400	399	399	400	399
RE3179M	Fatty acid oxidation	400	399	399	399	400	399
RE3185M	Fatty acid oxidation	400	399	400	400	400	399
RE3186M	Fatty acid oxidation	400	400	400	399	399	399
RE3189M	Fatty acid oxidation	399	400	400	400	400	400
RE3190M	Fatty acid oxidation	399	399	399	400	400	400
RE3191M	Fatty acid oxidation	400	399	400	399	399	399
RE3192M	Fatty acid oxidation	400	399	400	399	400	399
RE3193M	Fatty acid oxidation	400	400	399	400	400	400
RE3194M	Fatty acid oxidation	399	400	399	399	400	400
RE3195M	Fatty acid oxidation	-399	-399	-399	-399	-400	-400
RE3247M	Fatty acid oxidation	1000	1000	999	999	1000	1000
RE3247X	Fatty acid oxidation	1000	1000	999	1000	1000	1000
RE3624M	Fatty acid oxidation	999	999	999	1000	1000	999
RE3626M	Fatty acid oxidation	833	999	999	999	999	999
RE3628M	Fatty acid oxidation	-1000	-1000	-1000	-1000	-1000	-1000
RTOTAL3CRNCPT1	Fatty acid oxidation	0	0	0	0	0	0
RTOTAL3CRNCPT2	Fatty acid oxidation	0	0	0	0	0	0
SEBCOACROT	Fatty acid oxidation	-1000	-999	-1000	-1000	-999	-999
STRDNCCPT1	Fatty acid oxidation	-1	0	0	0	-1	0
STRDNCCPT2	Fatty acid oxidation	-166	0	1	0	-1	1
SUBERCACT	Fatty acid oxidation	-1000	-1000	-1000	-999	-999	-1000
SUBERCROT	Fatty acid oxidation	-999	-1000	-1000	-999	-1000	-999
TETPENT3CPT1	Fatty acid oxidation	0	0	0	0	0	0
TETPENT3CPT2	Fatty acid oxidation	0	-1	0	0	0	0
TETPENT6CPT1	Fatty acid oxidation	0	0	0	0	0	0
TETPENT6CPT2	Fatty acid oxidation	0	0	0	0	0	0
TETTET6CPT1	Fatty acid oxidation	0	1	0	0	0	0
TETTET6CPT2	Fatty acid oxidation	0	-1	0	0	0	0
THEXDDm	Fatty acid oxidation	999	999	1000	1000	1000	1000
TMNDNCCPT1	Fatty acid oxidation	0	0	0	0	0	0
TMNDNCCPT2	Fatty acid oxidation	-1	0	0	0	0	0
TTDCEAc	Fatty acid oxidation	999	1000	1000	999	999	1000
TTDCPT1	Fatty acid oxidation	0	0	0	0	0	0
TTDCPT2	Fatty acid oxidation	-1	0	0	-1	0	-1
VACCCPT1	Fatty acid oxidation	1	1	0	1	1	1
r0287	Fatty acid oxidation	1000	1000	1000	1000	1000	1000
r0308	Fatty acid oxidation	1000	1000	1000	1000	1000	1000
r0310	Fatty acid oxidation	666	799	666	666	799	666
r0440	Fatty acid oxidation	499	500	1000	500	500	499
r0441	Fatty acid oxidation	1	1	0	0	0	0
r0633	Fatty acid oxidation	0	0	0	0	0	0
r0641	Fatty acid oxidation	1	0	0	0	0	0
r0652_1	Fatty acid oxidation	-1	0	-1	0	0	0
r0714_1	Fatty acid oxidation	999	1000	1000	999	999	999
r0715	Fatty acid oxidation	333	333	333	333	333	333
r0717	Fatty acid oxidation	333	333	333	333	333	333
r0721	Fatty acid oxidation	333	333	333	333	333	333
r0730	Fatty acid oxidation	999	999	999	999	1000	1000
r0731	Fatty acid oxidation	1000	1000	1000	1000	1000	1000
r0732	Fatty acid oxidation	999	999	999	999	1000	1000
r0733	Fatty acid oxidation	1000	999	999	1000	999	1000
r0734	Fatty acid oxidation	1000	999	999	1000	999	1000
r1251	Fatty acid oxidation	1000	1000	999	1000	1000	1000
r1262	Fatty acid oxidation	999	999	1000	1000	1000	999
r1444	Fatty acid oxidation	333	333	333	333	333	333
r1447	Fatty acid oxidation	666	799	666	666	799	666
r1448	Fatty acid oxidation	666	800	666	666	800	666
r1449	Fatty acid oxidation	666	800	666	666	800	666
r1450	Fatty acid oxidation	666	800	666	666	800	666
r1451	Fatty acid oxidation	666	800	666	666	799	666
r1472	Fatty acid oxidation	1000	1000	1000	1000	1000	1000
r1474	Fatty acid oxidation	999	1000	999	1000	999	999
r1477	Fatty acid oxidation	999	1000	999	1000	999	999
r1481	Fatty acid oxidation	1000	1000	1000	1000	1000	1000
ADPCOAPTE	Fatty acid oxidation	1000	999	999	1000	999	1000
ALDD21	Fatty acid oxidation	1000	1000	1000	1000	1000	1000
CSNATer	Fatty acid oxidation	0	0	0	0	0	0
ECOAH5m	Fatty acid oxidation	-1	-1	1	1	0	1
FACOAL191	Fatty acid oxidation	399	400	0	400	400	0
FAOXC15ATPx	Fatty acid oxidation	399	399	0	399	400	0
FAOXC22OHC22r	Fatty acid oxidation	999	1000	1000	999	1000	999
FAOXC6C4x	Fatty acid oxidation	499	1000	500	500	500	499
FAOXMC10OHMC10r	Fatty acid oxidation	999	999	1000	999	1000	999
FAOXOHC16C16DCc	Fatty acid oxidation	1000	1000	1000	1000	1000	1000
FAOXOHC22C22DCc	Fatty acid oxidation	1000	1000	1000	1000	1000	1000
FAOXOHMC10DC10c	Fatty acid oxidation	1000	1000	1000	1000	1000	1000
LCAT1e	Fatty acid oxidation	1000	1000	0	1000	1000	1000
RE3079X	Fatty acid oxidation	399	399	0	400	400	0
SBCOAACOTx	Fatty acid oxidation	999	999	1000	999	1000	999
SEBCOAPET	Fatty acid oxidation	999	999	999	999	999	999
r0720_1	Fatty acid oxidation	1000	1000	1000	1000	1000	1000
ACChex	Fatty acid oxidation	0	-1000	-1000	-1000	-1000	-1000
ADRNCRNt	Fatty acid oxidation	0	0	0	0	0	0
ARACHCRNt	Fatty acid oxidation	0	0	0	0	0	0
C160CRNt	Fatty acid oxidation	0	0	0	0	0	0
C161CRN2t	Fatty acid oxidation	0	0	0	0	0	0
C161CRNt	Fatty acid oxidation	0	0	0	0	0	0
C180CRNt	Fatty acid oxidation	0	0	0	0	0	0
C181CRNt	Fatty acid oxidation	0	0	0	0	0	0
C204CRNt	Fatty acid oxidation	0	0	0	0	0	0
C4DCCACT	Fatty acid oxidation	0	0	0	0	0	0
CLPNDCRNt	Fatty acid oxidation	0	1	0	0	0	0
CSNATm	Fatty acid oxidation	0	0	0	0	0	0
CSNATp	Fatty acid oxidation	0	1	0	0	0	0
DCSPTN1CRNt	Fatty acid oxidation	0	0	0	0	0	0
DLNLCGCRNt	Fatty acid oxidation	0	0	0	0	0	0
EICOSTETCRNt	Fatty acid oxidation	0	0	0	0	0	0
ELAIDCRNt	Fatty acid oxidation	0	0	0	0	0	0
FACOAE120	Fatty acid oxidation	0	999	1000	1000	999	1000
FACOAE161	Fatty acid oxidation	0	1000	1000	1000	1000	1000
FACOAE1829Z12Z	Fatty acid oxidation	0	1000	1000	1000	1000	1000
FAOXC12DCTc	Fatty acid oxidation	0	0	0	0	0	0
HMR_0193	Fatty acid oxidation	0	1000	1000	1000	1000	1000
HMR_0201	Fatty acid oxidation	0	1000	1000	999	999	1000
HMR_0214	Fatty acid oxidation	0	1000	1000	1000	1000	1000
HMR_0234	Fatty acid oxidation	0	1000	1000	1000	1000	1000
HMR_0238	Fatty acid oxidation	0	1000	1000	1000	1000	1000
HMR_0242	Fatty acid oxidation	0	1000	1000	1000	999	1000
HMR_0246	Fatty acid oxidation	0	1000	1000	999	999	1000
HMR_0256	Fatty acid oxidation	0	1000	1000	1000	999	1000
HMR_0260	Fatty acid oxidation	0	1000	1000	1000	1000	1000
HMR_0272	Fatty acid oxidation	0	999	1000	999	999	1000
HMR_0276	Fatty acid oxidation	0	1000	1000	999	1000	1000
HMR_0280	Fatty acid oxidation	0	1000	1000	999	1000	1000
HMR_0290	Fatty acid oxidation	0	1000	1000	999	1000	1000
HMR_0298	Fatty acid oxidation	0	1000	1000	999	1000	1000
HMR_0302	Fatty acid oxidation	0	1000	1000	1000	999	1000
HMR_0306	Fatty acid oxidation	0	1000	1000	999	1000	1000
HMR_0310	Fatty acid oxidation	0	500	1000	1000	1000	1000
HMR_0324	Fatty acid oxidation	0	499	1000	999	999	1000
HMR_0354	Fatty acid oxidation	0	999	1000	1000	1000	1000
HMR_0358	Fatty acid oxidation	0	999	1000	1000	1000	1000
HMR_0362	Fatty acid oxidation	0	1000	1000	1000	1000	1000
HMR_0366	Fatty acid oxidation	0	999	1000	1000	999	1000
HMR_0370	Fatty acid oxidation	0	1000	1000	1000	1000	1000
HMR_0374	Fatty acid oxidation	0	1000	1000	1000	1000	1000
HMR_0378	Fatty acid oxidation	0	999	1000	1000	1000	1000
HMR_0382	Fatty acid oxidation	0	1000	1000	999	999	1000
HMR_0386	Fatty acid oxidation	0	499	1000	1000	1000	1000
HMR_0390	Fatty acid oxidation	0	500	1000	999	1000	1000
HMR_0410	Fatty acid oxidation	0	1000	1000	1000	1000	1000
HMR_0414	Fatty acid oxidation	0	1000	1000	1000	1000	1000
HMR_0418	Fatty acid oxidation	0	1000	1000	1000	1000	1000
HMR_0422	Fatty acid oxidation	0	1000	1000	1000	1000	1000
HMR_0426	Fatty acid oxidation	0	999	1000	1000	999	1000
HMR_0430	Fatty acid oxidation	0	999	1000	1000	1000	1000
HMR_0434	Fatty acid oxidation	0	500	1000	1000	999	1000
HMR_0438	Fatty acid oxidation	0	500	1000	1000	1000	1000
HPDCACRNt	Fatty acid oxidation	0	0	0	0	0	0
LNELDCCRNt	Fatty acid oxidation	0	0	0	0	0	0
LNLCCRNt	Fatty acid oxidation	0	0	0	0	0	0
LNLNCACRNt	Fatty acid oxidation	0	1	0	0	0	0
LNLNCGCRNt	Fatty acid oxidation	0	0	0	0	0	0
PCRNtm	Fatty acid oxidation	0	-1	0	0	0	0
PTDCACRNt	Fatty acid oxidation	0	0	0	0	0	0
RTOTAL3CRNt	Fatty acid oxidation	0	0	0	0	0	0
STRDNCCRNt	Fatty acid oxidation	0	0	0	0	0	0
TETPENT3CRNt	Fatty acid oxidation	0	-1	0	0	0	0
TETPENT6CRNt	Fatty acid oxidation	0	0	0	0	0	0
TETTET6CRNt	Fatty acid oxidation	0	0	0	0	0	0
TMNDNCCRNt	Fatty acid oxidation	0	0	0	0	0	0
TTDCRNt	Fatty acid oxidation	0	0	0	0	0	0
FACOAL161	Fatty acid oxidation	0	0	1000	0	0	1000
FACOAL1812_1	Fatty acid oxidation	0	0	1000	0	0	1000
FACOAL1813	Fatty acid oxidation	0	0	1000	0	0	1000
FACOAL1821	Fatty acid oxidation	0	0	1000	0	0	1000
FACOAL1822	Fatty acid oxidation	0	0	1000	0	0	1000
FACOAL1831	Fatty acid oxidation	0	0	1000	0	0	1000
FACOAL1832	Fatty acid oxidation	0	0	1000	0	0	1000
FACOAL184	Fatty acid oxidation	0	0	1000	0	0	1000
FACOAL200	Fatty acid oxidation	0	0	1000	0	0	999
FACOAL203	Fatty acid oxidation	0	0	1000	0	0	1000
FACOAL2042	Fatty acid oxidation	0	0	1000	0	0	1000
FACOAL205	Fatty acid oxidation	0	0	1000	0	0	1000
FACOAL224	Fatty acid oxidation	0	0	1000	0	0	1000
FACOAL2251	Fatty acid oxidation	0	0	1000	0	0	1000
FACOAL2252	Fatty acid oxidation	0	0	1000	0	0	1000
FACOAL226	Fatty acid oxidation	0	0	1000	0	0	1000
FACOAL240_1	Fatty acid oxidation	0	0	1000	0	0	1000
FACOAL241	Fatty acid oxidation	0	0	1000	0	0	1000
FACOAL260	Fatty acid oxidation	0	0	1000	0	0	1000
PTE3x	Fatty acid oxidation	0	0	1000	0	0	999
RE2912M	Fatty acid oxidation	0	0	999	0	0	1000
RE3114R	Fatty acid oxidation	0	0	1000	0	0	999
RE3132R	Fatty acid oxidation	0	0	1000	1000	0	1000
r0311	Fatty acid oxidation	0	0	1000	0	0	999
r0444	Fatty acid oxidation	0	0	1000	0	0	1000
r1252	Fatty acid oxidation	0	0	1000	0	0	1000
r1253	Fatty acid oxidation	0	0	875	0	0	874
r1254	Fatty acid oxidation	0	0	1000	0	0	1000
r1255	Fatty acid oxidation	0	0	999	1000	0	999
r1257	Fatty acid oxidation	0	0	1000	0	0	1000
r1259	Fatty acid oxidation	0	0	1000	0	0	1000
r1260	Fatty acid oxidation	0	0	1000	0	0	999
r1487	Fatty acid oxidation	0	0	1000	0	0	1000
ACCOACrm	Fatty acid oxidation	0	0	0	1000	999	999
r0431_1	Fatty acid oxidation	0	0	0	-1	0	0
r0432_1	Fatty acid oxidation	0	0	0	1	0	0
DESAT14_9	Fatty acid synthesis	1000	1000	1000	999	1000	999
DESAT16	Fatty acid synthesis	1000	1000	1000	1000	1000	1000
DESAT16_2	Fatty acid synthesis	1000	1000	1000	1000	1000	1000
DESAT18	Fatty acid synthesis	1000	1000	1000	1000	1000	1000
DESAT18_10	Fatty acid synthesis	1000	1000	1000	1000	1000	1000
DESAT18_11	Fatty acid synthesis	1000	1000	1000	1000	1000	1000
DESAT18_12	Fatty acid synthesis	1000	1000	1000	1000	1000	1000
DESAT18_3	Fatty acid synthesis	1000	1000	1000	1000	1000	1000
DESAT18_5	Fatty acid synthesis	1000	1000	1000	1000	1000	1000
DESAT18_6	Fatty acid synthesis	1000	1000	1000	1000	1000	1000
DESAT18_8	Fatty acid synthesis	1000	1000	1000	1000	1000	1000
DESAT18_9	Fatty acid synthesis	1000	1000	1000	1000	1000	1000
DESAT20_1	Fatty acid synthesis	1000	1000	1000	1000	1000	1000
DESAT20_2	Fatty acid synthesis	1000	999	1000	1000	1000	1000
DESAT24_1	Fatty acid synthesis	999	1000	999	999	999	1000
FAEL183	Fatty acid synthesis	1000	1000	1000	1000	1000	1000
FAEL184	Fatty acid synthesis	1000	1000	1000	1000	1000	1000
FAEL204	Fatty acid synthesis	1000	1000	1000	1000	1000	1000
FAEL205	Fatty acid synthesis	1000	999	1000	1000	1000	1000
FAS100COA	Fatty acid synthesis	1000	999	1000	1000	1000	1000
FAS120COA	Fatty acid synthesis	999	999	999	1000	1000	1000
FAS140COA	Fatty acid synthesis	1000	999	999	1000	1000	1000
FAS160COA	Fatty acid synthesis	1000	999	999	1000	1000	1000
FAS180COA	Fatty acid synthesis	1000	1000	1000	1000	1000	1000
FAS80COA_L	Fatty acid synthesis	333	333	333	666	666	666
HMR_2190	Fatty acid synthesis	1000	1000	1000	1000	1000	1000
HMR_2193	Fatty acid synthesis	1000	1000	1000	1000	1000	1000
HMR_2210	Fatty acid synthesis	999	999	1000	1000	1000	999
HMR_2211	Fatty acid synthesis	500	499	499	1000	1000	999
HMR_2215	Fatty acid synthesis	1000	1000	1000	1000	1000	1000
HMR_2217	Fatty acid synthesis	1000	1000	999	1000	999	1000
HMR_2218	Fatty acid synthesis	1000	1000	999	1000	999	1000
HMR_2219	Fatty acid synthesis	1000	1000	999	1000	999	1000
HMR_2259	Fatty acid synthesis	999	1000	1000	1000	1000	1000
HMR_2260	Fatty acid synthesis	999	999	1000	999	1000	999
HMR_2261	Fatty acid synthesis	999	999	1000	999	1000	999
HMR_2262	Fatty acid synthesis	999	1000	1000	999	1000	1000
HMR_2263	Fatty acid synthesis	999	999	1000	1000	1000	1000
HMR_2264	Fatty acid synthesis	999	999	1000	1000	1000	1000
HMR_2265	Fatty acid synthesis	999	999	1000	1000	1000	1000
HMR_2266	Fatty acid synthesis	999	999	1000	1000	1000	1000
HMR_2267	Fatty acid synthesis	333	333	1000	666	666	1000
HMR_2268	Fatty acid synthesis	333	333	1000	666	666	1000
HMR_2269	Fatty acid synthesis	333	333	1000	666	666	1000
HMR_2270	Fatty acid synthesis	333	333	1000	666	666	1000
HMR_2281	Fatty acid synthesis	1000	1000	1000	1000	1000	1000
HMR_2282	Fatty acid synthesis	1000	1000	999	999	999	999
HMR_2284	Fatty acid synthesis	1000	1000	1000	1000	1000	1000
HMR_2287	Fatty acid synthesis	999	1000	1000	1000	1000	1000
HMR_2288	Fatty acid synthesis	714	1000	999	999	1000	999
HMR_2289	Fatty acid synthesis	714	1000	1000	999	1000	1000
HMR_2292	Fatty acid synthesis	1000	1000	1000	1000	1000	1000
HMR_2293	Fatty acid synthesis	1000	1000	1000	1000	1000	1000
HMR_2295	Fatty acid synthesis	1000	1000	1000	1000	1000	1000
HMR_2296	Fatty acid synthesis	555	1000	1000	1000	1000	1000
HMR_2332	Fatty acid synthesis	1000	1000	1000	1000	1000	1000
HMR_2334	Fatty acid synthesis	1000	1000	1000	999	1000	1000
HMR_2336	Fatty acid synthesis	1000	1000	1000	1000	1000	1000
HMR_2338	Fatty acid synthesis	1000	999	1000	999	999	1000
HMR_2342	Fatty acid synthesis	999	1000	999	1000	1000	1000
HMR_2343	Fatty acid synthesis	999	999	999	1000	999	1000
HMR_2344	Fatty acid synthesis	999	999	1000	1000	999	1000
HMR_2345	Fatty acid synthesis	999	999	1000	1000	999	1000
HMR_2347	Fatty acid synthesis	499	1000	1000	1000	1000	1000
HMR_2348	Fatty acid synthesis	499	999	1000	999	1000	999
HMR_2349	Fatty acid synthesis	499	1000	1000	999	1000	1000
HMR_2350	Fatty acid synthesis	499	1000	1000	999	1000	1000
HMR_2353	Fatty acid synthesis	454	499	1000	1000	1000	999
HMR_2354	Fatty acid synthesis	454	499	999	999	1000	999
HMR_2355	Fatty acid synthesis	454	499	999	999	1000	999
HMR_2356	Fatty acid synthesis	454	499	1000	1000	1000	1000
HMR_2359	Fatty acid synthesis	1000	1000	1000	1000	1000	1000
HMR_2361	Fatty acid synthesis	500	1000	1000	1000	1000	1000
HMR_2362	Fatty acid synthesis	500	1000	999	999	999	1000
HMR_2363	Fatty acid synthesis	500	1000	1000	1000	1000	1000
HMR_2364	Fatty acid synthesis	500	1000	1000	1000	1000	1000
HMR_2365	Fatty acid synthesis	500	1000	1000	1000	1000	1000
HMR_2368	Fatty acid synthesis	1000	1000	1000	1000	1000	1000
HMR_2380	Fatty acid synthesis	1000	1000	1000	1000	1000	1000
HMR_2395	Fatty acid synthesis	1000	1000	1000	1000	999	1000
HMR_2433	Fatty acid synthesis	454	500	1000	1000	1000	999
HMR_2434	Fatty acid synthesis	454	500	1000	1000	1000	999
HMR_2435	Fatty acid synthesis	454	500	1000	1000	1000	999
HMR_2436	Fatty acid synthesis	454	500	1000	1000	1000	1000
HMR_2472	Fatty acid synthesis	1000	1000	1000	1000	1000	1000
HMR_2484	Fatty acid synthesis	1000	1000	1000	1000	1000	1000
HMR_2530	Fatty acid synthesis	499	1000	1000	1000	1000	1000
HMR_2533	Fatty acid synthesis	500	1000	1000	1000	1000	1000
HMR_2535	Fatty acid synthesis	500	1000	1000	1000	1000	1000
HMR_2537	Fatty acid synthesis	500	1000	1000	1000	1000	1000
HMR_2540	Fatty acid synthesis	454	500	999	999	999	1000
HMR_2541	Fatty acid synthesis	454	500	999	999	999	1000
HMR_2542	Fatty acid synthesis	454	500	999	999	999	999
HMR_2543	Fatty acid synthesis	454	500	999	999	999	1000
HMR_2581	Fatty acid synthesis	1000	1000	1000	1000	1000	1000
HMR_2942	Fatty acid synthesis	1000	1000	1000	999	999	999
HMR_2943	Fatty acid synthesis	1000	999	1000	1000	999	1000
HMR_2944	Fatty acid synthesis	1000	1000	1000	1000	999	1000
HMR_2945	Fatty acid synthesis	1000	999	1000	1000	999	1000
HMR_2946	Fatty acid synthesis	1000	1000	1000	1000	999	1000
HMR_2947	Fatty acid synthesis	1000	999	1000	1000	999	1000
HMR_2948	Fatty acid synthesis	1000	1000	1000	1000	999	1000
HMR_2951	Fatty acid synthesis	1000	999	1000	1000	999	1000
HMR_2954	Fatty acid synthesis	1000	1000	1000	1000	999	1000
HMR_2955	Fatty acid synthesis	1000	999	1000	1000	999	1000
HMR_2956	Fatty acid synthesis	1000	1000	1000	1000	999	1000
HMR_2957	Fatty acid synthesis	1000	999	1000	1000	999	1000
HMR_2961	Fatty acid synthesis	1000	1000	1000	1000	999	1000
HMR_2962	Fatty acid synthesis	1000	999	1000	1000	999	1000
HMR_2963	Fatty acid synthesis	1000	1000	1000	1000	999	1000
HMR_2964	Fatty acid synthesis	1000	999	1000	1000	999	1000
HMR_2965	Fatty acid synthesis	1000	1000	1000	1000	999	1000
HMR_2966	Fatty acid synthesis	1000	999	1000	1000	999	1000
HMR_2967	Fatty acid synthesis	1000	1000	1000	1000	999	1000
HMR_2968	Fatty acid synthesis	1000	999	1000	1000	999	1000
HMR_2969	Fatty acid synthesis	1000	1000	1000	1000	999	1000
HMR_2970	Fatty acid synthesis	1000	999	1000	1000	999	1000
HMR_2971	Fatty acid synthesis	999	999	1000	999	999	999
HMR_2972	Fatty acid synthesis	1000	999	1000	1000	999	1000
HMR_2974	Fatty acid synthesis	1000	1000	1000	1000	999	1000
HMR_2975	Fatty acid synthesis	1000	999	1000	1000	999	1000
HMR_2976	Fatty acid synthesis	1000	1000	1000	1000	999	1000
HMR_2977	Fatty acid synthesis	1000	999	1000	1000	999	1000
HMR_2978	Fatty acid synthesis	1000	1000	1000	1000	999	1000
HMR_2979	Fatty acid synthesis	1000	999	1000	1000	999	1000
HMR_2980	Fatty acid synthesis	1000	1000	1000	1000	999	1000
HMR_2983	Fatty acid synthesis	1000	999	1000	1000	999	1000
HMR_2985	Fatty acid synthesis	1000	1000	1000	1000	999	1000
HMR_2986	Fatty acid synthesis	1000	999	1000	1000	999	1000
HMR_2988	Fatty acid synthesis	1000	1000	1000	1000	999	1000
HMR_2989	Fatty acid synthesis	1000	999	1000	1000	999	1000
HMR_2990	Fatty acid synthesis	1000	1000	1000	1000	999	1000
HMR_2998	Fatty acid synthesis	1000	999	1000	1000	999	1000
HMR_2999	Fatty acid synthesis	1000	1000	1000	1000	999	1000
HMR_3001	Fatty acid synthesis	1000	999	1000	1000	999	1000
HMR_3002	Fatty acid synthesis	1000	1000	1000	1000	999	1000
HMR_3003	Fatty acid synthesis	1000	999	1000	1000	999	1000
HMR_3446	Fatty acid synthesis	1000	1000	999	999	1000	999
HMR_3447	Fatty acid synthesis	1000	1000	999	999	1000	999
HMR_3448	Fatty acid synthesis	999	1000	999	1000	999	999
HMR_3449	Fatty acid synthesis	999	999	999	999	999	999
HMR_3450	Fatty acid synthesis	1000	1000	1000	999	1000	1000
HMR_3451	Fatty acid synthesis	1000	1000	1000	1000	1000	1000
HMR_3452	Fatty acid synthesis	833	1000	1000	1000	999	1000
HMR_3453	Fatty acid synthesis	833	1000	1000	1000	1000	1000
HMR_3454	Fatty acid synthesis	833	1000	1000	999	1000	1000
HMR_3455	Fatty acid synthesis	-833	-999	-1000	-1000	-999	-999
HMR_3456	Fatty acid synthesis	833	1000	999	1000	1000	999
HMR_3457	Fatty acid synthesis	833	999	1000	1000	999	1000
KAS8	Fatty acid synthesis	142	142	142	285	285	285
RE0565C	Fatty acid synthesis	1000	999	1000	999	999	1000
RE0568C	Fatty acid synthesis	1000	1000	1000	1000	1000	1000
RE0569C	Fatty acid synthesis	1000	1000	1000	1000	1000	1000
RE3224C	Fatty acid synthesis	1000	999	999	1000	999	999
RE3225C	Fatty acid synthesis	1000	1000	1000	1000	1000	1000
RE3226C	Fatty acid synthesis	999	1000	999	1000	1000	1000
RE3241C	Fatty acid synthesis	1000	1000	1000	1000	1000	1000
RE0569E	Fatty acid synthesis	1000	1000	1000	1000	1000	999
RE0579C_1	Fatty acid synthesis	501	-500	0	0	1	1
HMR_0192	Fatty acid synthesis	0	1000	1000	1000	1000	1000
FACOAL1812	Fatty acid synthesis	0	0	1000	0	0	1000
HMR_0188	Fatty acid synthesis	0	0	1000	0	0	1000
HMR_0200	Fatty acid synthesis	0	0	1000	0	0	1000
HMR_0204	Fatty acid synthesis	0	0	1000	0	0	1000
HMR_0209	Fatty acid synthesis	0	0	1000	0	0	1000
HMR_0233	Fatty acid synthesis	0	0	1000	0	0	1000
HMR_0241	Fatty acid synthesis	0	0	1000	0	0	1000
HMR_0245	Fatty acid synthesis	0	0	1000	0	0	1000
HMR_0255	Fatty acid synthesis	0	0	1000	0	0	1000
HMR_0267	Fatty acid synthesis	0	0	1000	0	0	1000
HMR_0271	Fatty acid synthesis	0	0	1000	0	0	1000
HMR_0279	Fatty acid synthesis	0	0	1000	0	0	999
HMR_0289	Fatty acid synthesis	0	0	1000	0	0	1000
HMR_0293	Fatty acid synthesis	0	0	1000	0	0	1000
HMR_0297	Fatty acid synthesis	0	0	1000	0	0	1000
HMR_0301	Fatty acid synthesis	0	0	1000	0	0	1000
HMR_0305	Fatty acid synthesis	0	0	1000	0	0	1000
HMR_0309	Fatty acid synthesis	0	0	1000	0	0	1000
HMR_0319	Fatty acid synthesis	0	0	1000	0	0	1000
HMR_0323	Fatty acid synthesis	0	0	1000	0	0	1000
HMR_0327	Fatty acid synthesis	0	0	1000	0	0	1000
HMR_0345	Fatty acid synthesis	0	0	1000	0	0	1000
HMR_0381	Fatty acid synthesis	0	0	1000	0	0	1000
HMR_0385	Fatty acid synthesis	0	0	1000	0	0	1000
HMR_0389	Fatty acid synthesis	0	0	1000	0	0	1000
HMR_0393	Fatty acid synthesis	0	0	1000	0	0	1000
HMR_0429	Fatty acid synthesis	0	0	1000	0	0	1000
HMR_0433	Fatty acid synthesis	0	0	1000	0	0	1000
HMR_0437	Fatty acid synthesis	0	0	1000	0	0	1000
HMR_2973	Fatty acid synthesis	0	0	1000	1000	0	1000
HMR_2982	Fatty acid synthesis	0	0	1000	1000	0	1000
HMR_2994	Fatty acid synthesis	0	0	1000	0	0	1000
DHFR	Folate metabolism	0	0	0	0	0	0
DHFR2i	Folate metabolism	1000	1000	1000	1000	1000	1000
DHFRim	Folate metabolism	1000	1000	1000	1000	1000	1000
FOLR2	Folate metabolism	1000	1000	1000	1000	1000	1000
FPGS2	Folate metabolism	1000	1000	1000	1000	1000	1000
FPGS2m	Folate metabolism	1000	1000	1000	999	1000	1000
FPGS3	Folate metabolism	1000	1000	1000	1000	1000	1000
FPGS3m	Folate metabolism	999	999	999	999	999	999
FPGS4_1	Folate metabolism	250	250	249	250	250	250
FPGS4m_1	Folate metabolism	199	199	199	199	200	199
FPGS5	Folate metabolism	199	200	200	199	199	199
FPGS5m	Folate metabolism	200	200	200	200	200	199
FPGS6	Folate metabolism	166	166	166	166	166	166
FPGS6m	Folate metabolism	166	166	166	166	166	166
FPGS7_1	Folate metabolism	250	250	250	249	249	249
FPGS7m_1	Folate metabolism	250	249	250	249	250	249
FPGS8	Folate metabolism	200	200	200	200	199	199
FPGS8m	Folate metabolism	200	199	200	200	200	199
FPGS9	Folate metabolism	166	166	166	166	166	166
FPGS9m	Folate metabolism	166	166	166	166	166	166
FPGS_1	Folate metabolism	1000	1000	1000	1000	1000	1000
FPGSm_1	Folate metabolism	1000	1000	1000	1000	1000	1000
FTHFCLm	Folate metabolism	1000	0	1000	0	0	0
FTHFLi	Folate metabolism	1000	1000	1000	1000	1000	1000
FTHFLmi	Folate metabolism	1000	999	1000	999	999	1000
GGH_10FTHF5GLUe	Folate metabolism	1000	999	750	750	1000	1000
GGH_10FTHF5GLUl	Folate metabolism	249	250	250	249	250	249
GGH_10FTHF6GLUe	Folate metabolism	1000	1000	1000	1000	1000	1000
GGH_10FTHF6GLUl	Folate metabolism	200	200	199	200	200	199
GGH_10FTHF7GLUe	Folate metabolism	1000	1000	1000	1000	1000	1000
GGH_10FTHF7GLUl	Folate metabolism	166	166	166	166	166	166
GGH_5DHFe	Folate metabolism	1000	1000	750	750	1000	1000
GGH_5DHFl	Folate metabolism	249	250	249	250	249	249
GGH_5THFe	Folate metabolism	1000	999	750	750	999	1000
GGH_5THFl	Folate metabolism	250	250	249	249	249	249
GGH_6DHFe	Folate metabolism	1000	1000	1000	1000	1000	1000
GGH_6DHFl	Folate metabolism	199	200	200	200	199	200
GGH_6THFe	Folate metabolism	1000	1000	1000	1000	1000	1000
GGH_6THFl	Folate metabolism	200	199	199	200	199	199
GGH_7DHFe	Folate metabolism	1000	1000	1000	1000	1000	1000
GGH_7DHFl	Folate metabolism	166	166	166	166	166	166
GGH_7THFe	Folate metabolism	1000	1000	1000	1000	1000	1000
GGH_7THFl	Folate metabolism	166	166	166	166	166	166
MTHFC	Folate metabolism	0	0	0	0	0	0
MTHFCm	Folate metabolism	0	0	0	0	-1	0
MTHFD	Folate metabolism	0	0	0	0	0	0
MTHFD2i	Folate metabolism	0	0	0	0	0	0
MTHFD2m	Folate metabolism	0	0	0	0	0	0
MTHFDm	Folate metabolism	0	0	0	0	0	0
MTHFR2	Folate metabolism	0	0	0	0	0	0
MTHFR3	Folate metabolism	1000	1000	1000	1000	1000	1000
THFATm	Folate metabolism	999	0	999	0	0	0
r0512	Folate metabolism	0	0	1	0	0	0
r0514	Folate metabolism	999	999	1000	1000	999	999
r1382_1	Folate metabolism	1000	1000	1000	1000	1000	1000
r1383_1	Folate metabolism	1000	1000	1000	1000	1000	1000
F1PGT	Fructose and mannose metabolism	19	21	19	19	21	19
FBA2	Fructose and mannose metabolism	0	0	0	0	0	0
FBP26	Fructose and mannose metabolism	1000	1000	1000	1000	1000	1000
FK	Fructose and mannose metabolism	19	21	19	19	21	19
GFUCS	Fructose and mannose metabolism	733	933	733	733	733	733
GMAND	Fructose and mannose metabolism	733	933	733	733	733	733
HEX4	Fructose and mannose metabolism	1000	1000	1000	1000	1000	1000
HEX7	Fructose and mannose metabolism	1000	1000	1000	1000	1000	1000
MAN1PT2	Fructose and mannose metabolism	1000	1000	1000	1000	1000	1000
MAN6PI	Fructose and mannose metabolism	0	0	0	0	0	0
PFK26	Fructose and mannose metabolism	1000	1000	999	999	1000	1000
PMANM	Fructose and mannose metabolism	1	0	0	0	0	-1
SBTD_D2	Fructose and mannose metabolism	1000	1000	1000	1000	1000	1000
SBTR	Fructose and mannose metabolism	1000	1000	1000	1000	1000	1000
r0357	Fructose and mannose metabolism	1000	1000	1000	1000	1000	1000
r0358	Fructose and mannose metabolism	1000	1000	1000	1000	1000	1000
r0360	Fructose and mannose metabolism	1000	1000	1000	1000	1000	1000
r0361	Fructose and mannose metabolism	1000	1000	1000	1000	1000	1000
GALOR	Galactose metabolism	0	0	0	0	0	0
GALT	Galactose metabolism	-1	-1	-1	0	1	0
GALUi	Galactose metabolism	0	0	0	0	0	0
HMR_8762	Galactose metabolism	0	0	0	0	0	0
LACZe	Galactose metabolism	1000	1000	1000	1000	999	1000
UDPG4E	Galactose metabolism	1000	1000	1000	1000	1000	1000
UGALGTg	Galactose metabolism	499	500	499	499	499	500
UGLT	Galactose metabolism	-1	0	0	0	1	0
ALATA_L	Glutamate metabolism	0	0	0	0	0	0
ASPT	Glutamate metabolism	1000	1000	1000	1000	1000	1000
CBPSam	Glutamate metabolism	1000	1000	1000	1000	1000	1000
GDHm	Glutamate metabolism	0	0	0	0	0	0
GLUDym	Glutamate metabolism	0	0	0	0	0	0
GLUNm	Glutamate metabolism	1000	1000	1000	1000	1000	1000
GTHOm	Glutamate metabolism	1000	1000	1000	1000	1000	1000
GTHOr	Glutamate metabolism	1000	1000	1000	1000	1000	1000
P5CDm	Glutamate metabolism	1000	1000	1000	1000	1000	1000
GLNS	Glutamate metabolism	1000	1000	1000	1000	1000	1000
SSALxm	Glutamate metabolism	0	0	0	0	0	0
GDR	Glutathione metabolism	0	0	0	0	0	0
GDRm	Glutathione metabolism	0	0	0	1	1	1
GGLUCT	Glutathione metabolism	1000	1000	1000	1000	999	1000
GGTAe2	Glutathione metabolism	0	0	1000	1000	0	0
GLUCYS	Glutathione metabolism	1000	1000	1000	1000	1000	1000
GTHPi	Glutathione metabolism	1000	1000	1000	1000	1000	1000
GTHPm	Glutathione metabolism	1000	1000	1000	1000	1000	1000
GTHRDH_syn	Glutathione metabolism	0	0	-999	-1000	-1000	-999
GTHS	Glutathione metabolism	999	999	999	1000	1000	1000
r0568	Glutathione metabolism	1000	1000	1000	1000	1000	1000
ALCD19y	Glycerophospholipid metabolism	-1000	-1000	-1000	-1000	-1000	-1000
ARACHETH	Glycerophospholipid metabolism	1000	1000	1000	1000	1000	1000
CDIPTr	Glycerophospholipid metabolism	0	0	0	0	0	0
CDS	Glycerophospholipid metabolism	1000	1000	1000	1000	1000	1000
CDSm	Glycerophospholipid metabolism	999	999	1000	1000	1000	999
CEPTC	Glycerophospholipid metabolism	1000	999	1000	1000	1000	999
CEPTE	Glycerophospholipid metabolism	999	1000	1000	1000	999	1000
CHAT	Glycerophospholipid metabolism	1	0	0	0	0	0
CHATn	Glycerophospholipid metabolism	1	0	-1	0	1	0
CHLPCTD	Glycerophospholipid metabolism	1000	1000	1000	1000	1000	1000
CHOLK	Glycerophospholipid metabolism	1000	1000	1000	1000	1000	1000
CLS_hs	Glycerophospholipid metabolism	4	4	4	3	4	4
DAGK_hs	Glycerophospholipid metabolism	1000	1000	1000	1000	1000	1000
DIDECAETH	Glycerophospholipid metabolism	1000	1000	1000	1000	1000	1000
DIHOLINETH	Glycerophospholipid metabolism	1000	999	999	1000	999	1000
DOCOHEXETHc	Glycerophospholipid metabolism	999	999	999	999	1000	1000
DOCTETETH	Glycerophospholipid metabolism	1000	1000	999	1000	1000	999
ETHAK	Glycerophospholipid metabolism	1000	1000	1000	1000	1000	1000
G3PD	Glycerophospholipid metabolism	1000	999	1000	999	1000	1000
GPDDACHOL	Glycerophospholipid metabolism	1000	1000	1000	1000	1000	1000
HEPDECETH	Glycerophospholipid metabolism	999	999	999	1000	1000	1000
HEXDECEETH	Glycerophospholipid metabolism	999	1000	999	999	1000	999
HMR_0003	Glycerophospholipid metabolism	1000	1000	999	999	999	999
HMR_0582	Glycerophospholipid metabolism	999	999	999	999	999	999
HMR_0586	Glycerophospholipid metabolism	4	4	4	3	4	4
HMR_0593	Glycerophospholipid metabolism	999	1000	1000	999	1000	1000
HMR_0597	Glycerophospholipid metabolism	1000	1000	1000	1000	999	1000
HMR_0598	Glycerophospholipid metabolism	1000	1000	999	1000	1000	999
HMR_0601	Glycerophospholipid metabolism	1000	1000	1000	1000	1000	1000
HMR_0614	Glycerophospholipid metabolism	1000	1000	999	1000	1000	999
HMR_0625	Glycerophospholipid metabolism	999	1000	1000	1000	999	1000
HMR_0629	Glycerophospholipid metabolism	999	999	1000	999	999	999
HMR_0642	Glycerophospholipid metabolism	1000	1000	1000	1000	1000	1000
HMR_0672	Glycerophospholipid metabolism	1000	1000	1000	1000	1000	1000
HMR_0678	Glycerophospholipid metabolism	1000	1000	1000	1000	1000	1000
HMR_7755	Glycerophospholipid metabolism	1000	1000	1000	1000	1000	1000
OLEETH	Glycerophospholipid metabolism	999	999	1000	999	1000	999
PAFH	Glycerophospholipid metabolism	1000	999	1000	1000	1000	1000
PAILAR_HSPLA2	Glycerophospholipid metabolism	1000	1000	1000	1000	1000	1000
PAILPALM_HSPLA2	Glycerophospholipid metabolism	1000	1000	999	1000	1000	1000
PCHOL2LINL_HSPLA2	Glycerophospholipid metabolism	999	999	1000	1000	999	1000
PCHOL2OLE_HSPLA2	Glycerophospholipid metabolism	999	999	999	999	999	999
PCHOL2PALM_HSPLA2	Glycerophospholipid metabolism	1000	1000	999	1000	999	1000
PCHOL2STE_HSPLA2	Glycerophospholipid metabolism	999	999	999	1000	1000	1000
PCHOLAR_HSPLA2	Glycerophospholipid metabolism	999	999	999	999	1000	999
PCHOLDEIC_HSPLA2	Glycerophospholipid metabolism	999	1000	999	1000	999	999
PCHOLDET_HSPLA2	Glycerophospholipid metabolism	999	999	999	999	1000	999
PCHOLDOC_HSPLA2	Glycerophospholipid metabolism	999	1000	999	1000	999	999
PCHOLHEP_HSPLA2	Glycerophospholipid metabolism	999	1000	999	1000	1000	1000
PCHOLLINL_HSPLA2	Glycerophospholipid metabolism	999	1000	999	1000	1000	999
PCHOLMYR_HSPLA2	Glycerophospholipid metabolism	999	999	1000	1000	999	999
PCHOLN15_HSPLA2	Glycerophospholipid metabolism	999	1000	1000	999	1000	999
PCHOLN1836_HSPLA2	Glycerophospholipid metabolism	1000	1000	999	1000	1000	999
PCHOLN183_HSPLA2	Glycerophospholipid metabolism	999	1000	999	1000	999	1000
PCHOLN19_HSPLA2	Glycerophospholipid metabolism	999	999	1000	1000	999	999
PCHOLN201_HSPLA2	Glycerophospholipid metabolism	999	999	1000	1000	999	999
PCHOLN203_HSPLA2	Glycerophospholipid metabolism	1000	1000	1000	1000	1000	1000
PCHOLN204_HSPLA2	Glycerophospholipid metabolism	999	999	999	999	999	999
PCHOLN205_HSPLA2	Glycerophospholipid metabolism	999	999	999	1000	1000	999
PCHOLN224_HSPLA2	Glycerophospholipid metabolism	999	999	1000	1000	999	999
PCHOLN2254_HSPLA2	Glycerophospholipid metabolism	999	1000	999	1000	1000	999
PCHOLN225_HSPLA2	Glycerophospholipid metabolism	999	1000	1000	1000	999	999
PCHOLN226_HSPLA2	Glycerophospholipid metabolism	999	1000	1000	1000	1000	999
PCHOLN24_HSPLA2	Glycerophospholipid metabolism	1000	999	999	1000	999	999
PCHOLN261_HSPLA2	Glycerophospholipid metabolism	1000	1000	1000	1000	1000	999
PCHOLN281_HSPLA2	Glycerophospholipid metabolism	1000	1000	1000	999	1000	1000
PCHOLN28_HSPLA2	Glycerophospholipid metabolism	1000	1000	1000	1000	1000	999
PCHOLOLE_HSPLA2	Glycerophospholipid metabolism	1000	1000	1000	1000	1000	1000
PCHOLPALME_HSPLA2	Glycerophospholipid metabolism	999	999	999	1000	999	1000
PCHOLPALM_HSPLA2	Glycerophospholipid metabolism	1000	1000	999	999	1000	999
PCHOLP_hs	Glycerophospholipid metabolism	1000	1000	1000	1000	1000	1000
PCHOLPg_hs	Glycerophospholipid metabolism	1000	1000	999	0	1000	1000
PCHOLPm_hs	Glycerophospholipid metabolism	333	333	333	0	333	333
PCHOLPr_hs	Glycerophospholipid metabolism	999	999	999	0	1000	999
PCHOLSTE_HSPLA2	Glycerophospholipid metabolism	1000	1000	1000	1000	1000	999
PE203_HSPLA2	Glycerophospholipid metabolism	1000	1000	1000	1000	1000	1000
PE224_HSPLA2	Glycerophospholipid metabolism	1000	1000	1000	1000	1000	1000
PE226_HSPLA2	Glycerophospholipid metabolism	999	1000	1000	999	1000	999
PE2LINL_HSPLA2	Glycerophospholipid metabolism	1000	1000	1000	1000	999	1000
PEAR_HSPLA2	Glycerophospholipid metabolism	999	1000	1000	1000	1000	1000
PEDH12_HSPLA2	Glycerophospholipid metabolism	999	1000	1000	1000	1000	1000
PEDH13_HSPLA2	Glycerophospholipid metabolism	999	1000	1000	999	1000	1000
PEDH14_HSPLA2	Glycerophospholipid metabolism	1000	1000	999	1000	999	999
PEDH15_HSPLA2	Glycerophospholipid metabolism	1000	1000	999	1000	1000	1000
PEDH161_HSPLA2	Glycerophospholipid metabolism	999	1000	999	1000	1000	1000
PEDH17_HSPLA2	Glycerophospholipid metabolism	999	1000	1000	999	1000	1000
PEDH203_HSPLA2	Glycerophospholipid metabolism	1000	1000	1000	1000	999	1000
PELINETH	Glycerophospholipid metabolism	1000	999	999	1000	1000	1000
PELINL_HSPLA2	Glycerophospholipid metabolism	999	1000	1000	1000	1000	1000
PENDECAETH	Glycerophospholipid metabolism	999	999	999	999	1000	1000
PEOLE_HSPLA2	Glycerophospholipid metabolism	1000	1000	999	1000	1000	1000
PEPALM	Glycerophospholipid metabolism	999	999	999	999	1000	999
PEPALM_HSPLA2	Glycerophospholipid metabolism	1000	1000	1000	1000	1000	1000
PETHCT	Glycerophospholipid metabolism	1000	1000	1000	1000	1000	1000
PETOHMm_hs	Glycerophospholipid metabolism	333	333	333	0	333	333
PGPPT	Glycerophospholipid metabolism	1000	999	1000	1000	999	1000
PGPP_hs	Glycerophospholipid metabolism	1000	1000	1000	1000	1000	1000
PI4P5K	Glycerophospholipid metabolism	1000	1000	1000	1000	1000	1000
PIK4	Glycerophospholipid metabolism	1000	1000	1000	1000	1000	1000
PLA2_2	Glycerophospholipid metabolism	1000	1000	999	1000	1000	1000
PLA2_2e	Glycerophospholipid metabolism	1000	1000	1000	1000	1000	999
PSDm_hs	Glycerophospholipid metabolism	1000	1000	1000	1000	1000	999
PSSA1_hs	Glycerophospholipid metabolism	0	0	0	0	0	0
PSSA2_hs	Glycerophospholipid metabolism	0	0	0	0	0	0
RE3301C_1	Glycerophospholipid metabolism	1000	1000	1000	1000	1000	1000
SMS1	Glycerophospholipid metabolism	1000	1000	1000	1000	1000	1000
SMS10	Glycerophospholipid metabolism	1000	1000	1000	1000	1000	1000
SMS11	Glycerophospholipid metabolism	1000	1000	1000	1000	1000	1000
SMS12	Glycerophospholipid metabolism	1000	1000	1000	1000	1000	1000
SMS13	Glycerophospholipid metabolism	1000	1000	1000	1000	1000	1000
SMS14	Glycerophospholipid metabolism	1000	1000	1000	1000	1000	1000
SMS15	Glycerophospholipid metabolism	1000	1000	1000	1000	1000	1000
SMS16	Glycerophospholipid metabolism	1000	1000	1000	1000	1000	1000
SMS2	Glycerophospholipid metabolism	1000	1000	1000	1000	1000	1000
SMS3	Glycerophospholipid metabolism	1000	1000	1000	1000	1000	1000
SMS4	Glycerophospholipid metabolism	1000	1000	1000	1000	1000	1000
SMS5	Glycerophospholipid metabolism	1000	1000	1000	1000	1000	1000
SMS6	Glycerophospholipid metabolism	1000	1000	1000	1000	1000	1000
SMS7	Glycerophospholipid metabolism	1000	1000	1000	1000	1000	1000
SMS8	Glycerophospholipid metabolism	1000	1000	1000	1000	1000	1000
SMS9	Glycerophospholipid metabolism	1000	999	1000	1000	1000	1000
SPHPL	Glycerophospholipid metabolism	-999	-1000	-999	-999	-1000	-999
STEETH	Glycerophospholipid metabolism	1000	1000	1000	1000	1000	1000
TETDECAETH	Glycerophospholipid metabolism	1000	999	1000	999	1000	999
TRIDECETH	Glycerophospholipid metabolism	1000	999	1000	1000	1000	1000
COKECBESr	Glycerophospholipid metabolism	1000	999	1000	1000	999	999
HMR_0634	Glycerophospholipid metabolism	1000	1000	0	1000	1000	1000
HMR_0653	Glycerophospholipid metabolism	0	0	0	0	0	1000
HMR_0654	Glycerophospholipid metabolism	0	0	0	0	0	999
HMR_0657	Glycerophospholipid metabolism	0	0	0	0	0	999
PETOHMr_hs	Glycerophospholipid metabolism	0	0	0	0	0	1000
ALASm	Glycine, serine, alanine, and threonine metabolism	1000	1000	1000	1000	1000	1000
BETALDHx	Glycine, serine, alanine, and threonine metabolism	0	0	0	0	0	0
BETALDHy	Glycine, serine, alanine, and threonine metabolism	0	0	0	0	0	0
GCC2cm	Glycine, serine, alanine, and threonine metabolism	1000	1000	1000	1000	1000	1000
GHMT2r	Glycine, serine, alanine, and threonine metabolism	0	0	0	0	0	0
GHMT2rm	Glycine, serine, alanine, and threonine metabolism	1000	0	1000	0	0	0
HMR_4700	Glycine, serine, alanine, and threonine metabolism	0	0	0	0	0	0
PGCD	Glycine, serine, alanine, and threonine metabolism	1000	1000	1000	1000	999	999
PSERT	Glycine, serine, alanine, and threonine metabolism	1000	1000	1000	1000	1000	1000
PSP_L	Glycine, serine, alanine, and threonine metabolism	1000	1000	0	0	1000	1000
SPTc	Glycine, serine, alanine, and threonine metabolism	1000	1000	1000	1000	1000	1000
SPTix	Glycine, serine, alanine, and threonine metabolism	1000	1000	1000	999	1000	1000
ACS	Glycolysis/gluconeogenesis	1000	1000	1000	1000	1000	1000
ALCD2x	Glycolysis/gluconeogenesis	1000	1000	1000	1000	999	999
ALCD2y	Glycolysis/gluconeogenesis	1000	1000	1000	1000	999	999
ALDD2x	Glycolysis/gluconeogenesis	1000	1000	1000	1000	1000	1000
ALDD2xm	Glycolysis/gluconeogenesis	1000	1000	1000	999	1000	1000
ALDD2y	Glycolysis/gluconeogenesis	1000	1000	1000	1000	1000	1000
CBPPer	Glycolysis/gluconeogenesis	1000	1000	1000	1000	1000	1000
DPGM	Glycolysis/gluconeogenesis	1000	1000	1000	1000	1000	1000
DPGase	Glycolysis/gluconeogenesis	999	1000	999	1000	999	999
ENO	Glycolysis/gluconeogenesis	0	0	1	0	0	0
FBA	Glycolysis/gluconeogenesis	0	0	1	1	1	0
G3PD2m	Glycolysis/gluconeogenesis	999	1000	999	1000	1000	1000
G6PPer	Glycolysis/gluconeogenesis	1000	1000	1000	1000	1000	1000
GAPD	Glycolysis/gluconeogenesis	0	0	0	0	0	0
HEX1	Glycolysis/gluconeogenesis	1000	1000	1000	1000	1000	1000
HMR_7748	Glycolysis/gluconeogenesis	-1	0	0	0	0	0
HMR_7749	Glycolysis/gluconeogenesis	-1	0	0	0	-1	0
LDH_L	Glycolysis/gluconeogenesis	0	0	0	0	0	0
PDHm	Glycolysis/gluconeogenesis	1000	1000	1000	1000	1000	1000
PEPCKm	Glycolysis/gluconeogenesis	1000	1000	0	0	1000	0
PFK	Glycolysis/gluconeogenesis	1000	1000	1000	1000	1000	1000
PGI	Glycolysis/gluconeogenesis	0	0	0	0	0	0
PGK	Glycolysis/gluconeogenesis	0	0	0	1	0	0
PGM	Glycolysis/gluconeogenesis	0	1	0	0	-1	1
PGMT	Glycolysis/gluconeogenesis	0	0	0	0	0	0
PYK	Glycolysis/gluconeogenesis	1000	1000	1000	1000	1000	1000
TPI	Glycolysis/gluconeogenesis	0	0	0	0	0	0
r0173	Glycolysis/gluconeogenesis	0	-1	1	0	0	0
r0354	Glycolysis/gluconeogenesis	1000	1000	1000	1000	1000	1000
r0355	Glycolysis/gluconeogenesis	1000	1000	1000	1000	1000	1000
HMR_0793	Glycosphingolipid metabolism	499	499	499	500	499	500
HMR_0805	Glycosphingolipid metabolism	1000	1000	1000	1000	1000	1000
HMR_0806	Glycosphingolipid metabolism	666	1000	666	666	1000	666
HMR_0807	Glycosphingolipid metabolism	1000	1000	1000	1000	1000	1000
HMR_0808	Glycosphingolipid metabolism	444	999	444	444	999	583
HMR_0810	Glycosphingolipid metabolism	1000	1000	1000	1000	1000	1000
HMR_0811	Glycosphingolipid metabolism	1000	1000	1000	1000	1000	1000
HMR_0812	Glycosphingolipid metabolism	1000	1000	1000	1000	1000	1000
HMR_0814	Glycosphingolipid metabolism	1000	1000	1000	1000	1000	1000
HMR_0815	Glycosphingolipid metabolism	1000	1000	1000	1000	1000	1000
HMR_0816	Glycosphingolipid metabolism	1000	1000	1000	1000	1000	1000
HMR_0817	Glycosphingolipid metabolism	999	999	1000	999	999	1000
HMR_0819	Glycosphingolipid metabolism	999	1000	999	1000	999	1000
HMR_0820	Glycosphingolipid metabolism	1000	1000	1000	1000	1000	1000
HMR_0821	Glycosphingolipid metabolism	1000	1000	1000	1000	1000	1000
HMR_0823	Glycosphingolipid metabolism	1000	1000	1000	1000	1000	999
HMR_0824	Glycosphingolipid metabolism	1000	1000	1000	1000	1000	1000
HMR_0825	Glycosphingolipid metabolism	1000	1000	1000	1000	1000	1000
HMR_0828	Glycosphingolipid metabolism	1000	999	1000	1000	1000	1000
HMR_0830	Glycosphingolipid metabolism	1000	999	999	999	1000	1000
HMR_0835	Glycosphingolipid metabolism	500	500	500	499	499	500
HMR_0836	Glycosphingolipid metabolism	500	500	500	499	499	500
HMR_0837	Glycosphingolipid metabolism	1000	1000	1000	1000	1000	1000
HMR_0844	Glycosphingolipid metabolism	1000	1000	666	1000	1000	666
HMR_0847	Glycosphingolipid metabolism	1000	1000	999	1000	1000	1000
HMR_0848	Glycosphingolipid metabolism	1000	1000	1000	1000	1000	1000
HMR_0849	Glycosphingolipid metabolism	1000	1000	1000	1000	1000	1000
HMR_0852	Glycosphingolipid metabolism	1000	999	999	1000	999	1000
HMR_0859	Glycosphingolipid metabolism	950	499	949	499	499	999
HMR_0875	Glycosphingolipid metabolism	950	499	949	500	499	999
HMR_0876	Glycosphingolipid metabolism	949	0	949	0	0	999
HMR_0889	Glycosphingolipid metabolism	499	499	499	500	499	499
HMR_0890	Glycosphingolipid metabolism	499	499	499	500	499	500
HMR_0906	Glycosphingolipid metabolism	333	333	333	333	333	333
HMR_0908	Glycosphingolipid metabolism	333	333	333	333	333	333
HMR_0909	Glycosphingolipid metabolism	333	333	333	333	333	333
HMR_0855	Glycosphingolipid metabolism	0	1000	1000	0	0	1000
HMR_0877	Glycosphingolipid metabolism	949	0	949	0	0	999
HMR_0910	Glycosphingolipid metabolism	499	500	500	499	500	500
RE2717L	Glycosphingolipid metabolism	1000	1000	1000	1000	1000	1000
HMR_0841	Glycosphingolipid metabolism	0	0	1000	0	0	1000
HMR_0843	Glycosphingolipid metabolism	0	0	800	0	0	937
HMR_0851	Glycosphingolipid metabolism	0	0	800	0	0	937
HMR_0853	Glycosphingolipid metabolism	0	0	666	0	0	666
HMR_0854	Glycosphingolipid metabolism	0	0	1000	0	0	1000
HMR_0803	Glycosphingolipid metabolism	0	0	0	0	0	1000
FBA4	Glyoxylate and dicarboxylate metabolism	1000	1000	999	999	1000	1000
GCALDD	Glyoxylate and dicarboxylate metabolism	1000	1000	999	1000	1000	1000
GCALDDm	Glyoxylate and dicarboxylate metabolism	1000	1000	999	1000	1000	999
GLXO1	Glyoxylate and dicarboxylate metabolism	1000	999	999	999	999	999
GLYCLTDy	Glyoxylate and dicarboxylate metabolism	1000	1000	1000	1000	1000	1000
HPYRR2x_1	Glyoxylate and dicarboxylate metabolism	499	500	499	500	499	499
HPYRRy	Glyoxylate and dicarboxylate metabolism	1000	1000	1000	1000	1000	1000
KHK2	Glyoxylate and dicarboxylate metabolism	999	1000	999	999	1000	1000
BIDGLCURr	Heme degradation	999	999	1000	999	1000	1000
HOXG	Heme degradation	500	500	500	499	500	500
BILIRED	Heme degradation	0	1000	0	1000	1000	0
CPPPGO	Heme synthesis	500	500	500	499	500	499
FCLTm	Heme synthesis	500	499	500	500	500	500
HMBS	Heme synthesis	500	500	500	500	500	500
HMR_4772	Heme synthesis	499	500	500	500	499	499
PPBNGS	Heme synthesis	1000	1000	1000	1000	1000	1000
PPPGOm	Heme synthesis	249	250	249	250	250	250
UPP3S	Heme synthesis	499	500	500	499	500	500
UPPDC1	Heme synthesis	499	500	499	499	500	500
BILIRED2	Heme synthesis	0	1000	0	1000	1000	0
GLCAASE1ly	Heparan sulfate degradation	28	39	28	28	40	28
GLCNACASE1ly	Heparan sulfate degradation	28	39	28	28	40	28
GLCNACASE2ly	Heparan sulfate degradation	28	39	28	28	40	28
GLCNACASE3ly	Heparan sulfate degradation	28	39	28	28	40	28
GLCNACASE4ly	Heparan sulfate degradation	28	39	28	28	40	28
GLCNACASE5ly	Heparan sulfate degradation	28	39	28	28	40	28
HS1ly	Heparan sulfate degradation	28	39	28	28	40	28
HS2ly	Heparan sulfate degradation	28	39	28	28	40	28
HS3ly	Heparan sulfate degradation	28	39	28	28	40	28
HS4ly	Heparan sulfate degradation	28	39	28	28	40	28
IDOAASE1ly	Heparan sulfate degradation	28	39	28	28	40	28
IDOAASE2ly	Heparan sulfate degradation	28	39	28	28	40	28
IDOAASE3ly	Heparan sulfate degradation	28	39	28	28	40	28
S2TASE1ly	Heparan sulfate degradation	28	39	28	28	40	28
S2TASE2ly	Heparan sulfate degradation	28	39	28	28	40	28
S6TASE1ly	Heparan sulfate degradation	28	39	28	28	40	28
S6TASE2ly	Heparan sulfate degradation	28	39	28	28	39	28
S6TASE3ly	Heparan sulfate degradation	28	39	28	28	39	28
HISTASE	Histidine metabolism	999	999	999	1000	999	1000
IMACTD	Histidine metabolism	999	999	999	1000	999	1000
SAMHISTA	Histidine metabolism	0	1000	0	0	0	0
HISDC	Histidine metabolism	0	0	1000	999	0	1000
GLCAASE8ly	Hyaluronan metabolism	249	249	250	249	249	250
GLCAASE9ly	Hyaluronan metabolism	249	249	250	250	249	250
NACHEX27ly	Hyaluronan metabolism	250	250	250	250	250	249
HAS1	Hyaluronan metabolism	1000	1000	1000	1000	1000	1000
HAS2	Hyaluronan metabolism	1000	1000	1000	1000	1000	1000
HMR_6545	Inositol phosphate metabolism	1000	1000	1000	1000	1000	1000
HMR_6549	Inositol phosphate metabolism	1000	1000	1000	1000	1000	1000
HMR_6550	Inositol phosphate metabolism	1000	1000	1000	1000	1000	1000
HMR_6558	Inositol phosphate metabolism	1000	1000	1000	1000	1000	1000
HMR_6580	Inositol phosphate metabolism	1000	999	999	1000	1000	999
HMR_6583	Inositol phosphate metabolism	1000	1000	1000	1000	1000	1000
HMR_6584	Inositol phosphate metabolism	999	1000	1000	999	999	1000
HMR_6595	Inositol phosphate metabolism	1000	1000	1000	1000	1000	1000
HMR_8395	Inositol phosphate metabolism	333	333	333	333	333	333
ITKPK	Inositol phosphate metabolism	999	999	999	1000	999	999
MI1345PP	Inositol phosphate metabolism	1000	1000	1000	1000	1000	1000
MI134PP	Inositol phosphate metabolism	999	999	999	999	999	999
MI145PK	Inositol phosphate metabolism	1000	1000	1000	1000	1000	1000
MI145PP	Inositol phosphate metabolism	1000	1000	1000	1000	1000	1000
MI14PP	Inositol phosphate metabolism	1000	1000	1000	1000	1000	1000
MI1PP	Inositol phosphate metabolism	1000	1000	1000	1000	1000	1000
MI34PP	Inositol phosphate metabolism	1000	1000	1000	1000	1000	999
MI3PP	Inositol phosphate metabolism	1000	1000	1000	1000	1000	1000
MI3PS	Inositol phosphate metabolism	1000	1000	1000	1000	1000	1000
MI4PP	Inositol phosphate metabolism	1000	1000	1000	1000	1000	1000
MITKP	Inositol phosphate metabolism	1000	1000	1000	1000	1000	1000
PI345P3P	Inositol phosphate metabolism	1000	1000	1000	1000	1000	1000
PI345P3Pn	Inositol phosphate metabolism	999	1000	1000	1000	1000	1000
PI345P5P	Inositol phosphate metabolism	1000	1000	1000	1000	1000	1000
PI34P5K	Inositol phosphate metabolism	1000	1000	1000	1000	1000	1000
PI3P4K	Inositol phosphate metabolism	1000	1000	1000	1000	1000	1000
PI3P5K	Inositol phosphate metabolism	1000	1000	1000	1000	1000	1000
PI45P3K	Inositol phosphate metabolism	1000	1000	1000	1000	1000	1000
PI45P5P	Inositol phosphate metabolism	1000	1000	1000	1000	1000	1000
PI45PLC	Inositol phosphate metabolism	1000	1000	1000	1000	1000	1000
PI4P3K	Inositol phosphate metabolism	1000	1000	1000	1000	1000	1000
PI4PLC	Inositol phosphate metabolism	1000	1000	1000	1000	1000	1000
PI5P3K	Inositol phosphate metabolism	1000	1000	1000	1000	1000	1000
PI5P4K	Inositol phosphate metabolism	1000	1000	1000	1000	1000	1000
PIK3	Inositol phosphate metabolism	1000	1000	1000	1000	1000	1000
PIK5	Inositol phosphate metabolism	1000	1000	1000	1000	1000	1000
PIPLC	Inositol phosphate metabolism	1000	1000	1000	1000	1000	1000
PMI12346PH	Inositol phosphate metabolism	1000	1000	1000	1000	999	1000
PMI12346PHn	Inositol phosphate metabolism	1000	1000	1000	1000	1000	1000
PMI12346PS	Inositol phosphate metabolism	1000	1000	1000	1000	1000	1000
PI4PLCn	Inositol phosphate metabolism	0	1000	999	0	1000	999
PIPLCn	Inositol phosphate metabolism	0	1000	999	0	1000	1000
MI1PS	Inositol phosphate metabolism	1000	1000	1000	1000	1000	999
FUCASE2e	Keratan sulfate degradation	1000	1000	1000	1000	1000	1000
FUCASE2ly	Keratan sulfate degradation	19	21	19	19	21	19
GALASE10ly	Keratan sulfate degradation	19	21	19	19	21	19
GALASE11ly	Keratan sulfate degradation	19	21	19	19	21	19
GALASE12ly	Keratan sulfate degradation	19	21	19	19	21	19
GALASE13ly	Keratan sulfate degradation	19	21	19	19	21	19
GALASE14ly	Keratan sulfate degradation	19	21	19	19	21	19
GALASE15ly	Keratan sulfate degradation	19	21	19	19	21	19
GALASE16ly	Keratan sulfate degradation	88	90	88	88	90	88
GALASE17ly	Keratan sulfate degradation	88	90	88	88	90	88
GALASE18ly	Keratan sulfate degradation	88	90	88	88	90	88
GALASE19ly	Keratan sulfate degradation	499	500	500	500	500	500
GALASE20ly	Keratan sulfate degradation	83	83	83	83	83	83
GALASE3ly	Keratan sulfate degradation	19	21	19	19	21	19
GALASE4ly	Keratan sulfate degradation	19	21	19	19	21	19
GALASE5ly	Keratan sulfate degradation	19	21	19	19	21	19
GALASE6ly	Keratan sulfate degradation	19	21	19	19	21	19
GALASE7ly	Keratan sulfate degradation	19	21	19	19	21	19
GALASE8ly	Keratan sulfate degradation	19	21	19	19	21	19
GALASE9ly	Keratan sulfate degradation	19	21	19	19	21	19
GASNASE3ly	Keratan sulfate degradation	19	21	19	19	21	19
HMR_7469	Keratan sulfate degradation	500	499	499	499	499	500
NACHEX10ly	Keratan sulfate degradation	19	21	19	19	21	19
NACHEX11ly	Keratan sulfate degradation	19	21	19	19	21	19
NACHEX12ly	Keratan sulfate degradation	19	21	19	19	21	19
NACHEX13ly	Keratan sulfate degradation	19	21	19	19	21	19
NACHEX14ly	Keratan sulfate degradation	19	21	19	19	21	19
NACHEX15ly	Keratan sulfate degradation	19	21	19	19	21	19
NACHEX16ly	Keratan sulfate degradation	19	21	19	19	21	19
NACHEX17ly	Keratan sulfate degradation	19	21	19	19	21	19
NACHEX18ly	Keratan sulfate degradation	19	21	19	19	21	19
NACHEX19ly	Keratan sulfate degradation	19	21	19	19	21	19
NACHEX20ly	Keratan sulfate degradation	19	21	19	19	21	19
NACHEX21ly	Keratan sulfate degradation	19	21	19	19	21	19
NACHEX22ly	Keratan sulfate degradation	19	21	19	19	21	19
NACHEX23ly	Keratan sulfate degradation	88	90	88	88	90	88
NACHEX24ly	Keratan sulfate degradation	88	90	88	88	90	88
NACHEX25ly	Keratan sulfate degradation	88	90	88	88	90	88
NACHEX26ly	Keratan sulfate degradation	83	83	83	83	83	83
NACHEXA10ly	Keratan sulfate degradation	19	21	19	19	21	19
NACHEXA11ly	Keratan sulfate degradation	19	21	19	19	21	19
[truncated: 1,984 more rows]
